# Supplementary material for: Whole Genome Sequencing demonstrates that Geographic Variation of Escherichia coli O157 Genotypes Dominates Host Association
Source: Sci Rep. 2015 Oct 7;5:14145. doi: 10.1038/srep14145 (PMC4595763; doi:10.1038/srep14145)
Supplement: Supplementary Table S1 [file srep14145-s2.xls]

## Sheet: Canada
Isolates/Origin					Sources							Results based on Table 1																				Results based on Supplementary Table S3.xlsx
Index	Isolate*	Year	Country	Database acquisition No. **	Clinical	Cattle	Sheep	Food/Env/Oth	Unknown	PT	PT (other)	rfbO157	eaeA	hlyA	stx1a/stx2a	stx1a/stx2c	stx1a/stx2a/stx2c	stx1a	stx2a	stx2c	stx2a/stx2c	stx -ve	tir	Manning SNP clade	argW	wrbA	yehV	sbcB	SBI Insertion types	LSPA6	Lineage (LSPA6)	Group/Clade
1	ECI-216	1995	Canada	tbc	1	0	0	0	0			1	1	1	1	0	0	0	0	0	0	0	T	Clade 3		W	Y		WY1a2a	111111	I	G(vi)
2	ECI-217	1995	Canada	tbc	1	0	0	0	0			1	1	1	1	0	0	0	0	0	0	0	T	Clade 2			Y		Y1a2a	111111	I	G(vi)
3	ECI-221	1995	Canada	tbc	1	0	0	0	0			1	1	1	1	0	0	0	0	0	0	0	T	Clade 4/5/6/7/9		W	Y		WY1a2a	111111	I	G(v)
4	ECI-240	1995	Canada	tbc	1	0	0	0	0			1	1	1	0	0	0	0	0	1	0	0	A	Clade 4/5/6/7/9			Y	S	SY2c	222123	II	E(i)
5	ECI-241	1995	Canada	tbc	1	0	0	0	0			1	1	1	0	0	0	0	0	1	0	0	A	Clade 4/5/6/7/9			Y	S	SY2c	222122	II	E(i)
6	ECI-246	1995	Canada	tbc	1	0	0	0	0			1	1	1	1	0	0	0	0	0	0	0	T	Clade 4/5/6/7/9		W	Y		WY1a2a	111111	I	G(v)
7	ECI-247	1995	Canada	tbc	1	0	0	0	0			1	1	1	1	0	0	0	0	0	0	0	T	Clade 4/5/6/7/9		W	Y		WY1a2a	111111	I	G(v)
8	ECI-252	1995	Canada	tbc	1	0	0	0	0			1	1	1	1	0	0	0	0	0	0	0	T	Clade 3		W	Y		WY1a2a	111111	I	G(vi)
9	ECI-258	1995	Canada	tbc	1	0	0	0	0			1	1	1	0	0	0	0	1	0	0	0	T	Clade 8	A		Y		AY2a	211111	I/II	F(i)
10	ECI-264	1995	Canada	tbc	1	0	0	0	0			1	1	1	1	0	0	0	0	0	0	0	T	Clade 4/5/6/7/9		W	Y		WY1a2a	111111	I	G(v)
11	ECI-270	2011	Canada	tbc	1	0	0	0	0			1	1	1	1	0	0	0	0	0	0	0	T	Clade 2		W	Y		WY1a2a	111111	I	G(vi)
12	ECI-272	2011	Canada	tbc	1	0	0	0	0			1	1	1	0	0	0	0	1	0	0	0	T	Clade 8	A		Y		AY2a	211111	I/II	F(i)
13	ECI-306	1997	Canada	tbc	1	0	0	0	0			1	1	1	0	1	0	0	0	0	0	0	A	Clade 4/5/6/7/9			Y	S	SY1a2c	222222	II	E(i)
14	ECI-331	1999	Canada	tbc	1	0	0	0	0			1	1	1	0	1	0	0	0	0	0	0	A	Clade 4/5/6/7/9			Y	S	SY1a2c	222222	II	E(i)
15	ECI-351	1998	Canada	tbc	1	0	0	0	0			1	1	1	1	0	0	0	0	0	0	0	T	Clade 2		W	Y		WY1a2a	111111	I	G(vi)
16	ECI-357	1998	Canada	tbc	1	0	0	0	0			1	1	1	1	0	0	0	0	0	0	0	T	Clade 2		W	Y		WY1a2a	111111	I	G(vi)
17	ECI-363	1999	Canada	tbc	1	0	0	0	0			1	1	1	1	0	0	0	0	0	0	0	T	Clade 2		W	Y		WY1a2a	111111	I	G(vi)
18	ECI-366	1999	Canada	tbc	1	0	0	0	0			1	1	1	1	0	0	0	0	0	0	0	T	Clade 2		W	Y		WY1a2a	111111	I	G(vi)
19	ECI-497	1995	Canada	tbc	1	0	0	0	0			1	1	1	0	0	0	0	1	0	0	0	T	Clade 8	A		Y		AY2a	211111	I/II	F(i)
20	ECI-504	1995	Canada	tbc	1	0	0	0	0			1	1	1	0	0	0	0	1	0	0	0	T	Clade 8	A		Y		AY2a	211111	I/II	F(i)
21	ECI-508	1995	Canada	tbc	1	0	0	0	0			1	1	1	1	0	0	0	0	0	0	0	T	Clade 3		W	Y		WY1a2a	111111	I	G(vi)
22	ECI-562	1995	Canada	tbc	0	1	0	0	0			1	1	1	0	0	0	0	1	0	0	0	T	Clade 4/5/6/7/9		W	Y		WY2a	111111	I	G(v)
23	ECI-564	1995	Canada	tbc	0	1	0	0	0			1	1	1	0	1	0	0	0	0	0	0	A	Clade 4/5/6/7/9			Y	S	SY1a2c	222222	II	E(i)
24	ECI-576	1995	Canada	tbc	0	1	0	0	0			1	1	1	1	0	0	0	0	0	0	0	T	Clade 3		W	Y		WY1a2a	111111	I	G(vi)
25	ECI-586	1995	Canada	tbc	0	1	0	0	0			1	1	1	0	0	0	0	0	1	0	0	A	Clade 4/5/6/7/9			Y	S	SY2c	222122	II	E(i)
26	ECI-587	1995	Canada	tbc	0	1	0	0	0			1	1	1	1	0	0	0	0	0	0	0	T	Clade 2		W	Y		WY1a2a	111111	I	G(vi)
27	ECI-588	1995	Canada	tbc	0	1	0	0	0			1	1	1	1	0	0	0	0	0	0	0	T	Clade 3		W	Y		WY1a2a	111111	I	G(vi)
28	ECI-633	1996	Canada	tbc	0	1	0	0	0			1	1	1	0	1	0	0	0	0	0	0	A	Clade 4/5/6/7/9			Y	S	SY1a2c	222222	II	E(i)
29	ECI-660	1996	Canada	tbc	0	1	0	0	0			1	1	1	1	0	0	0	0	0	0	0	T	Clade 2		W	Y		WY1a2a	111111	I	G(vi)
30	ECI-684	1996	Canada	tbc	0	1	0	0	0			1	1	1	0	1	0	0	0	0	0	0	A	Clade 4/5/6/7/9			Y	S	SY1a2c	222222	II	E(i)
31	ECI-793	2000	Canada	tbc	1	0	0	0	0			1	1	1	1	0	0	0	0	0	0	0	T	Clade 4/5/6/7/9		W	Y		WY1a2a	111111	I	G(v)
32	ECI-822	2000	Canada	tbc	0	0	0	1	0			1	1	1	1	0	0	0	0	0	0	0	T	Clade 2		W	Y		WY1a2a	111111	I	G(vi)
33	ECI-826	2000	Canada	tbc	0	0	0	1	0			1	1	1	1	0	0	0	0	0	0	0	T	Clade 2		W	Y		WY1a2a	111111	I	G(vi)
34	ECI-855	1996	Canada	tbc	1	0	0	0	0			1	1	1	1	0	0	0	0	0	0	0	T	Clade 2		W	Y		WY1a2a	111111	I	G(vi)
35	ECI-857	1996	Canada	tbc	1	0	0	0	0			1	1	1	0	0	0	0	1	0	0	0	T	Clade 8	A		Y		AY2a	211111	I/II	F(i)
36	ECI-881	1996	Canada	tbc	1	0	0	0	0			1	1	1	1	0	0	0	0	0	0	0	T	Clade 3			Y		Y1a2a	111111	I	G(vi)
37	ECI-882	1996	Canada	tbc	1	0	0	0	0			1	1	1	0	0	0	0	0	0	1	0	T	Clade 8	A		Y	S	ASY2a2c	211111	I/II	F(ii)
38	ECI-886	1996	Canada	tbc	1	0	0	0	0			1	1	1	0	1	0	0	0	0	0	0	A	Clade 4/5/6/7/9			Y	S	SY1a2c	222222	II	E(i)
39	ECI-887	1996	Canada	tbc	0	0	0	1	0			1	1	1	1	0	0	0	0	0	0	0	T	Clade 2		W	Y		WY1a2a	111111	I	G(vi)
40	ECI-888	2000	Canada	tbc	0	0	0	1	0			1	1	1	1	0	0	0	0	0	0	0	T	Clade 3		W	Y		WY1a2a	111111	I	G(vi)
41	ECI-889	2000	Canada	tbc	0	0	0	1	0			1	1	1	1	0	0	0	0	0	0	0	T	Clade 2		W	Y		WY1a2a	111111	I	G(vi)
42	ECI-891	2000	Canada	tbc	0	0	0	1	0			1	1	1	1	0	0	0	0	0	0	0	T	Clade 3		W	Y		WY1a2a	111111	I	G(vi)
43	ECI-892	2000	Canada	tbc	1	0	0	0	0			1	1	1	1	0	0	0	0	0	0	0	T	Clade 2		W	Y		WY1a2a	111111	I	G(vi)
44	ECI-900	2000	Canada	tbc	0	0	0	1	0			1	1	1	1	0	0	0	0	0	0	0	T	Clade 2		W	Y		WY1a2a	111111	I	G(vi)
45	ECI-902	2000	Canada	tbc	0	0	0	1	0			1	1	1	1	0	0	0	0	0	0	0	T	Clade 2		W	Y		WY1a2a	111111	I	G(vi)
46	ECI-907	1995	Canada	tbc	0	1	0	0	0			1	1	1	1	0	0	0	0	0	0	0	T	Clade 2			Y		Y1a2a	111111	I	G(vi)
47	ECI-1049	1996	Canada	tbc	0	1	0	0	0			1	1	1	1	0	0	0	0	0	0	0	T	Clade 2			Y		Y1a2a	111111	I	G(vi)
48	ECI-1130	2001	Canada	tbc	0	0	0	1	0			1	1	1	0	0	0	0	0	1	0	0	A	Clade 4/5/6/7/9			Y	S	SY2c	222123	II	E(i)
49	ECI-1134	2001	Canada	tbc	0	0	0	1	0			1	1	1	1	0	0	0	0	0	0	0	T	Clade 2			Y		Y1a2a	111111	I	G(vi)
50	ECI-1146	2001	Canada	tbc	0	0	0	1	0			1	1	1	1	0	0	0	0	0	0	0	T	Clade 2		W	Y		WY1a2a	111111	I	G(vi)
51	ECI-1156	2001	Canada	tbc	0	0	0	1	0			1	1	1	1	0	0	0	0	0	0	0	T	Clade 2		W	Y		WY1a2a	111111	I	G(vi)
52	ECI-1159	2001	Canada	tbc	0	0	0	1	0			1	1	1	0	0	0	0	1	0	0	0	T	Clade 2		W			W2a	111111	I	G(vi)
53	ECI-1171	2001	Canada	tbc	0	0	0	1	0			1	1	1	1	0	0	0	0	0	0	0	T	Clade 3		W	Y		WY1a2a	111111	I	G(vi)
54	ECI-1203	2001	Canada	tbc	0	0	0	1	0			1	1	1	1	0	0	0	0	0	0	0	T	Clade 2		W	Y		WY1a2a	111111	I	G(vi)
55	ECI-1330	2001	Canada	tbc	0	1	0	0	0			1	1	1	1	0	0	0	0	0	0	0	T	Clade 2		W	Y		WY1a2a	101111	II	G(vi)
56	ECI-1433	2001	Canada	tbc	0	1	0	0	0			1	1	1	0	1	0	0	0	0	0	0	A	Clade 4/5/6/7/9			Y	S	SY1a2c	222222	II	E(i)
57	ECI-1437	2001	Canada	tbc	0	1	0	0	0			1	1	1	1	0	0	0	0	0	0	0	T	Clade 2		W	Y		WY1a2a	111111	I	G(vi)
58	ECI-1484	2001	Canada	tbc	0	1	0	0	0			1	1	1	1	0	0	0	0	0	0	0	T	Clade 2		W	Y		WY1a2a	111111	I	G(vi)
59	ECI-1618	2002	Canada	tbc	0	0	0	1	0			1	1	1	1	0	0	0	0	0	0	0	T	Clade 2		W	Y		WY1a2a	111111	I	G(vi)
60	ECI-1624	2002	Canada	tbc	0	0	0	1	0			1	1	1	0	0	0	0	0	1	0	0	A	Clade 4/5/6/7/9			Y		Y2c	222123	II	E(i)
61	ECI-1629	2002	Canada	tbc	0	0	0	1	0			1	1	1	1	0	0	0	0	0	0	0	T	Clade 1		W	Y		WY1a2a	111111	I	G(vi)
62	ECI-1639	2002	Canada	tbc	0	0	0	1	0			1	1	1	0	1	0	0	0	0	0	0	A	Clade 4/5/6/7/9			Y	S	SY1a2c	222223	II	E(i)
63	ECI-1655	2002	Canada	tbc	0	0	0	1	0			1	1	1	0	1	0	0	0	0	0	0	A	Clade 4/5/6/7/9	A		Y	S	ASY1a2c	222222	II	E(i)
64	ECI-1677	2002	Canada	tbc	0	0	0	1	0			1	1	1	1	0	0	0	0	0	0	0	T	Clade 3		W	Y		WY1a2a	111111	I	G(vi)
65	ECI-1691	2002	Canada	tbc	0	0	0	1	0			1	1	1	1	0	0	0	0	0	0	0	T	Clade 2		W	Y		WY1a2a	111111	I	G(vi)
66	ECI-1695	2002	Canada	tbc	0	0	0	1	0			1	1	1	1	0	0	0	0	0	0	0	T	Clade 2		W	Y		WY1a2a	111111	I	G(vi)
67	ECI-1711	2002	Canada	tbc	0	0	0	1	0			1	1	1	1	0	0	0	0	0	0	0	T	Clade 2		W	Y		WY1a2a	111111	I	G(vi)
68	ECI-1718	2002	Canada	tbc	0	0	0	1	0			1	1	1	1	0	0	0	0	0	0	0	T	Clade 3		W	Y		WY1a2a	111111	I	G(vi)
69	ECI-1763	2003	Canada	tbc	0	0	0	1	0			1	1	1	1	0	0	0	0	0	0	0	T	Clade 3		W	Y		WY1a2a	111111	I	G(vi)
70	ECI-1785	2003	Canada	tbc	0	0	0	1	0			1	1	1	1	0	0	0	0	0	0	0	T	Clade 3		W	Y		WY1a2a	111111	I	G(vi)
71	ECI-1791	1997	Canada	tbc	0	1	0	0	0			1	1	1	1	0	0	0	0	0	0	0	T	Clade 2			Y		Y1a2a	111111	I	G(vi)
72	ECI-1889	2003	Canada	tbc	0	1	0	0	0			1	1	1	0	0	0	0	0	1	0	0	A	Clade 4/5/6/7/9			Y	S	SY2c	222123	II	E(i)
73	ECI-1907	2003	Canada	tbc	0	1	0	0	0			1	1	1	0	0	0	0	1	0	0	0	T	Clade 8	A		Y		AY2a	211111	I/II	F(i)
74	ECI-1908	2003	Canada	tbc	0	1	0	0	0			1	1	1	0	0	0	0	1	0	0	0	T	Clade 8	A		Y		AY2a	211111	I/II	F(i)
75	ECI-1909	2003	Canada	tbc	0	1	0	0	0			1	1	1	0	0	0	0	1	0	0	0	T	Clade 8	A		Y		AY2a	211111	I/II	F(i)
76	ECI-1910	2003	Canada	tbc	0	1	0	0	0			1	1	1	0	0	0	0	1	0	0	0	T	Clade 8	A		Y		AY2a	211111	I/II	F(i)
77	ECI-1912	2003	Canada	tbc	0	1	0	0	0			1	1	1	0	0	0	0	0	0	1	0	T	Clade 8	A		Y	S	ASY2a2c	211111	I/II	F(i)
78	ECI-2113	2004	Canada	tbc	0	0	0	1	0			1	1	1	1	0	0	0	0	0	0	0	T	Clade 3		W	Y		WY1a2a	111111	I	G(vi)
79	ECI-2121	2004	Canada	tbc	0	0	0	1	0			1	1	1	1	0	0	0	0	0	0	0	T	Clade 3		W	Y		WY1a2a	111111	I	G(vi)
80	ECI-2142	2004	Canada	tbc	0	0	0	1	0			1	1	1	1	0	0	0	0	0	0	0	T	Clade 2			Y		Y1a2a	111111	I	G(vi)
81	ECI-2199	2005	Canada	tbc	0	0	0	1	0			1	1	1	1	0	0	0	0	0	0	0	T	Clade 2		W	Y		WY1a2a	111111	I	G(vi)
82	ECI-2200	2005	Canada	tbc	0	0	0	1	0			1	1	1	1	0	0	0	0	0	0	0	T	Clade 2		W	Y		WY1a2a	111111	I	G(vi)
83	ECI-2211	2005	Canada	tbc	0	0	0	1	0			1	1	1	1	0	0	0	0	0	0	0	T	Clade 2		W	Y		WY1a2a	111111	I	G(vi)
84	ECI-2214	2005	Canada	tbc	0	1	0	0	0			1	1	1	1	0	0	0	0	0	0	0	T	Clade 2		W	Y		WY1a2a	111111	I	G(vi)
85	ECI-2223	2005	Canada	tbc	0	0	0	1	0			1	1	1	1	0	0	0	0	0	0	0	T	Clade 2		W	Y		WY1a2a	111111	I	G(vi)
86	ECI-2227	2005	Canada	tbc	0	0	0	1	0			1	1	1	1	0	0	0	0	0	0	0	T	Clade 3		W	Y		WY1a2a	111111	I	G(vi)
87	ECI-2287	2006	Canada	tbc	0	0	0	1	0			1	1	1	1	0	0	0	0	0	0	0	T	Clade 3		W	Y		WY1a2a	111111	I	G(vi)
88	ECI-2288	2007	Canada	tbc	0	0	0	1	0			1	1	1	1	0	0	0	0	0	0	0	T	Clade 3			Y		Y1a2a	111111	I	G(vi)
89	ECI-2291	2007	Canada	tbc	0	0	0	1	0			1	1	1	1	0	0	0	0	0	0	0	T	Clade 3		W	Y		WY1a2a	111111	I	G(vi)
90	ECI-2324	2007	Canada	tbc	0	0	0	1	0			1	1	1	1	0	0	0	0	0	0	0	T	Clade 3		W	Y		WY1a2a	111111	I	G(vi)
91	ECI-2350	2007	Canada	tbc	0	0	0	1	0			1	1	1	1	0	0	0	0	0	0	0	T	Clade 3		W	Y		WY1a2a	111111	I	G(vi)
92	ECI-2355	2007	Canada	tbc	0	0	0	1	0			1	1	1	1	0	0	0	0	0	0	0	T	Clade 3		W	Y		WY1a2a	111111	I	G(vi)
93	ECI-2358	2007	Canada	tbc	0	0	0	1	0			1	1	1	1	0	0	0	0	0	0	0	T	Clade 3		W	Y		WY1a2a	111111	I	G(vi)
94	ECI-2359	2007	Canada	tbc	0	0	0	1	0			1	1	1	1	0	0	0	0	0	0	0	T	Clade 3		W	Y		WY1a2a	111111	I	G(vi)
95	ECI-2376	2008	Canada	tbc	0	0	1	0	0			1	1	1	1	0	0	0	0	0	0	0	T	Clade 2		W	Y		WY1a2a	111111	I	G(vi)
96	ECI-2377	2008	Canada	tbc	0	0	0	1	0			1	1	1	1	0	0	0	0	0	0	0	T	Clade 2		W	Y		WY1a2a	111111	I	G(vi)
97	ECI-2378	2008	Canada	tbc	1	0	0	0	0			1	1	1	1	0	0	0	0	0	0	0	T	Clade 2		W	Y		WY1a2a	111111	I	G(vi)
98	ECI-2379	2008	Canada	tbc	1	0	0	0	0			1	1	1	1	0	0	0	0	0	0	0	T	Clade 2		W	Y		WY1a2a	111111	I	G(vi)
99	ECI-2380	2008	Canada	tbc	1	0	0	0	0			1	1	1	1	0	0	0	0	0	0	0	T	Clade 2		W	Y		WY1a2a	111111	I	G(vi)
100	ECI-2381	2008	Canada	tbc	1	0	0	0	0			1	1	1	1	0	0	0	0	0	0	0	T	Clade 2		W			W1a2a	111111	I	G(vi)
101	ECI-2382	2008	Canada	tbc	1	0	0	0	0			1	1	1	1	0	0	0	0	0	0	0	T	Clade 2		W	Y		WY1a2a	111111	I	G(vi)
102	ECI-2383	2008	Canada	tbc	1	0	0	0	0			1	1	1	1	0	0	0	0	0	0	0	T	Clade 1		W	Y		WY1a2a	111111	I	G(vi)
103	ECI-2384	2008	Canada	tbc	1	0	0	0	0			1	1	1	1	0	0	0	0	0	0	0	T	Clade 2		W	Y		WY1a2a	111111	I	G(vi)
104	ECI-2385	2008	Canada	tbc	1	0	0	0	0			1	1	1	1	0	0	0	0	0	0	0	T	Clade 4/5/6/7/9		W	Y		WY1a2a	111111	I	G(v)
105	ECI-2386	2008	Canada	tbc	1	0	0	0	0			1	1	1	1	0	0	0	0	0	0	0	T	Clade 2		W	Y		WY1a2a	111111	I	G(vi)
106	ECI-2387	2008	Canada	tbc	1	0	0	0	0			1	1	1	1	0	0	0	0	0	0	0	T	Clade 2		W	Y		WY1a2a	111111	I	G(vi)
107	ECI-2388	2008	Canada	tbc	1	0	0	0	0			1	1	1	1	0	0	0	0	0	0	0	T	Clade 2		W			W1a2a	111111	I	G(vi)
108	ECI-2389	2008	Canada	tbc	1	0	0	0	0			1	1	1	1	0	0	0	0	0	0	0	T	Clade 2		W	Y		WY1a2a	111111	I	G(vi)
109	ECI-2390	2008	Canada	tbc	1	0	0	0	0			1	1	1	1	0	0	0	0	0	0	0	T	Clade 2		W	Y		WY1a2a	111111	I	G(vi)
110	ECI-2391	2008	Canada	tbc	1	0	0	0	0			1	1	1	1	0	0	0	0	0	0	0	T	Clade 2		W	Y		WY1a2a	111111	I	G(vi)
111	ECI-2392	2008	Canada	tbc	1	0	0	0	0			1	1	1	1	0	0	0	0	0	0	0	T	Clade 2		W	Y		WY1a2a	111111	I	G(vi)
112	ECI-2393	2008	Canada	tbc	1	0	0	0	0			1	1	1	0	0	0	1	0	0	0	0	T	Clade 2					1a	111111	I	G(vi)
113	ECI-2394	2008	Canada	tbc	1	0	0	0	0			1	1	1	1	0	0	0	0	0	0	0	T	Clade 3		W	Y		WY1a2a	111111	I	G(vi)
114	ECI-2395	2008	Canada	tbc	1	0	0	0	0			1	1	1	1	0	0	0	0	0	0	0	T	Clade 2		W	Y		WY1a2a	111111	I	G(vi)
115	ECI-2396	2008	Canada	tbc	1	0	0	0	0			1	1	1	1	0	0	0	0	0	0	0	T	Clade 2		W	Y		WY1a2a	111111	I	G(vi)
116	ECI-2397	2008	Canada	tbc	1	0	0	0	0			1	1	1	1	0	0	0	0	0	0	0	T	Clade 2		W	Y		WY1a2a	111111	I	G(vi)
117	ECI-2398	2008	Canada	tbc	1	0	0	0	0			1	1	1	1	0	0	0	0	0	0	0	T	Clade 2		W	Y		WY1a2a	111111	I	G(vi)
118	ECI-2399	2008	Canada	tbc	1	0	0	0	0			1	1	1	1	0	0	0	0	0	0	0	T	Clade 2		W	Y		WY1a2a	111111	I	G(vi)
119	ECI-2400	2008	Canada	tbc	1	0	0	0	0			1	1	1	1	0	0	0	0	0	0	0	T	Clade 2		W	Y		WY1a2a	111111	I	G(vi)
120	ECI-2401	2008	Canada	tbc	1	0	0	0	0			1	1	1	0	0	0	1	0	0	0	0	T	Clade 2					1a	111111	I	G(vi)
121	ECI-2402	2008	Canada	tbc	1	0	0	0	0			1	1	1	0	0	0	1	0	0	0	0	T	Clade 2			Y		Y1a	111111	I	G(vi)
122	ECI-2403	2008	Canada	tbc	1	0	0	0	0			1	1	1	1	0	0	0	0	0	0	0	T	Clade 2		W	Y		WY1a2a	111111	I	G(vi)
123	ECI-2404	2008	Canada	tbc	1	0	0	0	0			1	1	1	1	0	0	0	0	0	0	0	T	Clade 2		W	Y		WY1a2a	111111	I	G(vi)
124	ECI-2405	2008	Canada	tbc	1	0	0	0	0			1	1	1	1	0	0	0	0	0	0	0	T	Clade 2		W	Y		WY1a2a	111111	I	G(vi)
125	ECI-2406	2008	Canada	tbc	1	0	0	0	0			1	1	1	0	0	0	0	1	0	0	0	T	Clade 2					2a	111111	I	G(vi)
126	ECI-2407	2008	Canada	tbc	1	0	0	0	0			1	1	1	1	0	0	0	0	0	0	0	T	Clade 2		W	Y		WY1a2a	111111	I	G(vi)
127	ECI-2408	2008	Canada	tbc	1	0	0	0	0			1	1	1	1	0	0	0	0	0	0	0	T	Clade 2		W	Y		WY1a2a	111111	I	G(vi)
128	ECI-2409	2008	Canada	tbc	1	0	0	0	0			1	1	1	1	0	0	0	0	0	0	0	T	Clade 2		W	Y		WY1a2a	111111	I	G(vi)
129	ECI-2410	2008	Canada	tbc	1	0	0	0	0			1	1	1	1	0	0	0	0	0	0	0	T	Clade 2		W	Y		WY1a2a	111111	I	G(vi)
130	ECI-2411	2008	Canada	tbc	1	0	0	0	0			1	1	1	1	0	0	0	0	0	0	0	T	Clade 3		W	Y		WY1a2a	111111	I	G(vi)
131	ECI-2503	2011	Canada	tbc	1	0	0	0	0			1	1	0	0	0	0	0	1	0	0	0	T	Clade 2		W			W2a	111111	I	G(vi)
132	ECI-2504	2011	Canada	tbc	1	0	0	0	0			1	1	0	1	0	0	0	0	0	0	0	T	Clade 2		W	Y		WY1a2a	111111	I	G(vi)
133	ECI-2505	2011	Canada	tbc	1	0	0	0	0			1	1	1	1	0	0	0	0	0	0	0	T	Clade 2		W	Y		WY1a2a	111111	I	G(vi)
134	ECI-2506	2011	Canada	tbc	1	0	0	0	0			1	1	1	1	0	0	0	0	0	0	0	T	Clade 2		W	Y		WY1a2a	111111	I	G(vi)
135	ECI-2507	2011	Canada	tbc	1	0	0	0	0			1	1	1	1	0	0	0	0	0	0	0	T	Clade 2		W	Y		WY1a2a	111111	I	G(vi)
136	ECI-2508	2011	Canada	tbc	1	0	0	0	0			1	1	1	0	0	0	0	0	1	0	0	T	Clade 8	A		Y	S	ASY2c	211111	I/II	F(ii)
137	ECI-2509	2011	Canada	tbc	1	0	0	0	0			1	1	1	0	0	0	0	1	0	0	0	T	Clade 8	A		Y	S	ASY2a	211111	I/II	F(ii)
138	ECI-2510	2011	Canada	tbc	1	0	0	0	0			1	1	1	0	0	0	0	0	1	0	0	T	Clade 8	A		Y	S	ASY2c	211111	I/II	F(ii)
139	ECI-2511	2011	Canada	tbc	1	0	0	0	0			1	1	0	0	0	0	0	1	0	0	0	T	Clade 8	A		Y	S	ASY2a	211111	I/II	F(ii)
140	ECI-2512	2011	Canada	tbc	1	0	0	0	0			0	0	0	0	0	0	0	1	0	0	0		Clade 8			Y	S	SY2a	201110	II	F(ii)
141	ECI-2513	2011	Canada	tbc	1	0	0	0	0			1	1	1	0	0	0	0	0	1	0	0	T	Clade 8	A		Y	S	ASY2c	211111	I/II	F(ii)
142	ECI-2514	2011	Canada	tbc	1	0	0	0	0			1	1	0	0	0	0	0	1	0	0	0	T	Clade 8	A		Y	S	ASY2a	211111	I/II	F(ii)
143	ECI-2515	2011	Canada	tbc	1	0	0	0	0			1	1	1	0	0	0	0	1	0	0	0	T	Clade 8	A		Y	S	ASY2a	211111	I/II	F(ii)
144	ECI-2516	2011	Canada	tbc	1	0	0	0	0			1	1	1	1	0	0	0	0	0	0	0	T	Clade 2		W	Y		WY1a2a	111111	I	G(vi)
145	ECI-2517	2011	Canada	tbc	1	0	0	0	0			1	0	0	1	0	0	0	0	0	0	0	T	Clade 2		W	Y		WY1a2a	111111	I	G(vi)
146	ECI-2518	2011	Canada	tbc	1	0	0	0	0			1	1	1	1	0	0	0	0	0	0	0	T	Clade 2		W	Y		WY1a2a	111111	I	G(vi)
147	ECI-2519	2011	Canada	tbc	1	0	0	0	0			1	1	1	1	0	0	0	0	0	0	0	T	Clade 2		W	Y		WY1a2a	111111	I	G(vi)
148	ECI-2520	2011	Canada	tbc	1	0	0	0	0			1	1	1	1	0	0	0	0	0	0	0	T	Clade 2		W	Y		WY1a2a	111111	I	G(vi)
149	ECI-2521	2011	Canada	tbc	1	0	0	0	0			1	0	0	1	0	0	0	0	0	0	0	T	Clade 2		W	Y		WY1a2a	111111	I	G(vi)
150	ECI-2522	2011	Canada	tbc	1	0	0	0	0			1	1	1	1	0	0	0	0	0	0	0	T	Clade 2		W	Y		WY1a2a	111111	I	G(vi)
151	ECI-2523	2011	Canada	tbc	1	0	0	0	0			1	1	1	1	0	0	0	0	0	0	0	T	Clade 2		W	Y		WY1a2a	111111	I	G(vi)
152	ECI-2524	2011	Canada	tbc	1	0	0	0	0			1	1	0	1	0	0	0	0	0	0	0	T	Clade 2		W	Y		WY1a2a	101111	II	G(vi)
153	ECI-2525	2011	Canada	tbc	1	0	0	0	0			1	1	0	1	0	0	0	0	0	0	0	T	Clade 3		W	Y		WY1a2a	111111	I	G(vi)
154	ECI-2526	2011	Canada	tbc	1	0	0	0	0			1	1	1	1	0	0	0	0	0	0	0	T	Clade 3		W	Y		WY1a2a	111111	I	G(vi)
155	ECI-2527	2011	Canada	tbc	1	0	0	0	0			1	1	1	0	0	0	0	1	0	0	0	T	Clade 2		W			W2a	111111	I	G(vi)
156	ECI-2978	2012	Canada	tbc	0	0	0	1	0			1	1	1	0	0	0	0	1	0	0	0	T	Clade 2		W	Y		WY2a	111111	I	G(vi)
157	ECI-2979	2012	Canada	tbc	0	0	0	1	0			1	1	1	0	0	0	0	1	0	0	0	T	Clade 8	A		Y		AY2a	211111	I/II	F(i)
158	ECI-2980	2012	Canada	tbc	0	0	0	1	0			1	1	1	0	0	0	0	1	0	0	0	T	Clade 2		W	Y		WY2a	111111	I	G(vi)
159	ECI-3004	2012	Canada	tbc	0	0	0	1	0			1	1	1	0	0	0	0	1	0	0	0	T	Clade 8	A		Y		AY2a	211111	I/II	F(i)
160	ECI-3005	2012	Canada	tbc	0	0	0	1	0			1	1	1	0	0	0	0	1	0	0	0	T	Clade 8	A		Y		AY2a	211111	I/II	F(i)
161	ECI-3006	2012	Canada	tbc	0	0	0	1	0			1	1	1	0	1	0	0	0	0	0	0	A	Clade 4/5/6/7/9			Y	S	SY1a2c	222222	II	E(i)
162	ECI-3033	2012	Canada	tbc	0	0	0	1	0			1	1	1	1	0	0	0	0	0	0	0	T	Clade 2		W	Y		WY1a2a	111111	I	G(vi)
163	ECI-3034	2012	Canada	tbc	0	0	0	1	0			1	1	1	0	0	0	0	1	0	0	0	T	Clade 2		W	Y		WY2a	111111	I	G(vi)
164	ECI-3035	2012	Canada	tbc	0	0	0	1	0			1	1	1	0	0	0	0	1	0	0	0	T	Clade 8	A		Y		AY2a	211111	I/II	F(i)
* The following pairs of clinical cases may be linked 1) ECI-2376 - ECI-2381, 2) ECI-2382 - ECI-2391, 3) ECI-2392 - ECI-2401, and 4) ECI-2402 - ECI-2410.
** can be obtained from the corresponding author

## Sheet: Netherlands
Isolates/Origin					Sources							Results based on Table 1																				Results based on Supplementary Table S3.xlsx
Index	Isolate	Year	Country	Database acquisition No. *	Clinical	Cattle	Sheep	Food/Env/Oth	Unknown	PT	PT (other)	rfbO157	eaeA	hlyA	stx1a/stx2a	stx1a/stx2c	stx1a/stx2a/stx2c	stx1a	stx2a	stx2c	stx2a/stx2c	stx -ve	tir	Manning SNP clade	argW	wrbA	yehV	sbcB	SBI Insertion types	LSPA6	Lineage (LSPA6)	Group/Clade
1	H02	2003	Netherlands	tbc	1	0	0	0	0			1	1	1	0	0	0	0	1	0	0	0	T	Clade 4/5/6/7/9					2a	212111	II	A
2	H06	2005	Netherlands	tbc	1	0	0	0	0			1	1	1	0	0	0	0	0	0	0	1	T	Clade 4/5/6/7/9					N	111111	I	G(v)
3	H07	2005	Netherlands	tbc	1	0	0	0	0			1	1	1	0	0	0	0	1	0	0	0	T	Clade 4/5/6/7/9					2a	111111	I	G(v)
4	H09	2005	Netherlands	tbc	1	0	0	0	0			1	1	1	0	0	0	0	1	0	0	0	T	Clade 4/5/6/7/9					2a	111111	I	G(v)
5	H13	2006	Netherlands	tbc	1	0	0	0	0			1	1	1	1	0	0	0	0	0	0	0	T	Clade 2		W	Y		WY1a2a	111111	I	G(vi)
6	H15	2006	Netherlands	tbc	1	0	0	0	0			1	1	1	1	0	0	0	0	0	0	0	T	Clade 2		W	Y		WY1a2a	111111	I	G(vi)
7	H17	2006	Netherlands	tbc	1	0	0	0	0			1	1	1	0	0	0	0	0	1	0	0	A	Clade 4/5/6/7/9			Y		Y2c	222123	II	E(ii)
8	H19	2006	Netherlands	tbc	1	0	0	0	0			1	1	1	0	0	0	0	1	0	0	0	A	Clade 4/5/6/7/9			Y	S	SY2a	222123	II	E(ii)
9	H24	2006	Netherlands	tbc	1	0	0	0	0			1	1	1	0	0	0	0	0	1	0	0	A	Clade 4/5/6/7/9	A		Y		AY2c	222123	II	E(ii)
10	H25	2006	Netherlands	tbc	1	0	0	0	0			1	1	1	0	0	0	0	0	0	0	1	T	Clade 4/5/6/7/9					N	211111	I/II	G(i)
11	H25-2nd	2006	Netherlands	tbc	1	0	0	0	0			1	1	1	0	0	0	0	0	0	0	1	T	Clade 4/5/6/7/9					N	211111	I/II	G(i)
12	H27	2006	Netherlands	tbc	1	0	0	0	0			1	1	1	0	0	0	0	1	0	0	0	T	Clade 8	A		Y		AY2a	211111	I/II	F(i)
13	H32	2006	Netherlands	tbc	1	0	0	0	0			1	1	1	0	0	0	0	0	1	0	0	A	Clade 4/5/6/7/9			Y	S	SY2c	222123	II	E(ii)
14	H42	2007	Netherlands	tbc	1	0	0	0	0			1	1	0	0	0	0	0	1	0	0	0	T	Clade 8					2a	211111	I/II	F(ii)
15	H44	2007	Netherlands	tbc	1	0	0	0	0			1	1	1	0	0	0	0	1	0	0	0	T	Clade 4/5/6/7/9			Y		Y2a	211111	I/II	G(i)
16	H48	2008	Netherlands	tbc	1	0	0	0	0			1	1	1	0	0	0	0	0	1	0	0	T	Clade 4/5/6/7/9				S	S2c	211111	I/II	G(ii)
17	H49	2008	Netherlands	tbc	1	0	0	0	0			1	1	1	0	1	0	0	0	0	0	0	T	Clade 4/5/6/7/9			Y	S	SY1a2c	211111	I/II	C
18	H51	2008	Netherlands	tbc	1	0	0	0	0			1	1	1	0	0	0	0	0	1	0	0	A	Clade 4/5/6/7/9			Y		Y2c	221123	II	E(ii)
19	H83	2009	Netherlands	tbc	1	0	0	0	0			1	1	1	0	1	0	0	0	0	0	0	T	Clade 4/5/6/7/9			Y	S	SY1a2c	211111	I/II	G(ii)
20	1_A12	2004	Netherlands	tbc	0	1	0	0	0			1	1	1	0	0	0	0	0	1	0	0	T	Clade 4/5/6/7/9			Y	S	SY2c	212111	II	B
21	2_A13	2008	Netherlands	tbc	0	1	0	0	0			1	1	1	0	0	0	0	0	1	0	0	A	Clade 4/5/6/7/9			Y	S	SY2c	222123	II	E(ii)
22	3_A16	2006	Netherlands	tbc	0	1	0	0	0			1	1	1	0	0	0	0	0	1	0	0	A	Clade 4/5/6/7/9			Y	S	SY2c	221123	II	E(i)
23	4_A25	2008	Netherlands	tbc	0	1	0	0	0			1	1	1	0	0	0	0	0	1	0	0	T	Clade 4/5/6/7/9			Y	S	SY2c	211111	I/II	G(iv)
24	5_A29	2009	Netherlands	tbc	0	1	0	0	0			1	1	1	0	0	1	0	0	0	0	0	A	Clade 4/5/6/7/9			Y	S	SY1a2a2c	252224	II	E(i)
25	6_A30	2009	Netherlands	tbc	0	1	0	0	0			1	1	1	0	0	0	0	0	1	0	0	T	Clade 4/5/6/7/9			Y	S	SY2c	212111	II	B
26	7_A32	2009	Netherlands	tbc	0	1	0	0	0			1	1	1	0	1	0	0	0	0	0	0	A	Clade 4/5/6/7/9			Y	S	SY1a2c	222224	II	E(i)
27	8_A34	2009	Netherlands	tbc	0	1	0	0	0			1	1	1	0	0	0	0	0	1	0	0	A	Clade 4/5/6/7/9			Y	S	SY2c	221123	II	E(ii)
28	9_A37	2007	Netherlands	tbc	0	1	0	0	0			1	1	1	0	1	0	0	0	0	0	0	T	Clade 4/5/6/7/9			Y	S	SY1a2c	211111	I/II	C
29	10_A40	2002	Netherlands	tbc	0	1	0	0	0			1	1	1	0	0	0	0	0	0	1	0	T	Clade 8	A		Y		AY2a2c	211111	I/II	F(ii)
30	11_A42	2002	Netherlands	tbc	0	1	0	0	0			1	1	1	1	0	0	0	0	0	0	0	T	Clade 3			Y		Y1a2a	111111	I	G(vi)
31	12_A45	2007	Netherlands	tbc	0	1	0	0	0			1	1	0	0	1	0	0	0	0	0	0	T	Clade 4/5/6/7/9			Y	S	SY1a2c	211111	I/II	C
32	13_A48	2008	Netherlands	tbc	0	1	0	0	0			1	1	1	0	1	0	0	0	0	0	0	T	Clade 4/5/6/7/9			Y	S	SY1a2c	211111	I/II	C
33	14_A51	2002	Netherlands	tbc	0	1	0	0	0			1	1	1	0	1	0	0	0	0	0	0	T	Clade 4/5/6/7/9			Y	S	SY1a2c	211111	I/II	C
34	15_A60	2003	Netherlands	tbc	0	1	0	0	0			1	1	1	0	0	0	0	0	1	0	0	T	Clade 4/5/6/7/9			Y	S	SY2c	211111	I/II	G(iv)
35	16_A62	2008	Netherlands	tbc	0	1	0	0	0			1	1	1	0	1	0	0	0	0	0	0	T	Clade 4/5/6/7/9			Y	S	SY1a2c	211111	I/II	C
36	17_A63	2008	Netherlands	tbc	0	1	0	0	0			1	1	1	0	1	0	0	0	0	0	0	T	Clade 4/5/6/7/9			Y		Y1a2c	211111	I/II	C
37	18_A69	2002	Netherlands	tbc	0	1	0	0	0			1	1	1	0	0	0	0	1	0	0	0	T	Clade 4/5/6/7/9			Y		Y2a	211111	I/II	G(ii)
38	19_A72	2002	Netherlands	tbc	0	1	0	0	0			1	1	1	0	0	0	0	1	0	0	0	T	Clade 4/5/6/7/9			Y		Y2a	211111	I/II	G(ii)
39	20_A76	2003	Netherlands	tbc	0	1	0	0	0			1	1	1	0	0	0	0	0	1	0	0	T	Clade 4/5/6/7/9			Y	S	SY2c	211111	I/II	G(i)
* can be obtained from the corresponding author

## Sheet: Scotland
Isolates/Origin					Sources							Results based on Table 1																				Results based on Supplementary Table S3.xlsx
Index	Isolate	Year	Country	Database acquisition No. *	Clinical	Cattle	Sheep	Food/Env/Oth	Unknown	PT	PT (other)	rfbO157	eaeA	hlyA	stx1a/stx2a	stx1a/stx2c	stx1a/stx2a/stx2c	stx1a	stx2a	stx2c	stx2a/stx2c	stx -ve	tir	Manning SNP clade	argW	wrbA	yehV	sbcB	SBI Insertion types	LSPA6	Lineage (LSPA6)	Group/Clade
1	WTCHG_51924_201	2005	Scotland	tbc	0	0	1	0	0	PT32		1	1	1	0	0	0	0	0	1	0	0	T	Clade 4/5/6/7/9			Y	S	SY2c	211111	I/II	G(iv)
2	WTCHG_51924_216	2005	Scotland	tbc	1	0	0	0	0			1	1	1	0	0	0	0	0	0	1	0	T	Clade 4/5/6/7/9	A		Y	S	ASY2a2c	211111	I/II	G(iii)
3	WTCHG_81370_278	2006	Scotland	tbc	1	0	0	0	0	PT21/28		1	1	1	0	0	0	0	0	0	1	0	T	Clade 4/5/6/7/9	A		Y	S	ASY2a2c	211111	I/II	G(iii)
4	WTCHG_81370_279	2006	Scotland	tbc	1	0	0	0	0	PT21/28		1	1	1	0	0	0	0	0	0	1	0	T	Clade 4/5/6/7/9			Y	S	SY2a2c	211111	I/II	G(iii)
5	WTCHG_81370_280	2006	Scotland	tbc	1	0	0	0	0	PT2		1	1	1	0	0	0	0	0	0	1	0	T	Clade 8	A		Y	S	ASY2a2c	211111	I/II	F(i)
6	WTCHG_81370_281	2006	Scotland	tbc	1	0	0	0	0	PT21/28		1	1	1	0	0	0	0	0	0	1	0	T	Clade 4/5/6/7/9	A		Y	S	ASY2a2c	211111	I/II	G(iii)
7	WTCHG_81370_282	1997	Scotland	tbc	0	0	0	1	0			1	1	1	0	0	0	0	0	0	1	0	T	Clade 8	A		Y	S	ASY2a2c	211111	I/II	F(i)
8	WTCHG_81370_285	Unk	Scotland	tbc	0	0	0	1	0			1	1	1	0	0	0	0	0	0	1	0	T	Clade 8	A		Y	S	ASY2a2c	211111	I/II	F(i)
9	WTCHG_81370_287	2004	Scotland	tbc	0	1	0	0	0	PT8		1	1	1	0	1	0	0	0	0	0	0	T	Clade 4/5/6/7/9			Y	S	SY1a2c	211111	I/II	C
10	WTCHG_81370_288	2002	Scotland	tbc	0	1	0	0	0	PT21/28		1	1	1	0	0	0	0	0	0	1	0	T	Clade 4/5/6/7/9	A		Y	S	ASY2a2c	211111	I/II	G(iii)
11	WTCHG_81370_289	Unk	Scotland	tbc	0	0	0	1	0			1	1	1	1	0	0	0	0	0	0	0	T	Clade 3		W	Y		WY1a2a	111111	I	G(vi)
12	WTCHG_81370_290	Unk	Scotland	tbc	0	0	0	1	0			1	1	1	0	0	0	0	0	0	1	0	T	Clade 4/5/6/7/9			Y	S	SY2a2c	211111	I/II	G(iii)
13	WTCHG_51924_217	2009	Scotland	tbc	0	1	0	0	0	PT21/28		1	1	1	0	0	0	0	0	0	1	0	T	Clade 4/5/6/7/9	A		Y	S	ASY2a2c	211111	I/II	G(iii)
14	WTCHG_81370_291	1999	Scotland	tbc	0	0	0	1	0			1	1	1	0	0	0	0	0	0	0	1	T	Clade 4/5/6/7/9			Y		YN	211111	I/II	G(ii)
15	WTCHG_81370_292	1999	Scotland	tbc	0	0	0	1	0			1	1	1	0	0	0	0	0	0	0	1	T	Clade 4/5/6/7/9					N	211111	I/II	G(ii)
16	WTCHG_81370_293	1997	Scotland	tbc	1	0	0	0	0			1	1	1	0	0	0	0	0	0	1	0	T	Clade 4/5/6/7/9			Y	S	SY2a2c	211111	I/II	G(iii)
17	WTCHG_81370_294	1997	Scotland	tbc	1	0	0	0	0			1	1	1	1	0	0	0	0	0	0	0	T	Clade 3		W	Y		WY1a2a	111111	I	G(vi)
18	WTCHG_81370_295	2005	Scotland	tbc	0	0	1	0	0	PT21/28		1	1	1	0	0	0	0	0	0	1	0	T	Clade 4/5/6/7/9	A		Y	S	ASY2a2c	211111	I/II	G(iii)
19	WTCHG_81370_296	2006	Scotland	tbc	0	0	1	0	0	PT21/28		1	1	1	0	0	0	0	0	0	1	0	T	Clade 4/5/6/7/9	A		Y	S	ASY2a2c	211111	I/II	G(iii)
20	WTCHG_82520_201	2006	Scotland	tbc	0	0	1	0	0	PT32		1	1	1	0	0	0	0	0	1	0	0	T	Clade 4/5/6/7/9	A				A2c	211111	I/II	G(iv)
21	WTCHG_82520_202	2007	Scotland	tbc	0	1	0	0	0	PT21/28		1	1	1	0	0	0	0	0	0	1	0	T	Clade 4/5/6/7/9			Y	S	SY2a2c	211111	I/II	G(iii)
22	WTCHG_82520_203	2007	Scotland	tbc	0	1	0	0	0	PT21/28		1	1	1	0	0	0	0	0	0	1	0	T	Clade 4/5/6/7/9			Y	S	SY2a2c	211111	I/II	G(iii)
23	WTCHG_82520_204	2007	Scotland	tbc	0	1	0	0	0	PT21/28		1	1	1	0	0	0	0	0	0	1	0	T	Clade 4/5/6/7/9	A		Y	S	ASY2a2c	211111	I/II	G(iii)
24	WTCHG_51924_218	2003	Scotland	tbc	0	0	1	0	0	PT21/28		1	1	1	0	0	0	0	0	0	1	0	T	Clade 4/5/6/7/9	A		Y	S	ASY2a2c	211111	I/II	G(iii)
25	WTCHG_82520_205	2007	Scotland	tbc	0	1	0	0	0	PT21/28		1	1	1	0	0	0	0	0	0	1	0	T	Clade 4/5/6/7/9			Y	S	SY2a2c	211111	I/II	G(iii)
26	WTCHG_82520_206	2007	Scotland	tbc	0	1	0	0	0	PT8		1	1	1	0	1	0	0	0	0	0	0	T	Clade 4/5/6/7/9				S	S1a2c	211111	I/II	C
27	WTCHG_82520_207	2007	Scotland	tbc	0	1	0	0	0	PT21/28		1	1	1	0	0	0	0	0	0	1	0	T	Clade 4/5/6/7/9			Y	S	SY2a2c	211111	I/II	G(iii)
28	WTCHG_82520_208	2006	Scotland	tbc	0	1	0	0	0	Other	PT14	1	1	1	0	0	0	0	0	1	0	0	T	Clade 4/5/6/7/9					2c	211111	I/II	G(iv)
29	WTCHG_82520_209	2010	Scotland	tbc	0	0	1	0	0	PT8		1	1	1	0	0	0	0	0	1	0	0	T	Clade 4/5/6/7/9				S	S2c	211111	I/II	C
30	WTCHG_82520_210	2011	Scotland	tbc	0	1	0	0	0	PT21/28		1	1	1	0	0	0	0	0	0	1	0	T	Clade 4/5/6/7/9			Y	S	SY2a2c	211111	I/II	G(iii)
31	WTCHG_82520_211	2011	Scotland	tbc	0	1	0	0	0	PT21/28		1	1	1	0	0	0	0	0	0	1	0	T	Clade 4/5/6/7/9			Y	S	SY2a2c	211111	I/II	G(iii)
32	WTCHG_82520_212	2011	Scotland	tbc	0	1	0	0	0	PT8		1	1	1	0	1	0	0	0	0	0	0	T	Clade 4/5/6/7/9			Y	S	SY1a2c	211111	I/II	C
33	WTCHG_82520_213	2010	Scotland	tbc	0	1	0	0	0	PT21/28		1	1	1	0	0	0	0	0	0	1	0	T	Clade 4/5/6/7/9			Y	S	SY2a2c	211111	I/II	G(iii)
34	WTCHG_82520_216	2011	Scotland	tbc	1	0	0	0	0	PT8		1	1	1	0	1	0	0	0	0	0	0	T	Clade 4/5/6/7/9			Y	S	SY1a2c	211111	I/II	C
35	WTCHG_51924_219	2003	Scotland	tbc	0	0	1	0	0	PT2		1	1	1	0	0	0	0	0	0	1	0	T	Clade 8	A		Y	S	ASY2a2c	211111	I/II	F(i)
36	WTCHG_82520_217	2011	Scotland	tbc	1	0	0	0	0	PT21/28		1	1	1	0	0	0	0	0	0	1	0	T	Clade 4/5/6/7/9			Y	S	SY2a2c	211111	I/II	G(iii)
37	WTCHG_82520_221	2005	Scotland	tbc	1	0	0	0	0			1	1	1	0	0	0	0	0	0	1	0	T	Clade 4/5/6/7/9			Y	S	SY2a2c	211111	I/II	G(iii)
38	WTCHG_82520_222	2007	Scotland	tbc	1	0	0	0	0	PT8		1	1	1	0	1	0	0	0	0	0	0	T	Clade 4/5/6/7/9			Y	S	SY1a2c	221111	II	C
39	WTCHG_82520_223	2007	Scotland	tbc	1	0	0	0	0	PT21/28		1	1	1	0	0	0	0	0	0	1	0	T	Clade 4/5/6/7/9			Y	S	SY2a2c	211111	I/II	G(iii)
40	WTCHG_82520_224	2005	Scotland	tbc	1	0	0	0	0			1	1	1	0	0	0	0	0	0	1	0	T	Clade 4/5/6/7/9			Y	S	SY2a2c	211111	I/II	G(iii)
41	WTCHG_82520_225	Unk	Scotland	tbc	1	0	0	0	0	PT21/28		1	1	1	0	0	0	0	0	0	1	0	T	Clade 4/5/6/7/9	A		Y	S	ASY2a2c	211111	I/II	G(iii)
42	WTCHG_82520_226	Unk	Scotland	tbc	1	0	0	0	0	PT21/28		1	1	1	0	0	0	0	0	0	1	0	T	Clade 4/5/6/7/9	A		Y	S	ASY2a2c	211111	I/II	G(iii)
43	WTCHG_82520_227	Unk	Scotland	tbc	0	0	0	1	0	PT21/28		1	1	1	0	0	0	0	0	0	1	0	T	Clade 8	A		Y	S	ASY2a2c	211111	I/II	F(i)
44	WTCHG_82520_228	1996	Scotland	tbc	0	0	0	1	0	PT2		1	1	1	0	0	0	0	0	0	1	0	T	Clade 8			Y	S	SY2a2c	211111	I/II	F(i)
45	WTCHG_82520_229	Unk	Scotland	tbc	0	0	0	1	0	PT2		1	1	1	0	0	0	0	0	0	1	0	T	Clade 8			Y	S	SY2a2c	211111	I/II	F(i)
46	WTCHG_51924_220	2010	Scotland	tbc	1	0	0	0	0	PT32		1	1	1	0	0	0	0	0	0	1	0	T	Clade 4/5/6/7/9				S	S2a2c	211111	I/II	G(ii)
47	WTCHG_82520_230	Unk	Scotland	tbc	0	0	0	1	0	PT21/28		1	1	1	0	0	0	0	0	0	1	0	T	Clade 4/5/6/7/9			Y	S	SY2a2c	211111	I/II	G(iii)
48	WTCHG_82520_231	Unk	Scotland	tbc	0	0	0	1	0	Other	PT54	1	1	1	0	0	0	0	0	0	0	1	A	Clade 4/5/6/7/9			Y	S	SYN	221122	II	E(ii)
49	WTCHG_82520_232	Unk	Scotland	tbc	0	0	0	1	0	PT32		1	1	1	0	0	0	0	1	0	0	0	T	Clade 4/5/6/7/9			Y		Y2a	211111	I/II	G(ii)
50	WTCHG_82520_233	Unk	Scotland	tbc	0	0	0	1	0	PT32		1	1	1	0	0	0	0	1	0	0	0	T	Clade 4/5/6/7/9			Y		Y2a	211111	I/II	G(ii)
51	WTCHG_82520_234	Unk	Scotland	tbc	0	0	0	1	0	PT21/28		1	1	1	0	0	0	0	0	0	1	0	T	Clade 4/5/6/7/9			Y	S	SY2a2c	211111	I/II	G(iii)
52	WTCHG_82520_235	1997	Scotland	tbc	1	0	0	0	0	PT2		1	1	1	0	0	0	0	0	0	1	0	T	Clade 8	A		Y	S	ASY2a2c	211111	I/II	F(i)
53	WTCHG_51924_221	2010	Scotland	tbc	1	0	0	0	0	PT21/28		1	1	1	0	0	0	0	1	0	0	0	T	Clade 4/5/6/7/9	A		Y		AY2a	211111	I/II	G(iii)
54	WTCHG_51924_222	2006	Scotland	tbc	1	0	0	0	0	PT21/28		1	1	1	0	0	0	0	0	0	1	0	T	Clade 4/5/6/7/9	A		Y	S	ASY2a2c	211111	I/II	G(iii)
55	WTCHG_51924_223	2006	Scotland	tbc	0	0	1	0	0	PT21/28		1	1	1	0	0	0	0	0	0	1	0	T	Clade 4/5/6/7/9	A		Y	S	ASY2a2c	211111	I/II	G(iii)
56	WTCHG_51924_224	2006	Scotland	tbc	1	0	0	0	0	PT8		1	1	1	0	0	0	0	0	0	1	0	T	Clade 4/5/6/7/9	A		Y	S	ASY2a2c	211111	I/II	G(iii)
57	WTCHG_51924_225	2005	Scotland	tbc	0	0	1	0	0	PT21/28		1	1	1	0	0	0	0	0	0	1	0	T	Clade 4/5/6/7/9	A		Y	S	ASY2a2c	211111	I/II	G(iii)
58	WTCHG_51924_202	2010	Scotland	tbc	0	0	1	0	0	Other	PT14	1	1	1	0	0	0	0	0	1	0	0	T	Clade 4/5/6/7/9	A		Y	S	ASY2c	211111	I/II	D
59	WTCHG_51924_226	2005	Scotland	tbc	1	0	0	0	0			1	1	1	0	0	0	0	0	0	1	0	T	Clade 4/5/6/7/9	A		Y	S	ASY2a2c	211111	I/II	G(iii)
60	WTCHG_51924_227	2009	Scotland	tbc	1	0	0	0	0	PT21/28		1	1	1	0	0	0	0	1	0	0	0	T	Clade 4/5/6/7/9	A		Y	S	ASY2a	211111	I/II	G(iii)
61	WTCHG_51924_228	2005	Scotland	tbc	0	0	1	0	0	Other	PT14	1	1	1	0	0	0	0	0	0	0	1	T	Clade 4/5/6/7/9			Y		YN	211111	I/II	G(ii)
62	WTCHG_51924_229	2010	Scotland	tbc	1	0	0	0	0	Other	PT34	1	1	1	0	0	0	0	0	1	0	0	A	Clade 4/5/6/7/9				S	S2c	221132	II	E(ii)
63	WTCHG_51924_230	Unk	Scotland	tbc	1	0	0	0	0			1	1	1	0	1	0	0	0	0	0	0	T	Clade 4/5/6/7/9			Y	S	SY1a2c	211111	I/II	C
64	WTCHG_51924_231	2010	Scotland	tbc	0	1	0	0	0	PT21/28		1	1	1	0	0	0	0	0	0	1	0	T	Clade 4/5/6/7/9	A		Y	S	ASY2a2c	211111	I/II	G(iii)
65	WTCHG_51924_232	2011	Scotland	tbc	0	1	0	0	0	PT8		1	1	1	0	1	0	0	0	0	0	0	T	Clade 4/5/6/7/9			Y	S	SY1a2c	211111	I/II	C
66	WTCHG_51924_233	2010	Scotland	tbc	1	0	0	0	0	PT32		1	1	1	0	0	0	0	0	0	1	0	T	Clade 4/5/6/7/9	A		Y	S	ASY2a2c	211111	I/II	G(iii)
67	WTCHG_51924_234	2007	Scotland	tbc	0	1	0	0	0	PT21/28		1	1	1	0	0	0	0	0	0	1	0	T	Clade 4/5/6/7/9	A		Y	S	ASY2a2c	211111	I/II	G(iii)
68	WTCHG_51924_235	2005	Scotland	tbc	0	0	1	0	0	Other	PT45	1	1	1	0	0	0	0	0	0	1	0	T	Clade 4/5/6/7/9	A		Y	S	ASY2a2c	211111	I/II	G(iii)
69	WTCHG_51924_204	2011	Scotland	tbc	0	1	0	0	0	PT21/28		1	1	1	0	0	0	0	0	0	1	0	T	Clade 4/5/6/7/9	A		Y		AY2a2c	211111	I/II	G(iii)
70	WTCHG_51924_236	2005	Scotland	tbc	0	1	0	0	0	PT21/28		1	1	1	0	0	0	0	0	0	1	0	T	Clade 4/5/6/7/9	A		Y	S	ASY2a2c	211111	I/II	G(iii)
71	WTCHG_51924_237	2003	Scotland	tbc	0	0	1	0	0	PT21/28		1	1	1	0	0	0	0	0	0	1	0	T	Clade 4/5/6/7/9	A		Y	S	ASY2a2c	211111	I/II	G(iii)
72	WTCHG_81370_202	2007	Scotland	tbc	1	0	0	0	0	PT21/28		1	1	1	0	0	0	0	0	0	1	0	T	Clade 4/5/6/7/9	A		Y		AY2a2c	211111	I/II	G(iii)
73	WTCHG_81370_203	2010	Scotland	tbc	1	0	0	0	0	PT32		1	1	1	0	0	0	0	0	0	0	1	T	Clade 4/5/6/7/9			Y		YN	211111	I/II	G(iv)
74	WTCHG_81370_204	2010	Scotland	tbc	1	0	0	0	0	Other	PT43	1	1	1	0	0	0	0	0	0	1	0	A	Clade 4/5/6/7/9			Y	S	SY2a2c	252122	II	E(ii)
75	WTCHG_81370_205	2010	Scotland	tbc	1	0	0	0	0	PT32		1	1	1	0	0	0	0	0	0	1	0	T	Clade 4/5/6/7/9			Y	S	SY2a2c	211111	I/II	G(i)
76	WTCHG_81370_206	2005	Scotland	tbc	1	0	0	0	0			1	1	1	0	1	0	0	0	0	0	0	T	Clade 4/5/6/7/9			Y	S	SY1a2c	211111	I/II	C
77	WTCHG_81370_207	2005	Scotland	tbc	1	0	0	0	0			1	1	1	0	0	0	0	0	0	1	0	T	Clade 4/5/6/7/9	A		Y	S	ASY2a2c	211111	I/II	G(iii)
78	WTCHG_81370_208	2006	Scotland	tbc	1	0	0	0	0	Other	PT54	1	1	1	0	0	0	0	0	0	0	1	A	Clade 4/5/6/7/9			Y		YN	221122	II	E(ii)
79	WTCHG_81370_209	2006	Scotland	tbc	1	0	0	0	0	PT21/28		1	1	1	0	0	0	0	0	0	1	0	T	Clade 4/5/6/7/9	A		Y	S	ASY2a2c	211111	I/II	G(iii)
80	WTCHG_51924_208	2010	Scotland	tbc	0	1	0	0	0	PT21/28		1	1	1	0	0	0	0	0	0	1	0	T	Clade 4/5/6/7/9	A		Y	S	ASY2a2c	211111	I/II	G(iii)
81	WTCHG_81370_210	2005	Scotland	tbc	1	0	0	0	0			1	1	1	0	0	0	0	0	0	1	0	T	Clade 4/5/6/7/9	A		Y	S	ASY2a2c	211111	I/II	G(iii)
82	WTCHG_81370_211	2010	Scotland	tbc	1	0	0	0	0	PT21/28		1	1	1	0	0	0	0	0	0	1	0	T	Clade 4/5/6/7/9	A		Y	S	ASY2a2c	211111	I/II	G(iii)
83	WTCHG_81370_212	2005	Scotland	tbc	1	0	0	0	0			1	1	1	0	1	0	0	0	0	0	0	T	Clade 4/5/6/7/9			Y	S	SY1a2c	211111	I/II	C
84	WTCHG_81370_213	2006	Scotland	tbc	1	0	0	0	0	PT21/28		1	1	1	0	0	0	0	0	0	1	0	T	Clade 4/5/6/7/9	A		Y	S	ASY2a2c	211111	I/II	G(iii)
85	WTCHG_81370_214	2006	Scotland	tbc	1	0	0	0	0	PT21/28		1	1	1	0	0	0	0	0	0	1	0	T	Clade 4/5/6/7/9			Y	S	SY2a2c	211111	I/II	G(iii)
86	WTCHG_81370_215	2004	Scotland	tbc	1	0	0	0	0			1	1	1	0	1	0	0	0	0	0	0	T	Clade 4/5/6/7/9			Y	S	SY1a2c	211111	I/II	C
87	WTCHG_81370_216	2010	Scotland	tbc	0	0	1	0	0	PT8		1	1	1	0	1	0	0	0	0	0	0	T	Clade 4/5/6/7/9				S	S1a2c	211111	I/II	C
88	WTCHG_81370_217	2010	Scotland	tbc	0	0	1	0	0			1	1	1	0	1	0	0	0	0	0	0	T	Clade 4/5/6/7/9			Y	S	SY1a2c	211111	I/II	C
89	WTCHG_81370_218	2006	Scotland	tbc	1	0	0	0	0	PT8		1	1	1	0	0	0	0	0	0	0	1	T	Clade 8			Y		YN	211111	I/II	F(i)
90	WTCHG_81370_219	2010	Scotland	tbc	1	0	0	0	0	Other	PT1-	1	1	1	0	0	0	0	0	0	0	1	T	Clade 4/5/6/7/9	A		Y		AYN	211111	I/II	D
91	WTCHG_51924_210	2003	Scotland	tbc	0	0	1	0	0	PT8		1	1	1	0	1	0	0	0	0	0	0	T	Clade 4/5/6/7/9			Y	S	SY1a2c	211111	I/II	C
92	WTCHG_81370_220	2009	Scotland	tbc	1	0	0	0	0	PT21/28		1	1	1	0	0	0	0	1	0	0	0	T	Clade 4/5/6/7/9			Y		Y2a	211111	I/II	G(iii)
93	WTCHG_81370_221	2009	Scotland	tbc	1	0	0	0	0	PT21/28		1	1	1	0	0	0	0	1	0	0	0	T	Clade 4/5/6/7/9	A		Y	S	ASY2a	211111	I/II	G(iii)
94	WTCHG_81370_222	2009	Scotland	tbc	1	0	0	0	0	PT21/28		1	1	1	0	0	0	0	0	0	1	0	T	Clade 4/5/6/7/9			Y	S	SY2a2c	211111	I/II	G(iii)
95	WTCHG_81370_223	2009	Scotland	tbc	1	0	0	0	0	PT32		1	1	1	0	1	0	0	0	0	0	0	T	Clade 4/5/6/7/9			Y	S	SY1a2c	211111	I/II	G(ii)
96	WTCHG_81370_224	2009	Scotland	tbc	1	0	0	0	0	PT21/28		1	1	1	0	0	0	0	0	0	1	0	T	Clade 4/5/6/7/9			Y	S	SY2a2c	211111	I/II	G(iii)
97	WTCHG_81370_225	2010	Scotland	tbc	1	0	0	0	0	PT32		1	1	1	0	0	0	0	0	1	0	0	T	Clade 4/5/6/7/9			Y	S	SY2c	211111	I/II	G(i)
98	WTCHG_81370_226	2010	Scotland	tbc	1	0	0	0	0	PT32		1	1	1	0	0	0	0	0	1	0	0	T	Clade 4/5/6/7/9			Y	S	SY2c	211111	I/II	G(i)
99	WTCHG_81370_227	2011	Scotland	tbc	1	0	0	0	0	Other	PT43	1	1	1	0	0	0	0	0	1	0	0	A	Clade 4/5/6/7/9			Y	S	SY2c	2N1121	II	E(ii)
100	WTCHG_81370_228	2011	Scotland	tbc	1	0	0	0	0	PT21/28		1	1	1	0	0	0	0	0	0	1	0	T	Clade 4/5/6/7/9			Y		Y2a2c	211111	I/II	G(iii)
101	WTCHG_81370_229	2011	Scotland	tbc	1	0	0	0	0	Other	PT4	1	1	1	0	0	0	0	0	0	1	0	T	Clade 4/5/6/7/9			Y	S	SY2a2c	211111	I/II	G(iii)
102	WTCHG_51924_211	2005	Scotland	tbc	0	0	1	0	0	PT32		1	1	1	0	0	0	0	0	1	0	0	T	Clade 4/5/6/7/9			Y	S	SY2c	211111	I/II	G(iv)
103	WTCHG_81370_230	2011	Scotland	tbc	1	0	0	0	0	PT2		1	1	1	0	0	0	0	0	0	1	0	T	Clade 8	A		Y	S	ASY2a2c	211111	I/II	F(i)
104	WTCHG_81370_231	2011	Scotland	tbc	1	0	0	0	0	Other	PT4	1	1	1	0	0	0	0	0	0	1	0	T	Clade 4/5/6/7/9	A		Y	S	ASY2a2c	211111	I/II	G(iii)
105	WTCHG_81370_232	2010	Scotland	tbc	0	0	1	0	0			1	1	1	0	0	0	0	0	0	1	0	T	Clade 4/5/6/7/9			Y	S	SY2a2c	211111	I/II	G(iii)
106	WTCHG_81370_234	2003	Scotland	tbc	0	0	1	0	0	PT21/28		1	1	1	0	0	0	0	0	0	1	0	T	Clade 4/5/6/7/9	A		Y		AY2a2c	211111	I/II	G(iii)
107	WTCHG_81370_235	2003	Scotland	tbc	0	0	1	0	0	PT8		1	1	1	0	1	0	0	0	0	0	0	T	Clade 4/5/6/7/9				S	S1a2c	211111	I/II	C
108	WTCHG_81370_236	2005	Scotland	tbc	0	0	1	0	0	PT21/28		1	1	1	0	0	0	0	0	0	1	0	T	Clade 4/5/6/7/9	A		Y	S	ASY2a2c	211111	I/II	G(iii)
109	WTCHG_81370_237	2005	Scotland	tbc	0	0	1	0	0	PT21/28		1	1	1	0	0	0	0	0	0	1	0	T	Clade 4/5/6/7/9	A		Y	S	ASY2a2c	211111	I/II	G(iii)
110	WTCHG_81370_238	2006	Scotland	tbc	0	1	0	0	0	Other	PT14	1	1	1	0	0	0	0	0	1	0	0	T	Clade 4/5/6/7/9			Y	S	SY2c	211111	I/II	G(iv)
111	WTCHG_81370_239	2006	Scotland	tbc	0	1	0	0	0	PT32		1	1	1	0	1	0	0	0	0	0	0	T	Clade 4/5/6/7/9			Y	S	SY1a2c	211111	I/II	G(iv)
112	WTCHG_81370_240	2006	Scotland	tbc	0	1	0	0	0	PT2		1	1	1	0	0	0	0	0	0	1	0	T	Clade 8	A		Y	S	ASY2a2c	211111	I/II	F(i)
113	WTCHG_51924_213	2004	Scotland	tbc	1	0	0	0	0			1	1	1	0	1	0	0	0	0	0	0	T	Clade 4/5/6/7/9			Y	S	SY1a2c	211111	I/II	C
114	WTCHG_81370_241	2009	Scotland	tbc	0	1	0	0	0	PT21/28		1	1	1	0	0	0	0	0	0	1	0	T	Clade 4/5/6/7/9	A		Y	S	ASY2a2c	211111	I/II	G(iii)
115	WTCHG_81370_242	2004	Scotland	tbc	0	1	0	0	0	PT8		1	1	1	0	1	0	0	0	0	0	0	T	Clade 4/5/6/7/9			Y	S	SY1a2c	211111	I/II	C
116	WTCHG_81370_243	2005	Scotland	tbc	0	0	1	0	0	PT21/28		1	1	1	0	0	0	0	0	0	1	0	T	Clade 4/5/6/7/9			Y	S	SY2a2c	211111	I/II	G(iii)
117	WTCHG_81370_244	2006	Scotland	tbc	0	0	1	0	0	Other	PT45	1	1	1	0	0	0	0	0	1	0	0	T	Clade 4/5/6/7/9	A				A2c	211111	I/II	D
118	WTCHG_81370_245	2003	Scotland	tbc	0	1	0	0	0	PT32		1	1	1	0	0	0	0	0	0	1	0	T	Clade 4/5/6/7/9			Y	S	SY2a2c	211111	I/II	G(iii)
119	WTCHG_81370_246	1994	Scotland	tbc	0	0	0	1	0			1	1	1	0	0	0	0	0	0	1	0	T	Clade 8			Y	S	SY2a2c	211111	I/II	F(i)
120	WTCHG_81370_247	Unk	Scotland	tbc	0	0	0	1	0			1	1	1	0	0	0	0	1	0	0	0	T	Clade 4/5/6/7/9			Y		Y2a	211111	I/II	G(iii)
121	WTCHG_81370_248	Unk	Scotland	tbc	0	0	0	1	0			1	1	1	0	0	0	0	0	0	1	0	T	Clade 8	A		Y	S	ASY2a2c	211111	I/II	F(i)
122	WTCHG_81370_249	Unk	Scotland	tbc	0	0	0	1	0			1	1	1	0	0	0	0	0	0	1	0	T	Clade 4/5/6/7/9			Y	S	SY2a2c	211111	I/II	G(iii)
123	WTCHG_81370_250	Unk	Scotland	tbc	0	0	0	1	0			1	1	1	0	0	0	0	0	0	1	0	T	Clade 4/5/6/7/9			Y	S	SY2a2c	211111	I/II	G(iii)
124	WTCHG_51924_214	2005	Scotland	tbc	0	0	1	0	0	PT21/28		1	1	1	0	0	0	0	0	0	1	0	T	Clade 4/5/6/7/9	A		Y	S	ASY2a2c	211111	I/II	G(iii)
125	WTCHG_81370_251	Unk	Scotland	tbc	0	0	0	1	0			1	1	1	0	0	0	0	0	0	1	0	T	Clade 4/5/6/7/9			Y	S	SY2a2c	211111	I/II	G(iii)
126	WTCHG_81370_259	2011	Scotland	tbc	1	0	0	0	0	PT8		1	1	1	0	1	0	0	0	0	0	0	T	Clade 4/5/6/7/9			Y	S	SY1a2c	211111	I/II	C
127	WTCHG_81370_260	2007	Scotland	tbc	1	0	0	0	0	PT21/28		1	1	1	0	0	0	0	0	0	1	0	T	Clade 4/5/6/7/9	A		Y	S	ASY2a2c	211111	I/II	G(iii)
128	WTCHG_81370_261	2007	Scotland	tbc	1	0	0	0	0	PT21/28		1	1	1	0	0	0	0	1	0	0	0	T	Clade 4/5/6/7/9	A		Y	S	ASY2a	211111	I/II	G(iii)
129	WTCHG_81370_262	2005	Scotland	tbc	1	0	0	0	0			1	1	1	0	1	0	0	0	0	0	0	T	Clade 4/5/6/7/9			Y	S	SY1a2c	211111	I/II	C
130	WTCHG_81370_263	2005	Scotland	tbc	1	0	0	0	0			1	1	1	0	0	0	0	0	0	1	0	T	Clade 4/5/6/7/9	A		Y		AY2a2c	211111	I/II	G(iii)
131	WTCHG_81370_264	2005	Scotland	tbc	1	0	0	0	0			1	1	1	1	0	0	0	0	0	0	0	T	Clade 4/5/6/7/9	A			S	AS1a2a	211111	I/II	D
132	WTCHG_81370_265	2005	Scotland	tbc	1	0	0	0	0			1	1	1	1	0	0	0	0	0	0	0	T	Clade 4/5/6/7/9	A			S	AS1a2a	211111	I/II	D
133	WTCHG_81370_266	2005	Scotland	tbc	1	0	0	0	0			1	1	1	0	0	0	0	0	0	1	0	T	Clade 4/5/6/7/9	A		Y	S	ASY2a2c	211111	I/II	G(iii)
134	WTCHG_81370_267	2006	Scotland	tbc	1	0	0	0	0	Other	PT31	1	1	1	0	0	0	0	0	1	0	0	T	Clade 4/5/6/7/9			Y		Y2c	211111	I/II	G(ii)
135	WTCHG_51924_215	2011	Scotland	tbc	1	0	0	0	0			1	1	1	0	0	0	0	0	0	1	0	T	Clade 8	A		Y	S	ASY2a2c	211111	I/II	F(i)
136	WTCHG_81370_268	2007	Scotland	tbc	1	0	0	0	0	PT21/28		1	1	1	0	0	0	0	0	0	1	0	T	Clade 4/5/6/7/9	A		Y	S	ASY2a2c	211111	I/II	G(iii)
137	WTCHG_81370_269	2006	Scotland	tbc	1	0	0	0	0	Other	RDNC	1	1	1	0	0	0	0	0	0	1	0	T	Clade 4/5/6/7/9	A		Y	S	ASY2a2c	211111	I/II	D
138	WTCHG_81370_270	2005	Scotland	tbc	1	0	0	0	0			1	1	1	0	1	0	0	0	0	0	0	T	Clade 4/5/6/7/9			Y	S	SY1a2c	211111	I/II	C
139	WTCHG_81370_271	2006	Scotland	tbc	1	0	0	0	0	PT21/28		1	1	1	0	0	0	0	0	0	1	0	T	Clade 4/5/6/7/9	A		Y	S	ASY2a2c	211111	I/II	G(iii)
140	WTCHG_81370_272	2006	Scotland	tbc	1	0	0	0	0	PT21/28		1	1	1	0	0	0	0	0	0	1	0	T	Clade 4/5/6/7/9	A		Y	S	ASY2a2c	211111	I/II	G(iii)
141	WTCHG_81370_273	2006	Scotland	tbc	1	0	0	0	0	PT21/28		1	1	1	0	0	0	0	0	0	1	0	T	Clade 4/5/6/7/9	A		Y	S	ASY2a2c	211111	I/II	G(iii)
142	WTCHG_81370_274	2006	Scotland	tbc	1	0	0	0	0	PT32		1	1	1	0	0	0	0	0	0	1	0	T	Clade 4/5/6/7/9			Y	S	SY2a2c	211111	I/II	G(iii)
143	WTCHG_81370_275	2005	Scotland	tbc	1	0	0	0	0			1	1	1	0	1	0	0	0	0	0	0	T	Clade 4/5/6/7/9			Y	S	SY1a2c	211111	I/II	C
144	WTCHG_81370_276	2006	Scotland	tbc	1	0	0	0	0	PT21/28		1	1	1	0	0	0	0	0	0	1	0	T	Clade 4/5/6/7/9			Y	S	SY2a2c	211111	I/II	G(iii)
145	WTCHG_81370_277	2006	Scotland	tbc	1	0	0	0	0	PT21/28		1	1	1	0	0	0	0	0	0	1	0	T	Clade 4/5/6/7/9	A		Y	S	ASY2a2c	211111	I/II	G(iii)
* can be obtained from the corresponding author

## Sheet: New Zealand
Isolates/Origin					Sources					Phage Type		Results based on Table 1																				Results based on Supplementary Table S3.xlsx
Index	Isolate	Year	Country	Database acquisition No. *	Clinical	Cattle	Sheep	Food/Env/Oth	Unknown	PT	PT (other)	rfbO157	eaeA	hlyA	stx1a/stx2a	stx1a/stx2c	stx1a/stx2a/stx2c	stx1a	stx2a	stx2c	stx2a/stx2c	stx -ve	tir	Manning SNP clade	argW	wrbA	yehV	sbcB	SBI Insertion types (PHE)	LSPA6	Lineage (LSPA6)	Group/Clade
1	EcHu76a	2010	New Zealand	tbc	1	0	0	0	0			1	1	1	1	0	0	0	0	0	0	0	T	Clade 3		W	Y		WY1a2a	111111	I	G(vi)
2	EcHu114a	2011	New Zealand	tbc	1	0	0	0	0			1	1	1	0	0	0	0	0	1	0	0	T	Clade 4/5/6/7/9	A		Y	S	ASY2c	211111	I/II	D
3	EcHu44a	2010	New Zealand	tbc	1	0	0	0	0			1	1	1	0	0	0	0	1	0	0	0	T	Clade 8	A		Y		AY2a	211111	I/II	F(i)
4	EcHu56a	2010	New Zealand	tbc	1	0	0	0	0			1	1	1	0	0	0	1	0	0	0	0	T	Clade 3			Y		Y1a	111111	I	G(vi)
5	EcHu68a	2010	New Zealand	tbc	1	0	0	0	0			1	1	1	0	0	0	0	0	1	0	0	T	Clade 4/5/6/7/9			Y	S	SY2c	211111	I/II	D
6	EcHu93a	2010	New Zealand	tbc	1	0	0	0	0			1	1	1	0	0	0	0	0	1	0	0	T	Clade 4/5/6/7/9			Y		Y2c	211111	I/II	G(ii)
7	EcCa32a	2010	New Zealand	tbc	0	1	0	0	0			1	1	1	1	0	0	0	0	0	0	0	T	Clade 3		W	Y		WY1a2a	111111	I	G(vi)
8	EcCa491a	2010	New Zealand	tbc	0	1	0	0	0			1	1	1	0	0	0	0	1	0	0	0	T	Clade 8	A		Y		AY2a	211111	I/II	F(i)
9	EcCa452a	2010	New Zealand	tbc	0	1	0	0	0			1	1	1	0	0	0	0	0	1	0	0	T	Clade 4/5/6/7/9			Y	S	SY2c	211111	I/II	D
10	EcCa635a	2011	New Zealand	tbc	0	1	0	0	0			1	1	1	0	0	0	0	0	1	0	0	T	Clade 4/5/6/7/9	A		Y	S	ASY2c	211111	I/II	D
11	EcCa63b	2010	New Zealand	tbc	0	1	0	0	0			1	1	1	0	0	0	0	1	0	0	0	T	Clade 8	A		Y		AY2a	211111	I/II	F(i)
12	EcCa461b	2010	New Zealand	tbc	0	1	0	0	0			1	1	1	1	0	0	0	0	0	0	0	T	Clade 3		W	Y		WY1a2a	111111	I	G(vi)
* can be obtained from the corresponding author

## Sheet: USA
Isolates/Origin					Sources					Phage Type		Results based on Table 1																				Results based on Supplementary Table S3.xlsx
					15	4	0	1	5	25
Index	Isolate	Year	Country	Database*	Clinical	Cattle	Sheep	Food/Env/Oth	Unknown	PT	PT (other)	rfbO157	eaeA	hlyA	stx1a/stx2a	stx1a/stx2c	stx1a/stx2a/stx2c	stx1a	stx2a	stx2c	stx2a/stx2c	stx -ve	tir	Manning SNP clade	argW	wrbA	yehV	sbcB	SBI Insertion types	LSPA6	Lineage (LSPA6)	Group/Clade
1	EDL933	1982	USA	PATRIC	0	0	0	1	0			1	1	1	1	0	0	0	0	0	0	0	T	Clade 3		W	Y		WY2a	111111	I	G(vi)
2	G5101	1994	USA	PATRIC	1	0	0	0	0			0	1	0	0	0	0	0	0	0	0	1	T	Clade 4/5/6/7/9					N	211111	I/II	A
3	NE1487	1998	USA	PATRIC	0	1	0	0	0			1	1	1	0	0	0	0	0	1	0	0	A	Clade 4/5/6/7/9			Y	S	SY2c	222123	II	E(i)
4	PA14	2007	USA	PATRIC	1	0	0	0	0			1	1	1	0	0	0	0	1	0	0	0	T	Clade 2		W	Y		WY2a	111111	I	G(vi)
5	PA32	2008	USA	PATRIC	1	0	0	0	0			1	1	1	0	0	0	0	1	0	0	0	T	Clade 2					2a	111111	I	G(vi)
6	PA40	2008	USA	PATRIC	1	0	0	0	0			1	1	1	0	0	0	0	0	1	0	0	A	Clade 4/5/6/7/9			Y	S	SY2c	222123	II	E(i)
7	PA7	2007	USA	PATRIC	1	0	0	0	0			1	1	1	0	0	0	1	0	0	0	0	T	Clade 2		W	Y		WY1a	111111	I	G(vi)
8	TW09195	2003	USA	PATRIC	1	0	0	0	0			1	0	1	0	0	0	1	0	0	0	0	A	Clade 4/5/6/7/9			Y	S	SY1a	222220	II	E(i)
9	TW10119	2004	USA	PATRIC	1	0	0	0	0			1	1	1	0	0	0	0	0	1	0	0	T	Clade 4/5/6/7/9	A		Y	S	ASY2c	211111	I/II	D
10	TW11039	2002	USA	PATRIC	1	0	0	0	0			1	1	1	0	0	0	0	1	0	0	0	T	Clade 4/5/6/7/9			Y	S	SY2a	111111	I	G(v)
11	TW14301	2006	USA	PATRIC	1	0	0	0	0			1	1	1	0	0	0	0	0	1	0	0	T	Clade 4/5/6/7/9			Y	S	SY2c	212111	II	B
12	TW14313	2006	USA	PATRIC	1	0	0	0	0			1	1	1	0	0	0	0	1	0	0	0	T	Clade 8	A		Y		AY2a	211111	I/II	F(i)
13	TW14359	2006	USA	PATRIC	1	0	0	0	0			1	1	1	0	0	0	0	0		1	0	T	Clade 8	A		Y	S	ASY2c	211111	I/II	F(ii)
14	ECI-1745		USA	NCBI	0	0	0	0	1			1	1	1	0	1	0	0	0	0	0	0	A	Clade 4/5/6/7/9			Y		Y1a2c	222222	II	E(i)
15	ECI-1746		USA	NCBI	0	0	0	0	1			1	1	1	0	1	0	0	0	0	0	0	A	Clade 4/5/6/7/9			Y	S	SY1a2c	222223	II	E(i)
16	ECI-1747		USA	NCBI	0	0	0	0	1			1	1	1	0	1	0	0	0	0	0	0	A	Clade 4/5/6/7/9	A		Y	S	ASY1a2c	222222	II	E(i)
17	ECI-1748		USA	NCBI	0	0	0	0	1			1	1	1	0	1	0	0	0	0	0	0	A	Clade 4/5/6/7/9			Y	S	SY1a2c	222222	II	E(i)
18	ECI-1749		USA	NCBI	0	0	0	0	1			1	1	1	0	0	0	0	0	1	0	0	A	Clade 4/5/6/7/9			Y	S	SY2c	222123	II	E(i)
19	EC4192	2006	USA, California	NCBI	1	0	0	0	0			1	1	1	0	0	0	0	1	0	0	0	T	Clade 8			Y	S	SY2a	211111	I/II	F(ii)
20	EC4205	2006	USA, California	NCBI	1	0	0	0	0			1	1	1	0	0	0	0	0	1	0	0	T	Clade 8	A		Y	S	ASY2c	211111	I/II	F(ii)
21	DEC3A	1985	USA, WA	PATRIC	1	0	0	0	0			1	0	1	0	0	0	0	1	0	0	0	T	Clade 4/5/6/7/9		W	Y		WY2a	111111	I	G(vi)
22	FRIK1996	1991	USA,MD	PATRIC	0	1	0	0	0			1	1	1	0	0	0	0	0	1	0	0	A	Clade 4/5/6/7/9			Y	S	SY2c	222222	II	E(i)
23	FRIK1990	1991	USA,MN	PATRIC	0	1	0	0	0			1	1	1	0	0	0	0	0	1	0	0	A	Clade 4/5/6/7/9	A		Y		AY2c	222222	II	E(i)
24	FRIK1999	1991	USA,NE	PATRIC	0	1	0	0	0			1	1	1	0	0	0	0	0	1	0	0	A	Clade 4/5/6/7/9			Y	S	SY2c	222222	II	E(i)
25	DEC3B	1988	USA,WA	PATRIC	1	0	0	0	0			1	1	1	0	0	0	0	1	0	0	0	T	Clade 4/5/6/7/9		W	Y		WY2a	111111	I	G(vi)
26	ECI-1864		USA	tbc	0	0	0	0	1			1	1	1	0	0	0	0	0	0	1	0	T	Clade 8	A		Y	S	ASY2a2c	211111	I/II	F(i)
* denotes only one primer present				*PATRIC (http://patricbrc.org/) and NCBI (www.ncbi.nlm.nih.gov)

## Sheet: Other
Isolates/Origin					Sources					Phage Type		Results based on Table 1																				Results based on Supplementary Table S3.xlsx
					12	1	0	3	29	45
Index	Isolate	Year	Country	Database Source*	Clinical	Cattle	Sheep	Food/Env/Oth	Unknown	PT	PT (other)	rfbO157	eaeA	hlyA	stx1a/stx2a	stx1a/stx2c	stx1a/stx2a/stx2c	stx1a	stx2a	stx2c	stx2a/stx2c	stx -ve	tir	Manning SNP clade	argW	wrbA	yehV	sbcB	SBI Insertion types	LSPA6	Lineage (LSPA6)	Group/Clade
1	88.0221	1988	Argentina	NCBI	1	0	0	0	0			1	1	0	0	0	0	0	1	0	0	0	T	Clade 8	A		Y		AY2a	211111	I/II	F(ii)
2	90.2281	1990	Brazil	NCBI	1	0	0	0	0			1	1	1	0	0	0	1	0	0	0	0	T	Clade 3			Y		Y1a	111111	I	G(vi)
3	DEC4B	1987	Denmark	PATRIC	1	0	0	0	0			1	0	1	0	0	0	0	1	0	0	0	T	Clade 8	A		Y	S	ASY2a	211111	I/II	F(ii)
4	DEC4C	1983	Egypt	PATRIC	0	0	0	1	0			1	1	0	0	0	0	0	0	0	0	1	A	Clade 4/5/6/7/9			Y		YN	222123	II	E(ii)
5	DEC3F	1989	Germany	PATRIC	1	0	0	0	0			0	1	1	0	0	0	0	1	0	0	0	T	Clade 4/5/6/7/9					2a	212011	II	A
6	TW06591	1990	Germany	PATRIC	1	0	0	0	0			1	1	1	0	0	0	0	0	0	0	1	T	Clade 4/5/6/7/9			Y		YN	212111	II	A
7	ECI-1914		Germany	PATRIC	1	0	0	0	0			1	1	1	0	0	0	0	1	0	0	0	T	Clade 4/5/6/7/9					2a	212111	II	A
8	97.0003	1997	Japan	NCBI	1	0	0	0	0			1	1	1	0	0	0	0	1	0	0	0	T	Clade 4/5/6/7/9		W	Y		WY2a	111111	I	G(v)
9	DEC4D	1987	Japan	PATRIC	0	1	0	0	0			1	1	1	0	0	0	0	0	1	0	0	A	Clade 4/5/6/7/9				S	S2c	222222	II	E(i)
10	Sakai	1996	Japan	PATRIC	1	0	0	0	0			1	1	1	1	0	0	0	0	0	0	0	T	Clade 1		W	Y		WY2a	111111	I	G(vi)
11	MA6	1998	Malaysia	PATRIC	0	0	0	1	0			1	1	1	0	0	0	0	0	1	0	0	A	Clade 4/5/6/7/9			Y	S	SY2c	221123	II	E(i)
12	NCCP15658	2004	South Korea	NCBI	1	0	0	0	0			1	1	1	0	0	0	0	0	1	0	0	T	Clade 4/5/6/7/9			Y	S	SY2c	211111	I/II	C
13	NCCP15739		South Korea	NCBI	1	0	0	0	0			1	1	1	0	0	0	0	1	0	0	0	T	Clade 2		W			W2a	111111	I	G(vi)
14	1304		Unknown	PATRIC	0	0	0	0	1			1	1	1	0	0	0	1	0	0	0	0	T	Clade 3			Y		Y1a	111111	I	G(vi)
15	1125		Unknown	PATRIC	0	0	0	0	1			1	1	1	0	0	0	1	0	0	0	0	T	Clade 8	A		Y		AY1a	211111	I/II	F(i)
16	493-89		Unknown	PATRIC	0	0	0	0	1			0	1	0	0	0	0	0	0	0	0	1	T	Clade 4/5/6/7/9					N	212111	II	A
17	5412		Unknown	PATRIC	0	0	0	0	1			1	1	1	0	0	0	0	1	0	0	0	T	Clade 4/5/6/7/9					2a	212111	II	A
18	80416		Unknown	PATRIC	0	0	0	0	1			1	1	1	0	0	0	0	0	1	0	0	T	Clade 4/5/6/7/9			Y	S	SY2c	211111	I/II	G(ii)
19	DEC4E		Unknown	PATRIC	0	0	0	0	1			1	1	1	0	0	0	1	0	0	0	0	T	Clade 4/5/6/7/9			Y	S	SY1a	211111	I/II	C
20	EC1212		Unknown	PATRIC	0	0	0	0	1			1	1	1	0	0	0	0	0	1	0	0	T	Clade 4/5/6/7/9			Y	S	SY2c	211111	I/II	G(i)
21	EC1735		Unknown	PATRIC	0	0	0	0	1			1	1	1	0	0	0	0	1	0	0	0	T	Clade 8	A		Y		AY2a	211111	I/II	F(i)
22	EC1846		Unknown	PATRIC	0	0	0	0	1			1	1	1	0	0	0	0	0	1	0	0	T	Clade 8	A		Y	S	ASY2c	211111	I/II	F(ii)
23	EC1848		Unknown	PATRIC	0	0	0	0	1			1	1	1	0	0	0	0	0	1	0	0	T	Clade 8	A		Y	S	ASY2c	211111	I/II	F(ii)
24	EC1850		Unknown	PATRIC	0	0	0	0	1			1	1	1	0	0	0	0	0	1	0	0	T	Clade 8	A		Y	S	ASY2c	211111	I/II	F(ii)
25	EC1864		Unknown	PATRIC	0	0	0	0	1			1	1	1	0	0	0	0	1	0	0	0	T	Clade 8	A		Y	S	ASY2a	211111	I/II	F(i)
26	EC4009		Unknown	PATRIC	0	0	0	0	1			1	1	1	0	0	0	0	1	0	0	0	T	Clade 8			Y	S	SY2a	211111	I/II	F(ii)
27	EC4042		Unknown	PATRIC	0	0	0	0	1			1	1	1	0	0	0	0	0	1	0	0	T	Clade 8	A		Y	S	ASY2c	211111	I/II	F(ii)
28	EC4045	2007	Unknown	NCBI	1	0	0	0	0			1	1	1	0	0	0	0	0	1	0	0	T	Clade 8	A		Y	S	ASY2c	211111	I/II	F(ii)
29	EC4115		Unknown	PATRIC	0	0	0	0	1			1	1	1	0	0	0	0	0		1	0	T	Clade 8	A		Y	S	ASY2c	211111	I/II	F(ii)
30	EC4191		Unknown	PATRIC	0	0	0	0	1			1	1	1	0	0	0	0	1	0	0	0	T	Clade 8			Y	S	SY2a	211111	I/II	F(ii)
31	EC4196		Unknown	PATRIC	0	0	0	0	1			1	1	1	0	0	0	0	0	1	0	0	T	Clade 8	A		Y	S	ASY2c	211111	I/II	F(ii)
32	EC4401		Unknown	PATRIC	0	0	0	0	1			1	1	1	0	0	0	0	0	1	0	0	T	Clade 8	A		Y	S	ASY2c	211111	I/II	F(ii)
33	EC4402		Unknown	PATRIC	0	0	0	0	1			0*	1	1	0	0	0	0	1	0	0	0	T	Clade 8	A		Y	S	ASY2a	211111	I/II	F(ii)
34	EC4437		Unknown	PATRIC	0	0	0	0	1			1	1	1	0	0	0	0	1	0	0	0	T	Clade 8	A		Y		AY2a	211111	I/II	F(i)
35	EC508		Unknown	PATRIC	0	0	0	0	1			1	1	1	0	0	0	0	1	0	0	0	T	Clade 8	A		Y	S	ASY2a	211111	I/II	F(i)
36	EC536		Unknown	PATRIC	0	0	0	0	1			1	1	1	0	0	0	0	0	1	0	0	T	Clade 4/5/6/7/9			Y	S	SY2c	211111	I/II	G(i)
37	EC869		Unknown	PATRIC	0	0	0	0	1			1	1	1	0	0	0	0	0	1	0	0	A	Clade 4/5/6/7/9			Y	S	SY2c	222223	II	E(i)
38	FDA506		Unknown	PATRIC	0	0	0	0	1			1	1	0	0	0	0	0	0	0	0	1	T	Clade 4/5/6/7/9					N	111111	I	G(v)
39	FDA517		Unknown	PATRIC	0	0	0	0	1			1	1	1	0	0	0	0	0	1	0	0	T	Clade 4/5/6/7/9			Y	S	SY2c	211111	I/II	G(i)
40	H_2687		Unknown	PATRIC	0	0	0	0	1			0	1	0	0	0	0	0	0	0	0	1	T	Clade 4/5/6/7/9					N	212111	II	A
41	H30		Unknown	PATRIC	0	0	0	0	1			0*	1	1	0	0	0	0	0	1	0	0	T	Clade 8			Y	S	SY2c	211111	I/II	F(i)
42	LSU-61		Unknown	PATRIC	0	0	0	0	1			0	1	0	0	0	0	0	0	0	0	1	T	Clade 4/5/6/7/9					N	212111	II	A
43	TW14588	2006	Unknown	NCBI	0	0	0	1	0			1	1	1	0	0	0	0	1	0	0	0	T	Clade 2	A	W	Y		AWY2a	111111	I	G(vi)
44	FRIK2001		Unknown	PATRIC	0	0	0	0	1			1	1	1	0	0	0	0	0	1	0	0	A	Clade 4/5/6/7/9			Y	S	SY2c	222123	II	E(i)
45	ECI-249	1995	UK	tbc	1	0	0	0	0			1	1	1	1	0	0	0	0	0	0	0	T	Clade 2		W	Y		WY1a2a	111111	I	G(vi)
				*PATRIC (http://patricbrc.org/) and NCBI (www.ncbi.nlm.nih.gov)
