# Supplementary material for: Whole Genome Sequencing demonstrates that Geographic Variation of Escherichia coli O157 Genotypes Dominates Host Association
Source: Sci Rep. 2015 Oct 7;5:14145. doi: 10.1038/srep14145 (PMC4595763; doi:10.1038/srep14145)
Supplement: Supplementary Table S2 [file srep14145-s3.xls]

## Sheet: SNP data
Isolate	SNP
WTCHG_81370_209	GTCTGTTACGTAGGGCCCTTTATTTAAGACAATGGCACTCATTAATTGGCACTCCAGGGCCGCCGTCTCTAACGTAGTACGTTCCCCCTTAAGTGCCACGAATCGCTGTCGCTTTGGCTTCAGCCCCAACACTCCACACTACCGCGAGTTGACGGATTCTTTCCTCCTTTCCCTTGTGTGAACGACGCCTTTGCTTCAACGGCCAACCCGAGCTCCTATTCTCGTTACCTCATTTGTAAGCCCCACACCTCTTGTATAAGCGCATCAATAATAATAACGGTCTCTCCTTTTTAACTTACTCTATGTGGCTGGCCCTTTCAGTCCTACCGACTCCGTTGCCCTGTCAGTCTCATCTTCCATCCGCGTCGCCTTCTTAAATGGAAACGAGGAAGAAGAACC…
WTCHG_82520_235	GTCTGTTACGTAGGGCCCTTTATTTAAGACAATGGCACTCATTAATTGGCACTCCAGGGCCGCCGTCTCTAACGTAGTACGTTCCCCCTTAAGTGCCACGAATCGCTGTCGCTTTGGCTTCAGCCCCAACACTCCACACTACCGCGAGTTGACGGATTCTTTCCTCCTTTCCCTTGTGTGAACGACGCCTTTGCTTCAACGGCCAACCCGAGCTCCTATTCTCGTTACCTCATTTGTAAGCCCCACACCTCTTGTATAAGCGCATCAATAATAATAAAGGTCTCTCCTTTTTAACTTACTCTATGTGGCTGGCCCTTTCAGTCCTACCGACTCCGTTGCCCTGTCAGTCTCATCTTCCATCCGCGTCGCCTTCTTAAATGGAAACGAGGAAGAAGAACC…
WTCHG_81370_293	GTCTGTTACGTAGGGCCCTTTATTTAAGACAATGGCACTCATTAATTGGCACTCCAGGGCCGCCGTCTCTAACGTAGTACGTTCCCCCTTAAGTGCCACGAATCGCTGTCGCTTTGGCTTCAGCCCCAACACTCCACACTACCGCGAGTTGACGGATTCTTTCCTCCTTTCCCTTGTGTGAACGACGCCTTTGCTTCAACGGCCAACCCGAGCTCCTATTCTCGTTACCTCATTTGTAAGCCCCACACCTCTTGTATAAGCGCATCAATAATAATAACGGTCTCTCCTTTTTAACTTACTCTATGTGGCTGGCCCTTTCAGTCCTACCGACTCCGTTGCCCTGTCAGTCTCATCTTCCATCCGCGTCGCCTTCTTAAATGGAAACGAGGAAGAAGAACC…
WTCHG_81370_294	GTCTGTTACGTAGGGCCCTTTATTTAAGACAATGGCACTCATTAATTGGCACTCCAGGGCCGCCGTCTCTAACGTAGTACGTTCCCCCTTAAGTGCCACGAATCGCTGTCGCTTTGGCTTCAGCCCCAACACTCCACACTACCGCGAGTTGACGGATTCTTTCCTCCTTTCCCTTGTGTGAACGACGCCTTTGCTTCAACGGCCAACCCGAGCTCCTATTCTCGTTACCTCATTTGTAAGCCCCACACCTCTTGTATAAGCGCATCAATAATAATAACGGTCTCTCCTTTTTAACTTACTCTATGTGGCTGGCCCTTTCAGTCCTACCGACTCCGTTGCCCTGTCAGTCTCATCTTCCATCCGCGTCGCCTTCTTAAATGGAAACGAGGAAGAAGAACC…
WTCHG_51924_230	GTCTGTTACGTAGGGCCCTTTATTTAAGACAATGGCACTCATTAATTGGCACTCCAGGGCCGCCGTCTCTAACGTAGTACGTTCCCCCTTAAGTGCCACGAATCGCTGTCGCTTTGGCTTCAGCCCCAACACTCCACACTACCGCGAGTTGACGGATTCTTTCCTCCTTTCCCTTGTGTGAACAACGCCTTTGCTTCAACGGCCAACCCGAGCTCCTATTCTCGTTACCTCATTTGTAAGCCCCACACCTCTTGTATAAGCGCATCAATAATAATAACGGTCTCTCCTTTTTAACTTACTCTATGTGGCTGGCCCTTTCAGTCCTACCGACTCCGTTGCCCTGTCAGTCTCATCTTCCATCCGCGTCGCCTTCTTAAATGGAAACGAGGAAGAAGAACC…
WTCHG_81370_295	GTCTGTTACGTAGGGCCCTTTATTTAAGACAATGGCACTCATTAATTGGCACTCCAGGGCCGCCGTCTCTAACGTAGTACGTTCCCCCTTAAGTGCCACGAATCGCTGTCGCTTTGGCTTCAGCCCCAACACTCCACACTACCGCGAGTTGACGGATTCTTTCCTCCTTTCCCTTGTGTGAACGACGCCTTTGCTTCAACGGCCAACCCGAGCTCCTATTCTCGTTACCTCATTTGTAAGCCCCACACCTCTTGTATAAGCGCATCAATAATAATAACGGTCTCTCCTTTTTAACTTACTCTATGTGGCTGGCCCTTTCAGTCCTACCGACTCCGTTGCCCTGTCAGTCTCATCTTCCATCCGCGTCGCCTTCTTAAATGGAAACGAGGAAGAAGAACC…
WTCHG_81370_296	GTCTGTTACGTAGGGCCCTTTATTTAAGACAATGGCACTCATTAATTGGCACTCCAGGGCCGCCGTCTCTAACGTAGTACGTTCCCCCTTAAGTGCCACGAATCGCTGTCGCTTTGGCTTCAGCCCCAACACTCCACACTACCGCGAGTTGACGGATTCTTTCCTCCTTTCCCTTGTGTGAACGACGCCTTTGCTTCAACGGCCAACCCGAGCTCCTATTCTCGTTACCTCATTTGTAAGCCCCACACCTCTTGTATAAGCGCATCAATAATAATAACGGTCTCTCCTTTTTAACTTACTCTATGTGGCTGGCCCTTTCAGTCCTACCGACTCCGTTGCCCTGTCAGTCTCATCTTCCATCCGCGTCGCCTTCTTAAATGGAAACGAGGAAGAAGAACC…
WTCHG_82520_201	GTCTGTTACGTAGGGCCCTTTATTTAAGACAATGGCACTCATTAATTGGCACTCCAGGGCCGCCGTCTCTAACGTAGTACGTTCCCCCTTAAGTGCCACGAATCGCTGTCGCTTTGGCTTCAGCCCCAACACTCCACACTACCGCGAGTTGACGGATTCTTTCCTCCTTTCCCTTGTGTGAACGACGCCTTTGCTTCAACGGCCAACCCGAGCTCCTATTCTCGTTACCTCATTTGTAAGCCCCACACCTCTTGTATAAGCGCATCAATAATAATAACGGTCTCTCCTTTTTAACTTACTCTATGTGGCTGGCCCTTTCAGTCCTACCGACTCCGTTGCCCTGTCAGTCTCATCTTCCATCCGCGTCGCCTTCTTAAATGGAAACGAGGAAGAAGAACC…
WTCHG_82520_202	GTCTGTTACGTAGGGCCCTTTATTTAAGACAATGGCACTCATTAATTGGCACTCCAGGGCCGCCGTCTCTAACGTAGTACGTTCCCCCTTAAGTGCCACGAATCGCTGTCGCTTTGGCTTCAGCCCCAACACTCCACACTACCGCGAGTTGACGGATTCTTTCCTCCTTTCCCTTGTGTGAACGACGCCTTTGCTTCAACGGCCAACCCGAGCTCCTATTCTCGTTACCTCATTTGTAAGCCCCACACCTCTTGTATAAGCGCATCAATAATAATAACGGTCTCTCCTTTTTAACTTACTCTATGTGGCTGGCCCTTTCAGTCCTACCGACTCCGTTGCCCTGTCAGTCTCATCTTCCATCCGCGTCGCCTTCTTAAATGGAAACGAGGAAGAAGAACC…
WTCHG_82520_203	GTCTGTTACGTAGGGCCCTTTATTTAAGACAATGGCACTCATTAATTGGCACTCCAGGGCCGCCGTCTCTAACGTAGTACGTTCCCCCTTAAGTGCCACGAATCGCTGTCGCTTTGGCTTCAGCCCCAACACTCCACACTACCGCGAGTTGACGGATTCTTTCCTCCTTTCCCTTGTGTGAACGACGCCTTTGCTTCAACGGCCAACCCGAGCTCCTATTCTCGTTACCTCATTTGTAAGCCCCACACCTCTTGTATAAGCGCATCAATAATAATAACGGTCTCTCCTTTTTAACTTACTCTATGTGGCTGGCCCTTTCAGTCCTACCGACTCCGTTGCCCTGTCAGTCTCATCTTCCATCCGCGTCGCCTTCTTAAATGGAAACGAGGAAGAAGAACC…
WTCHG_82520_204	GTCTGTTACGTAGGGCCCTTTATTTAAGACAATGGCACTCATTAATTGGCACTCCAGGGCCGCCGTCTCTAACGTAGTACGTTCCCCCTTAAGTGCCACGAATCGCTGTCGCTTTGGCTTCAGCCCCAACACTCCACACTACCGCGAGTTGACGGATTCTTTCCTCCTTTCCCTTGTGTGAACGACGCCTTTGCTTCAACGGCCAACCCGAGCTCCTATTCTCGTTACCTCATTTGTAAGCCCCACACCTCTTGTATAAGCGCATCAATAATAATAACGGTCTCTCCTTTTTAACTTACTCTATGTGGCTGGCCCTTTCAGTCCTACCGACTCCGTTGCCCTGTCAGTCTCATCTTCCATCCGCGTCGCCTTCTTAAATGGAAACGAGGAAGAAGAACC…
WTCHG_82520_205	GTCTGTTACGTAGGGCCCTTTATTTAAGACAATGGCACTCATTAATTGGCACTCCAGGGCCGCCGTCTCTAACGTAGTACGTTCCCCCTTAAGTGCCACGAATCGCTGTCGCTTTGGCTTCAGCCCCAACACTCCACACTACCGCGAGTTGACGGATTCTTTCCTCCTTTCCCTTGTGTGAACGACGCCTTTGCTTCAACGGCCAACCCGAGCTCCTATTCTCGTTACCTCATTTGTAAGCCCCACACCTCTTGTATAAGCGCATCAATAATAATAACGGTCTCTCCTTTTTAACTTACTCTATGTGGCTGGCCCTTTCAGTCCTACCGACTCCGTTGCCCTGTCAGTCTCATCTTCCATCCGCGTCGCCTTCTTAAATGGAAACGAGGAAGAAGAACC…
WTCHG_82520_206	GTCTGTTACGTAGGGCCCTTTATTTAAGACAATGGCACTCATTAATTGGCACTCCAGGGCCGCCGTCTCTAACGTAGTACGTTCCCCCTTAAGTGCCACGAATCGCTGTCGCTTTGGCTTCAGCCCCAACACTCCACACTACCGCGAGTTGACGGATTCTTTCCTCCTTTCCCTTGTGTGAACGACGCCTTTGCTTCAACGGCCAACCCGAGCTCCTATTCTCGTTACCTCATTTGTAAGCCCCACACCTCTTGTATAAGCGCATCAATAATAATAACGGTCTCTCCTTTTTAACTTACTCTATGTGGCTGGCCCTTTCAGTCCTACCGACTCCGTTGCCCTGTCAGTCTCATCTTCCATCCGCGTCGCCTTCTTAAATGGAAACAAGGAAGAAGAACC…
WTCHG_82520_207	GTCTGTTACGTAGGGCCCTTTATTTAAGACAATGGCACTCATTAATTGGCACTCCAGGGCCGCCGTCTCTAACGTAGTACGTTCCCCCTTAAGTGCCACGAATCGCTGTCGCTTTGGCTTCAGCCCCAACACTCCACACTACCGCGAGTTGACGGATTCTTTCCTCCTTTCCCTTGTGTGAACGACGCCTTTGCTTCAACGGCCAACCCGAGCTCCTATTCTCGTTACCTCATTTGTAAGCCCCACACCTCTTGTATAAGCGCATCAATAATAATAACGGTCTCTCCTTTTTAACTTACTCTATGTGGCTGGCCCTTTCAGTCCTACCGACTCCGTTGCCCTGTCAGTCTCATCTTCCATCCGCGTCGCCTTCTTAAATGGAAACGAGGAAGAAGAACC…
WTCHG_51924_222	GTCTGTTACGTAGGGCCCTTTATTTAAGACAATGGCACTCATTAATTGGCACTCCAGGGCCGCCGTCTCTAACGTAGTACGTTCCCCCTTAAGTGCCACGAATCGCTGTCGCTTTGGCTTCAGCCCCAACACTCCACACTACCGCGAGTTGACGGATTCTTTCCTCCTTTCCCTTGTGTGAACGACGCCTTTGCTTCAACGGCCAACCCGAGCTCCTATTCTCGTTACCTCATTTGTAAGCCCCACACCTCTTGTATAAGCGCATCAATAATAATAACGGTCTCTCCTTTTTAACTTACTCTATGTGGCTGGCCCTTTCAGTCCTACCGACTCCGTTGCCCTGTCAGTCTCATCTTCCATCCGCGTCGCCTTCTTAAATGGAAACGAGGAAGAAGAACC…
WTCHG_82520_208	GTCTGTTACGTAGGGCCCTTTATTTAAGACAATGGCACTCATTAATTGGCACTCCAGGGCCGCCGTCTCTAACGTAGTACGTTCCCCCTTAAGTGCCACGAATCGCTGTCGCTTTGGCTTCAGCCCCAACACTCCACACTACCGCGAGTTGACGGATTCTTTCCTCCTTTCCCTTGTGTGAACGACGCCTTTGCTTCAACGGCCAACCCGAGCTCCTATTCTCGTTACCTCATTTGTAAGCCCCACACCTCTTGTATAAGCGCATCAATAATAATAACGGTCTCTCCTTTTTAACTTACTCTATGTGGCTGGCCCTTTCAGTCCTACCGACTCCGTTGCCCTGTCAGTCTCATCTTCCATCCGCGTCGCCTTCTTAAATGGAAACGAGGAAGAAGAACC…
WTCHG_82520_209	GTCTGTTACGTAGGGCCCTTTATTTAAGACAATGGCACTCATTAATTGGCACTCCAGGGCCGCCGTCTCTAACGTAGTACGTTCCCCCTTAAGTGCCACGAATCGCTGTCGCTTTGGCTTCAGCCCCAACACTCCACACTACCGCGAGTTGACGGATTCTTTCCTCCTTTCCCTTGTGTGAACGACGCCTTTGCTTCAACGGCCAACCCGAGCTCCTATTCTCGTTACCTCATTTGTAAGCCCCACACCTCTTGTATAAGCGCATCAATAATAATAACGGTCTCTCCTTTTTAACTTACTCTATGTGGCTGGCCCTTTCAGTCCTACCGACTCCGTTGCCCTGTCAGTCTCATCTTCCATCCGCGTCGCCTTCTTAAATGGAAACGAGGAAGAAGAACC…
WTCHG_82520_210	GTCTGTTACGTAGGGCCCTTTATTTAAGACAATGGCACTCATTAATTGGCACTCCAGGGCCGCCGTCTCTAACGTAGTACGTTCCCCCTTAAGTGCCACGAATCGCTGTCGCTTTGGCTTCAGCCCCAACACTCCACACTACCGCGAGTTGACGGATTCTTTCCTCCTTTCCCTTGTGTGAACGACGCCTTTGCTTCAACGGCCAACCCGAGCTCCTATTCTCGTTACCTCATTTGTAAGCCCCACACCTCTTGTATAAGCGCATCAATAATAATAACGGTCTCTCCTTTTTAACTTACTCTATGTGGCTGGCCCTTTCAGTCCTACCGACTCCGTTGCCCTGTCAGTCTCATCTTCCATCCGCGTCGCCTTCTTAAATGGAAACGAGGAAGAAGAACC…
WTCHG_82520_211	GTCTGTTACGTAGGGCCCTTTATTTAAGACAATGGCACTCATTAATTGGCACTCCAGGGCCGCTGTCTCTAACGTAGTACGTTCCCCCTTAAGTGCCACGAATCGCTGTCGCTTTGGCTTCAGCCCCAACACTCCACACTACCGCGAGTTGACGGATTCTTTCCTCCTTTCCCTTGTGTGAACGACGCCTTTGCTTCAACGGCCAACCCGAGCTCCTATTCTCGTTACCTCATTTGTAAGCCCCACACCTCTTGTATAAGCGCATCAATAATAATAACGGTCTCTCCTTTTTAACTTACTCTATGTGGCTGGCCCTTTCAGTCCTACCGACTCCGTTGCCCTGTCAGTCTCATCTTCCATCCGCGTCGCCTTCTTAAATGGAAACGAGGAAGAAGAACC…
WTCHG_82520_212	GTCTGTTACGTAGGGCCCTTTATTTAAGACAATGGCACTCATTAATTGGCACTCCAGGGCCGCCGTCTCTAACGTAGTACGTTCCCCCTTAAGTGCCACGAATCGCTGTCGCTTTGGCTTCAGCCCCAACACTCCACACTACCGCGAGTTGACGGATTCTTTCCTCCTTTCCCTTGTGTGAACGACGCCTTTGCTTCAACGGCCAACCCGAGCTCCTATTCTCGTTACCTCATTTGTAAGCCCCACACCTCTTGTATAAGCGCATCAATAATAATAACGGTCTCTCCTTTTTAACTTACTCTATGTGGCTGGCCCTTTCAGTCCTACCGACTCCGTTGCCCTGTCAGTCTCATCTTCCATCCGCGTCGCCTTCTTAAATGGAAACGAGGAAGAAGAACC…
WTCHG_82520_213	GTCTGTTACGTAGGGCCCTTTATTTAAGACAATGGCACTCATTAATTGGCACTCCAGGGCCGCCGTCTCTAACGTAGTACGTTCCCCCTTAAGTGCCACGAATCGCTGTCGCTTTGGCTTCAGCCCCAACACTCCACACTACCGCGAGTTGACGGATTCTTTCCTCCTTTCCCTTGTGTGAACGACGCCTTTGCTTCAACGGCCAACCCGAGCTCCTATTCTCGTTACCTCATTTGTAAGCCCCACACCTCTTGTATAAGCGCATCAATAATAATAACGGTCTCTCCTTTTTAACTTACTCTATGTGGCTGGCCCTTTCAGTCCTACCGACTCCGTTGCCCTGTCAGTCTCATCTTCCATCCGCGTCGCCTTCTTAAATGGAAACGAGGAAGAAGAACC…
WTCHG_82520_216	GTCTGTTACGTAGGGCCCTTTATTTAAGACAATGGCACTCATTAATTGGCACTCCAGGGCCGCCGTCTCTAACGTAGTACGTTCCCCCTTAAGTGCCACGAATCGCTGTCGCTTTGGCTTCAGCCCCAACACTCCACACTACCGCGAGTTGACGGATTCTTTCCTCCTTTCCCTTGTGTGAACGACGCCTTTGCTTCAACGGCCAACCCGAGCTCCTATTCTCGTTACCTCATTTGTAAGCCCCACACCTCTTGTATAAGCGCATCAATAATAATAACGGTCTCTCCTTTTTAACTTACTCTATGTGGCTGGCCCTTTCAGTCCTACCGACTCCGTTGCCCTGTCAGTCTCATCTTCCATCCGCGTCGCCTTCTTAAATGGAAACGAGGAAGAAGAACC…
WTCHG_82520_217	GTCTGTTACGTAGGGCCCTTTATTTAAGACAATGGCACTCATTAATTGGCACTCCAGGGCCGCCGTCTCTAACGTAGTACGTTCCCCCTTAAGTGCCACGAATCGCTGTCGCTTTGGCTTCAGCCCCAACACTCCACACTACCGCGAGTTGACGGATTCTTTCCTCCTTTCCCTTGTGTGAACGACGCCTTTGCTTCAACGGCCAACCCGAGCTCCTATTCTCGTTACCTCATTTGTAAGCCCCACACCTCTTGTATAAGCGCATCAATAATAATAACGGTCTCTCCTTTTTAACTTACTCTATGTGGCTGGCCCTTTCAGTCCTACCGACTCCGTTGCCCTGTCAGTCTCATCTTCCATCCGCGTCGCCTTCTTAAATGGAAACGAGGAAGAAGAACC…
WTCHG_81370_210	GTCTGTTACGTAGGGCCCTTTATTTAAGACAATGGCACTCATTAATTGGCACTCCAGGGCCGCCGTCTCTAACGTAGTACGTTCCCCCTTAAGTGCCACGAATCGCTGTCGCTTTGGCTTCAGCCCCAACACTCCACACTACCGCGAGTTGACGGATTCTTTCCTCCTTTCCCTTGTGTGAACGACGCCTTTGCTTCAACGGCCAACCCGAGCTCCTATTCTCGTTACCTCATTTGTAAGCCCCACACCTCTTGTATAAGCGCATCAATAATAATAACGGTCTCTCCTTTTTAACTTACTCTATGTGGCTGGCCCTTTCAGTCCTACCGACTCCGTTGCCCTGTCAGTCTCATCTTCCATCCGCGTCGCCTTCTTAAATGGAAACGAGGAAGAAGAACC…
WTCHG_82520_221	GTCTGTTACGTAGGGCCCTTTATTTAAGACAATGGCACTCATTAATTGGCACTCCAGGGCCGCCGTCTCTAACGTAGTACGTTCCCCCTTAAGTGCCACGAATCGCTGTCGCTTTGGCTTCAGCCCCAACACTCCACACTACCGCGAGTTGACGGATTCTTTCCTCCTTTCCCTTGTGTGAACGACGCCTTTGCTTCAACGGCCAACCCGAGCTCCTATTCTCGTTACCTCATTTGTAAGCCCCACACCTCTTGTATAAGCGCATCAATAATAATAACGGTCTCTCCTTTTTAACTTACTCTATGTGGCTGGCCCTTTCAGTCCTACCGACTCCGTTGCCCTGTCAGTCTCATCTTCCATCCGCGTCGCCTTCTTAAATGGAAACGAGGAAGAAGAACC…
WTCHG_82520_222	GTCTGTTACGTAGGGCCCTTTATTTAAGACAATGGCACTCATTAATTGGCACTCCAGGGCCGCCGTCTCTAACGTAGTACGTTCCCCCTTAAGTGCCACGAATCGCTGTCGCTTTGGCTTCAGCCCCAACACTCCACACTACCGCGAGTTGACGGATTCTTTCCTCCTTTCCCTTGTGTGAACGACGCCTTTGCTTCAACGGCCAACCCGAGCTCCTATTCTCGTTACCTCATTTGTAAGCCCCACACCTCTTGTATAAGCGCATCAATAATAATAACGGTCTCTCCTTTTTAACTTACTCTATGTGGCTGGCCCTTTCAGTCCTACCGACTCCGTTGCCCTGTCAGTCTCATCTTCCATCCGCGTCGCCTTCTTAAATGGAAACGAGGAAGAAGAACC…
WTCHG_82520_223	GTCTGTTACGTAGGGCCCTTTATTTAAGACAATGGCACTCATTAATTGGCACTCCAGGGCCGCTGTCTCTAACGTAGTACGTTCCCCCTTAAGTGCCACGAATCGCTGTCGCTTTGGCTTCAGCCCCAACACTCCACACTACCGCGAGTTGACGGATTCTTTCCTCCTTTCCCTTGTGTGAACGACGCCTTTGCTTCAACGGCCAACCCGAGCTCCTATTCTCGTTACCTCATTTGTAAGCCCCACACCTCTTGTATAAGCGCATCAATAATAATAACGGTCTCTCCTTTTTAACTTACTCTATGTGGCTGGCCCTTTCAGTCCTACCGACTCCGTTGCCCTGTCAGTCTCATCTTCCATCCGCGTCGCCTTCTTAAATGGAAACGAGGAAGAAGAACC…
WTCHG_82520_224	GTCTGTTACGTAGGGCCCTTTATTTAAGACAATGGCACTCATTAATTGGCACTCCAGGGCCGCCGTCTCTAACGTAGTACGTTCCCCCTTAAGTGCCACGAATCGCTGTCGCTTTGGCTTCAGCCCCAACACTCCACACTACCGCGAGTTGACGGATTCTTTCCTCCTTTCCCTTGTGTGAACGACGCCTTTGCTTCAACGGCCAACCCGAGCTCCTATTCTCGTTACCTCATTTGTAAGCCCCACACCTCTTGTATAAGCGCATCAATAATAATAACGGTCTCTCCTTTTTAACTTACTCTATGTGGCTGGCCCTTTCAGTCCTACCGACTCCGTTGCCCTGTCAGTCTCATCTTCCATCCGCGTCGCCTTCTTAAATGGAAACGAGGAAGAAGAACC…
WTCHG_81370_259	GTCTGTTACGTAGGGCCCTTTATTTAAGACAATGGCACTCATTAATTGGCACTCCAGGGCCGCCGTCTCTAACGTAGTACGTTCCCCCTTAAGTGCCACGAATCGCTGTCGCTTTGGCTTCAGCCCCAACACTCCACACTACCGCGAGTTGACGGATTCTTTCCTCCTTTCCCTTGTGTGAACGACGCCTTTGCTTCAACGGCCAACCCGAGCTCCTATTCTCGTTACCTCATTTGTAAGCCCCACACCTCTTGTATAAGCGCATCAATAATAATAACGGTCTCTCCTTTTTAACTTACTCTATGTGGCTGGCCCTTTCAGTCCTACCGACTCCGTTGCCCTGTCAGTCTCATCTTCCATCCGCGTCGCCTTCTTAAATGGAAACGAGGAAGAAGAACC…
WTCHG_81370_260	GTCTGTTACGTAGGGCCCTTTATTTAAGACAATGGCACTCATTAATTGGCACTCCAGGGCCGCCGTCTCTAACGTAGTACGTTCCCCCTTAAGTGCCACGAATCGCTGTCGCTTTGGCTTCAGCCCCAACACTCCACACTACCGCGAGTTGACGGATTCTTTCCTCCTTTCCCTTGTGTGAACGACGCCTTTGCTTCAACGGCCAACCCGAGCTCCTATTCTCGTTACCTCATTTGTAAGCCCCACACCTCTTGTATAAGCGCATCAATAATAATAACGGTCTCTCCTTTTTAACTTACTCTATGTGGCTGGCCCTTTCAGTCCTACCGACTCCGTTGCCCTGTCAGTCTCATCTTCCATCCGCGTCGCCTTCTTAAATGGAAACGAGGAAGAAGAACC…
WTCHG_81370_261	GTCTGTTACGTAGGGCCCTTTATTTAAGACAATGGCACTCATTAATTGGCACTCCAGGGCCGCCGTCTCTAACGTAGTACGTTCCCCCTTAAGTGCCACGAATCGCTGTCGCTTTGGCTTCAGCCCCAACACTCCACACTACCGCGAGTTGACGGATTCTTTCCTCCTTTCCCTTGTGTGAACGACGCCTTTGCTTCAACGGCCAACCCGAGCTCCTATTCTCGTTACCTCATTTGTAAGCCCCACACCTCTTGTATAAGCGCATCAATAATAATAACGGTCTCTCCTTTTTAACTTACTCTATGTGGCTGGCCCTTTCAGTCCTACCGACTCCGTTGCCCTGTCAGTCTCATCTTCCATCCGCGTCGCCTTCTTAAATGGAAACGAGGAAGAAGAACC…
WTCHG_51924_216	GTCTGTTACGTAGGGCCCTTTATTTAAGACAATGGCACTCATTAATTGGCACTCCAGGGCCGCCGTCTCTAACGTAGTACGTTCCCCCTTAAGTGCCACGAATCGCTGTCGCTTTGGCTTCAGCCCCAACACTCCACACTACCGCGAGTTGACGGATTCTTTCCTCCTTTCCCTTGTGTGAACGACGCCTTTGCTTCAACGGCCAACCCGAGCTCCTATTCTCGTTACCTCATTTGTAAGCCCCACACCTCTTGTATAAGCGCATCAATAATAATAACGGTCTCTCCTTTTTAACTTACTCTATGTGGCTGGCCCTTTCAGTCCTACCGACTCCGTTGCCCTGTCAGTCTCATCTTCCATCCGCGTCGCCTTCTTAAATGGAAACGAGGAAGAAGAACC…
WTCHG_81370_262	GTCTGTTACGTAGGGCCCTTTATTTAAGACAATGGCACTCATTAATTGGCACTCCAGGGCCGCCGTCTCTAACGTAGTACGTTCCCCCTTAAGTGCCACGAATCGCTGTCGCTTTGGCTTCAGCCCCAACACTCCACACTACCGCGAGTTGACGGATTCTTTCCTCCTTTCCCTTGTGTGAACGACGCCTTTGCTTCAACGGCCAACCCGAGCTCCTATTCTCGTTACCTCATTTGTAAGCCCCACACCTCTTGTATAAGCGCATCAATAATAATAACGGTCTCTCCTTTTTAACTTACTCTATGTGGCTGGCCCTTTCAGTCCTACCGACTCCGTTGCCCTGTCAGTCTCATCTTCCATCCGCGTCGCCTTCTTAAATGGAAACGAGGAAGAAGAACC…
WTCHG_81370_263	GTCTGTTACGTAGGGCCCTTTATTTAAGACAATGGCACTCATTAATTGGCACTCCAGGGCCGCCGTCTCTAACGTAGTACGTTCCCCCTTAAGTGCCACGAATCGCTGTCGCTTTGGCTTCAGCCCCAACACTCCACACTACCGCGAGTTGACGGATTCTTTCCTCCTTTCCCTTGTGTGAACGACGCCTTTGCTTCAACGGCCAACCCGAGCTCCTATTCTCGTTACCTCATTTGTAAGCCCCACACCTCTTGTATAAGCGCATCAATAATAATAACGGTCTCTCCTTTTTAACTTACTCTATGTGGCTGGCCCTTTCAGTCCTACCGACTCCGTTGCCCTGTCAGTCTCATCTTCCATCCGCGTCGCCTTCTTAAATGGAAACGAGGAAGAAGAACC…
WTCHG_81370_264	GTCTGTTACGTAGGGCCCTTTATTTAAGACAATGGCACTCATTAATTGGCACTCCAGGGCCGCCGTCTCTAACGCAGTACGTTCCCCCTTAAGTGCCACGAATCGCTGTCGCTTTGGCTTCAGCCCCAACACTCCACACTACCGCGAGTTGACGGATTCTTTCCTCCTTTCCCTTGTGTGAACGACGCCTTTGCTTCAACGGCCAACCCGAGCTCCTATTCTCGTTACCTCATTTGTAAGCCCCACACCTCTTGTATAAGCGCATCAATAATAATAACGGTCTCTCCTTTTTAACTTACTCTATGTGGCTGGCCCTTTCAGTCCTACCGACTCCGTTGCCCTGTCAGTCTCATCTTCCATCCGCGTCGCCTTCTTAAATGGAAACGAGGAAGAAGATCC…
WTCHG_81370_265	GTCTGTTACGTAGGGCCCTTTATTTAAGACAATGGCACTCATTAATTGGCACTCCAGGGCCGCCGTCTCTAACGCAGTACGTTCCCCCTTAAGTGCCACGAATCGCTGTCGCTTTGGCTTCAGCCCCAACACTCCACACTACCGCGAGTTGACGGATTCTTTCCTCCTTTCCCTTGTGTGAACGACGCCTTTGCTTCAACGGCCAACCCGAGCTCCTATTCTCGTTACCTCATTTGTAAGCCCCACACCTCTTGTATAAGCGCATCAATAATAATAACGGTCTCTCCTTTTTAACTTACTCTATGTGGCTGGCCCTTTCAGTCCTACCGACTCCGTTGCCCTGTCAGTCTCATCTTCCATCCGCGTCGCCTTCTTAAATGGAAACGAGGAAGAAGATCC…
WTCHG_81370_266	GTCTGTTACGTAGGGCCCTTTATTTAAGACAATGGCACTCATTAATTGGCACTCCAGGGCCGCCGTCTCTAACGTAGTACGTTCCCCCTTAAGTGCCACGAATCGCTGTCGCTTTGGCTTCAGCCCCAACACTCCACACTACCGCGAGTTGACGGATTCTTTCCTCCTTTCCCTTGTGTGAACGACGCCTTTGCTTCAACGGCCAACCCGAGCTCCTATTCTCGTTACCTCATTTGTAAGCCCCACACCTCTTGTATAAGCGCATCAATAATAATAACGGTCTCTCCTTTTTAACTTACTCTATGTGGCTGGCCCTTTCAGTCCTACCGACTCCGTTGCCCTGTCAGTCTCATCTTCCATCCGCGTCGCCTTCTTAAATGGAAACGAGGAAGAAGAACC…
WTCHG_81370_267	GTCTGTTACGTAGGGCCCTTTATTTAAGACAATGGCACTCATTAATTGGCACTCCAGGGCCGCCGTCTCTAACGTAGTACGTTCCCCCTTAAGTGCCACGAATCGCTGTCGCTTTGGCTTCAGCCCCAACACTCCACACTACCGCGAGTTGACGGATTCTTTCCTCCTTTCCCTTGTGTGAACGACGCCTTTGCTTCAACGGCCAACCCGAGCTCCTATTCTCGTTACCTCATTTGTAAGCCCCACACCTGTTGTATAAGCGCATCAATAATAATAACGGTCTCTCCTTTTTAACTTACTCTATGTGGCTGGCCCTTTCAGTCCTACCGACTCCGTTGCCCTGTCAGTCTCATCTTCCATCCGCGTCGCCTTCTTAAATGGAAACGAGGAAGAAGAACC…
WTCHG_81370_268	GTCTGTTACGTAGGGCCCTTTATTTAAGACAATGGCACTCATTAATTGGCACTCCAGGGCCGCCGTCTCTAACGTAGTACGTTCCCCCTTAAGTGCCACGAATCGCTGTCGCTTTGGCTTCAGCCCCAACACTCCACACTACCGCGAGTTGACGGATTCTTTCCTCCTTTCCCTTGTGTGAACGACGCCTTTGCTTCAACGGCCAACCCGAGCTCCTATTCTCGTTACCTCATTTGTAAGCCCCACACCTCTTGTATAAGCGCATCAATAATAATAACGGTCTCTCCTTTTTAACTTACTCTATGTGGCTGGCCCTTTCAGTCCTACCGACTCCGTTGCCCTGTCAGTCTCATCTTCCATCCGCGTCGCCTTCTTAAATGGAAACGAGGAAGAAGAACC…
WTCHG_81370_269	GTCTGTTACGTAGGGCCCTTTATTTAAGACAATGGCACTCATTAATTGGCACTCCAGGGCCGCCGTCTCTAACGCAGTACGTTCCCCCTTAAGTGCCACGAATCGCTGTCGCTTTGGCTTCAGCCCCAATACTCCACACTACCGCGAGTTGACGGATTCTTTCCTCCTTTCCCTTGTGTGAACGACGCCTTTGCTTCAACGGCCAACCCGAGCTCCTATTCTCGTTACCTCATTTGTAAGCCCCACACCTCTTGTATAAGCGCATCAATAATAATAACGGTCTCTCCTTTTTAACTTACTCTATGTGGCTGGCCCTTTCAGTCCTACCGACTCCGTTGCCCTGTCAGTCTCATCTTCCATCCGCGTCGCCTTCTTAAATGGAAACGAGGAAGAAGAACC…
WTCHG_81370_270	GTCTGTTACGTAGGGCCCTTTATTTAAGACAATGGCACTCATTAATTGGCACTCCAGGGCTGCCGTCTCTAACGTAGTACGTTCCCCCTTAAGTGCCACGAATCGCTGTCGCTTTGGCTTCAGCCCCAACACTCCACACTACCGCGAGTTGACGGATTCTTTCCTCCTTTCCCTTGTGTGAACGACGCCTTTGCTTCAACGGCCAACCCGAGCTCCTATTCTCGTTACCTCATTTGTAAGCCCCACACCTCTTGTATAAGCGCATCAATAATAATAACGGTCTCTCCTTTTTAACTTACTCTATGTGGCTGGCCCTTTCAGTCCTACCGACTCCGTTGCCCTGTCAGTCTCATCTTCCATCCACGTCGCTTTCTTAAATGGAAACGAGGAAGAAGAACC…
WTCHG_81370_271	GTCTGTTACGTAGGGCCCTTTATTTAAGACAATGGCACTCATTAATTGGCACTCCAGGGCCGCCGTCTCTAACGTAGTACGTTCCCCCTTAAGTGCCACGAATCGCTGTCGCTTTGGCTTCAGCCCCAACACTCCACACTACCGCGAGTTGACGGATTCTTTCCTCCTTTCCCTTGTGTGAACGACGCCTTTGCTTCAACGGCCAACCCGAGCTCCTATTCTCGTTACCTCATTTGTAAGCCCCACACCTCTTGTATAAGCGCATCAATAATAATAACGGTCTCTCCTTTTTAACTTACTCTATGTGGCTGGCCCTTTCAGTCCTACCGACTCCGTTGCCCTGTCAGTCTCATCTTCCATCCGCGTCGCCTTCTTAAATGGAAACGAGGAAGAAGAACC…
WTCHG_81370_211	GTCTGTTACGTAGGGCCCTTTATTTAAGACAATGGCACTCATTAATTGGCACTCCAGGGCCGCCGTCTCTAACGTAGTACGTTCCCCCTTAAGTGCCACGAATCGCTGTCGCTTTGGCTTCAGCCCCAACACTCCACACTACCGCGAGTTGACGGATTCTTTCCTCCTTTCCCTTGTGTGAACGACGCCTTTGCTTCAACGGCCAACCCGAGCTCCTATTCTCGTTACCTCATTTGTAAGCCCCACACCTCTTGTATAAGCGCATCAATAATAATAACGGTCTCTCCTTTTTAACTTACTCTATGTGGCTGGCCCTTTCAGTCCTACCGACTCCGTTGCCCTGTCAGTCTCATCTTCCATCCGCGTCGCCTTCTTAAATGGAAACGAGGAAGAAGAACC…
WTCHG_81370_272	GTCTGTTACGTAGGGCCCTTTATTTAAGACAATGGCACTCATTAATTGGCACTCCAGGGCCGCCGTCTCTAACGTAGTACGTTCCCCCTTAAGTGCCACGAATCGCTGTCGCTTTGGCTTCAGCCCCAACACTCCACACTACCGCGAGTTGACGGATTCTTTCCTCCTTTCCCTTGTGTGAACGACGCCTTTGCTTCAACGGCCAACCCGAGCTCCTATTCTCGTTACCTCATTTGTAAGCCCCACACCTCTTGTATAAGCGCATCAATAATAATAACGGTCTCTCCTTTTTAACTTACTCTATGTGGCTGGCCCTTTCAGTCCTACCGACTCCGTTGCCCTGTCAGTCTCATCTTCCATCCGCGTCGCCTTCTTAAATGGAAACGAGGAAGAAGAACC…
WTCHG_81370_273	GTCTGTTACGTAGGGCCCTTTATTTAAGACAATGGCACTCATTAATTGGCACTCCAGGGCCGCCGTCTCTAACGTAGTACGTTCCCCCTTAAGTGCCACGAATCGCTGTCGCTTTGGCTTCAGCCCCAACACTCCACACTACCGCGAGTTGACGGATTCTTTCCTCCTTTCCCTTGTGTGAACGACGCCTTTGCTTCAACGGCCAACCCGAGCTCCTATTCTCGTTACCTCATTTGTAAGCCCCACACCTCTTGTATAAGCGCATCAATAATAATAACGGTCTCTCCTTTTTAACTTACTCTATGTGGCTGGCCCTTTCAGTCCTACCGACTCCGTTGCCCTGTCAGTCTCATCTTCCATCCGCGTCGCCTTCTTAAATGGAAACGAGGAAGAAGAACC…
WTCHG_81370_274	GTCTGTTACGTAGGGCCCTTTATTTAAGACAATGGCACTCATTAATTGGCACTCCAGGGCCGCCGTCTCTAACGTAGTACGTTCCCCCTTAAGTGCCACGAATCGCTGTCGCTTTGGCTTCAGCCCCAACACTCCACACTACCGCGAGTTGACGGATTCTTTCCTCCTTTCCCTTGTGTGAACGACGCCTTTGCTTCAACGGCCAACCCGAGCTCCTATTCTCGTTACCTCATTTGTAAGCCCCACACCTCTTGTATAAGCGCATCAATAATAATAACGGTCTCTCCTTTTTAACTTACTCTATGTGGCTGGCCCTTTCAGTCCTACCGACTCCGTTGCCCTGTCAGTCTCATCTTCCATCCGCGTCGCCTTCTTAAATGGAAACGAGGAAGAAGAACC…
WTCHG_81370_275	GTCTGTTACGTAGGGCCCTTTATTTAAGACAATGGCACTCATTAATTGGCACTCCAGGGCCGCCGTCTCTAACGTAGTACGTTCCCCCTTAAGTGCCACGAATCGCTGTCGCTTTGGCTTCAGCCCCAACACTCCACACTACCGCGAGTTGACGGATTCTTTCCTCCTTTCCCTTGTGTGAACGACGCCTTTGCTTCAACGGCCAACCCGAGCTCCTATTCTCGTTACCTCATTTGTAAGCCCCACACCTCTTGTATAAGCGCATCAATAATAATAACGGTCTCTCCTTTTTAACTTACTCTATGTGGCTGGCCCTTTCAGTCCTACCGACTCCGTTGCCCTGTCAGTCTCATCTTCCATCCGCGTCGCCTTCTTAAATGGAAACGAGGAAGAAGAACC…
WTCHG_81370_276	GTCTGTTACGTAGGGCCCTTTATTTAAGACAATGGCACTCATTAATTGGCACTCCAGGGCCGCCGTCTCTAACGTAGTACGTTCCCCCTTAAGTGCCACGAATCGCTGTCGCTTTGGCTTCAGCCCCAACACTCCACACTACCGCGAGTTGACGGATTCTTTCCTCCTTTCCCTTGTGTGAACGACGCCTTTGCTTCAACGGCCAACCCGAGCTCCTATTCTCGTTACCTCATTTGTAAGCCCCACACCTCTTGTATAAGCGCATCAATAATAATAACGGTCTCTCCTTTTTAACTTACTCTATGTGGCTGGCCCTTTCAGTCCTACCGACTCCGTTGCCCTGTCAGTCTCATCTTCCATCCGCGTCGCCTTCTTAAATGGAAACGAGGAAGAAGAACC…
WTCHG_81370_277	GTCTGTTACGTAGGGCCCTTTATTTAAGACAATGGCACTCATTAATTGGCACTCCAGGGCCGCCGTCTCTAACGTAGTACGTTCCCCCTTAAGTGCCACGAATCGCTGTCGCTTTGGCTTCAGCCCCAACACTCCACACTACCGCGAGTTGACGGATTCTTTCCTCCTTTCCCTTGTGTGAACGACGCCTTTGCTTCAACGGCCAACCCGAGCTCCTATTCTCGTTACCTCATTTGTAAGCCCCACACCTCTTGTATAAGCGCATCAATAATAATAACGGTCTCTCCTTTTTAACTTACTCTATGTGGCTGGCCCTTTCAGTCCTACCGACTCCGTTGCCCTGTCAGTCTCATCTTCCATCCGCGTCGCCTTCTTAAATGGAAACGAGGAAGAAGAACC…
WTCHG_81370_278	GTCTGTTACGTAGGGCCCTTTATTTAAGACAATGGCACTCATTAATTGGCACTCCAGGGCCGCCGTCTCTAACGTAGTACGTTCCCCCTTAAGTGCCACGAATCGCTGTCGCTTTGGCTTCAGCCCCAACACTCCACACTACCGCGAGTTGACGGATTCTTTCCTCCTTTCCCTTGTGTGAACGACGCCTTTGCTTCAACGGCCAACCCGAGCTCCTATTCTCGTTACCTCATTTGTAAGCCCCACACCTCTTGTATAAGCGCATCAATAATAATAACGGTCTCTCCTTTTTAACTTACTCTATGTGGCTGGCCCTTTCAGTCCTACCGACTCCGTTGCCCTGTCAGTCTCATCTTCCATCCGCGTCGCCTTCTTAAATGGAAACGAGGAAGAAGAACC…
WTCHG_81370_279	GTCTGTTACGTAGGGCCCTTTATTTAAGACAATGGCACTCATTAATTGGCACTCCAGGGCCGCCGTCTCTAACGTAGTACGTTCCCCCTTAAGTGCCACGAATCGCTGTCGCTTTGGCTTCAGCCCCAACACTCCACACTACCGCGAGTTGACGGATTCTTTCCTCCTTTCCCTTGTGTGAACGACGCCTTTGCTTCAACGGCCAACCCGAGCTCCTATTCTCGTTACCTCATTTGTAAGCCCCACACCTCTTGTATAAGCGCATCAATAATAATAACGGTCTCTCCTTTTTAACTTACTCTATGTGGCTGGCCCTTTCAGTCCTACCGACTCCGTTGCCCTGTCAGTCTCATCTTCCATCCGCGTCGCCTTCTTAAATGGAAACGAGGAAGAAGAACC…
WTCHG_81370_280	GTCTGTTACGTAGGGCCCTTTATTTAAGACAATGGCACTCATTAATTGGCACTCCAGGGCCGCCGTCTCTAACGTAGTACGTTCCCCCTTAAGTGCCACGAATCGCTGTCGCTTTGGCTTCAGCCCCAACACTCCACACTACCGCGAGTTGACGGATTCTTTCCTCCTTTCCCTTGTGTGAACGACGCCTTTGCTTCAACGGCCAACCCGAGCTCCTATTCTCGTTACCTCATTTGTAAGCCCCACACCTCTTGTATAAGCGCATCAATAATAATAAAGGTCTCTCCTTTTTAACTTACTCTATGTGGCTGGCCCTTTCAGTCCTACCGACTCCGTTGCCCTGTCAGTCTCATCTTCCATCCGCGTCGCCTTCTTAAATGGAAACGAGGAAGAAGAACC…
WTCHG_81370_281	GTCTGTTACGTAGGGCCCTTTATTTAAGACAATGGCACTCATTAATTGGCACTCCAGGGCCGCCGTCTCTAACGTAGTACGTTCCCCCTTAAGTGCCACGAATCGCTGTCGCTTTGGCTTCAGCCCCAACACTCCACACTACCGCGAGTTGACGGATTCTTTCCTCCTTTCCCTTGTGTGAACGACGCCTTTGCTTCAACGGCCAACCCGAGCTCCTATTCTCGTTACCTCATTTGTAAGCCCCACACCTCTTGTATAAGCGCATCAATAATAATAACGGTCTCTCCTTTTTAACTTACTCTATGTGGCTGGCCCTTTCAGTCCTACCGACTCCGTTGCCCTGTCAGTCTCATCTTCCATCCGCGTCGCCTTCTTAAATGGAAACGAGGAAGAAGAACC…
WTCHG_81370_212	GTCTGTTACGTAGGGCCCTTTATTTAAGACAATGGCACTCATTAATTGGCACTCCAGGGCCGCCGTCTCTAACGTAGTACGTTCCCCCTTAAGTGCCACGAATCGCTGTCGCTTTGGCTTCAGCCCCAACACTCCACACTGCCGCGAGTTGACGGATTCTTTCCTCCTTTCCCTTGTGTGAACGACGCCTTTGCTTCAACGGCCAACCCGAGCTCCTATTCTCGTTACCTCATTTGTAAGCCCCACACCTCTTGTATAAGCGCATCAATAATAATAACGGTCTCTCCTTTTTAACTTACTCTATGTGGCTGGCCCTTTCAGTCCTACCGACTCCGTTGCCCTGTCAGTCTCATCTTCCATCCGCGTCGCCTTCTTAAATGGAAACGAGGAAGAAGAACC…
WTCHG_81370_282	GTCTGTTACGTAGGGCCCTTTATTTAAGACAATGGCACTCATTAATTGGCACTCCAGGGCCGCCGTCTCTAACGTAGTACGTTCCCCCTTAAGTGCCACGAATCGCTGTCGCTTTGGCTTCAGCCCCAACACTCCACACTACCGCGAGTTGACGGATTCTTTCCTCCTTTCCCTTGTGTGAACGACGCCTTTGCTTCAACGGCCAACCCGAGCTCCTATTCTCGTTACCTCATTTGTAAGCCCCACACCTCTTGTATAAGCGCATCAATAATAATAAAGGTCTCTCCTTTTTAACTTACTCTATGTGGCTGGCCCTTTCAGTCCTACCGACTCCGTTGCCCTGTCAGTCTCATCTTCCATCCGCGTCGCCTTCTTAAATGGAAACGAGGAAGAAGAACC…
WTCHG_82520_225	GTCTGTTACGTAGGGCCCTTTATTTAAGACAATGGCACTCATTAATTGGCACTCCAGGGCCGCCGTCTCTAACGTAGTACGTTCCCCCTTAAGTGCCACGAATCGCTGTCGCTTTGGCTTCAGCCCCAACACTCCACACTACCGCGAGTTGACGGATTCTTTCCTCCTTTCCCTTGTGTGAACGACGCCTTTGCTTCAACGGCCAACCCGAGCTCCTATTCTCGTTACCTCATTTGTAAGCCCCACACCTCTTGTATAAGCGCATCAATAATAATAACGGTCTCTCCTTTTTAACTTACTCTATGTGGCTGGCCCTTTCAGTCCTACCGACTCCGTTGCCCTGTCAGTCTCATCTTCCATCCGCGTCGCCTTCTTAAATGGAAACGAGGAAGAAGAACC…
WTCHG_82520_226	GTCTGTTACGTAGGGCCCTTTATTTAAGACAATGGCACTCATTAATTGGCACTCCAGGGCCGCCGTCTCTAACGTAGTACGTTCCCCCTTAAGTGCCACGAATCGCTGTCGCTTTGGCTTCAGCCCCAACACTCCACACTACCGCGAGTTGACGGATTCTTTCCTCCTTTCCCTTGTGTGAACGACGCCTTTGCTTCAACGGCCAACCCGAGCTCCTATTCTCGTTACCTCATTTGTAAGCCCCACACCTCTTGTATAAGCGCATCAATAATAATAACGGTCTCTCCTTTTTAACTTACTCTATGTGGCTGGCCCTTTCAGTCCTACCGACTCCGTTGCCCTGTCAGTCTCATCTTCCATCCGCGTCGCCTTCTTAAATGGAAACGAGGAAGAAGAACC…
WTCHG_82520_227	GTCTGTTACGTAGGGCCCTTTATTTAAGACAATGGCACTCATTAATTGGCACTCCAGGGCCGCCGTCTCTAACGTAGTACGTTCCCCCTTAAGTGCCACGAATCGCTGTCGCTTTGGCTTCAGCCCCAACACTCCACACTACCGCGAGTTGACGGATTCTTTCCTCCTTTCCCTTGTGTGAACGACGCCTTTGCTTCAACGGCCAACCCGAGCTCCTATTCTCGTTACCTCATTTGTAAGCCCCACACCTCTTGTATAAGCGCATCAATAATAATAAAGGTCTCTCCTTTTTAACTTACTCTATGTGGCTGGCCCTTTCAGTCCTACCGACTCCGTTGCCCTGTCAGTCTCATCTTCCATCCGCGTCGACTTCTTAAATGGAAACGAGGAAGAAGAACC…
WTCHG_82520_228	GTCTGTTACGTAGGGCCCTTTATTTAAGACAATGGCACTCATTAATTGGCACTCCAGGGCCGCCGTCTCTAACGTAGTACGTTCCCCCTTAAGTGCCACGAATCGCTGTCGCTTTGGCTTCAGCCCCAACACTCCACACTACCGCGAGTTGACGGATTCTTTCCTCCTTTCCCTTGTGTGAACGACGCCTTTGCTTCAACGGCCAACCCGAGCTCCTATTCTCGTTACCTCATTTGTAAGCCCCACACCTCTTGTATAAGCGCATCAATAATAATAAAGGTCTCTCCTTTTTAACTTACTCTATGTGGCTGGCCCTTTCAGTCCTACCGACTCCGTTGCCCTGTCAGTCTCATCTTCCATCCGCGTCGCCTTCTTAAATGGAAACGAGGAAGAAGAACC…
WTCHG_82520_229	GTCTGTTACGTAGGGCCCTTTATTTAAGACAATGGCACTCATTAATTGGCACTCCAGGGCCGCCGTCTCTAACGTAGTACGTTCCCCCTTAAGTGCCACGAATCGCTGTCGCTTTGGCTTCAGCCCCAACACTCCACACTAACGCGAGTTGACGGATTCTTTCCTCCTTTCCCTTGTGTGAACGACGCCTTTGCTTCAACGGCCAACCCGAGCTCCTATTCTCGTTACCTCATTTGTAAGCCCCACACCTCTTGTATAAGCGCATCAATAATAATAAAGGTCTCTCCTTTTTAACTTACTCTATGTGGCTGGCCCTTTCAGTCCTACCGACTCCGTTGCCCTGTCAGTCTCATCTTCCATCCGCGTCGCCTTCTTAAATGGAAACGAGGAAGAAGAACC…
WTCHG_82520_230	GTCTGTTACGTAGGGCCCTTTATTTAAGACAATGGCACTCATTAATTGGCACTCCAGGGCCGCCGTCTCTAACGTAGTACGTTCCCCCTTAAGTGCCACGAATCGCTGTCGCTTTGGCTTCAGCCCCAACACTCCACACTACCGCGAGTTGACGGATTCTTTCCTCCTTTCCCTTGTGTGAACGACGCCTTTGCTTCAACGGCCAACCCGAGCTCCTATTCTCGTTACCTCATTTGTAAGCCCCACACCTCTTGTATAAGCGCATCAATAATAATAACGGTCTCTCCTTTTTAACTTACTCTATGTGGCTGGCCCTTTCAGTCCTACCGACTCCGTTGCCCTGTCAGTCTCATCTTCCATCCGCGTCGCCTTCTTAAATGGAAACGAGGAAGAAGAACC…
WTCHG_82520_231	GTCTGTTACGTAGGGCCCTTTATTTAAGACAATGGCACTCATTAATTGGCACTCCAGGGCCGCCGTCTCTAACGTAGTACGTTCCCCCTTAAGTGCCACGAATCGCTGTCGCTTTGGCTTCAGCCCCAACACTCCACACTACCGCGAGTTGACGGATTCTTTCCTCCTTTCCCTTGTGTGAACGACGCCTTTGCTTCAACGGCCAACCCGAGCTCCTATTCTCGTTACCTCATTTGTAAGCCCCACACCTCTTGTTTAAGCGCATCAATAATAATAACGGTCTCTCCTTTTTAACTTACTCTATGTGGCTGGCCTTTTCAGTCCTACCGACTCCGTTGCCCTGTCAGTCTCATCTTCCATCCGCGTCGCCTTCTTAAATGGAAACGAGGAAGAAGAACC…
WTCHG_81370_213	GTCTGTTACGTAGGGCCCTTTATTTAAGACAATGGCACTCATTAATTGGCACTCCAGGGCCGCCGTCTCTAACGTAGTACGTTCCCCCTTAAGTGCCACGAATCGCTGTCGCTTTGGCTTCAGCCCCAACACTCCACACTACCGCGAGTTGACGGATTCTTTTCTCCTTTCCCTTGTGTGAACGACGCCTTTGCTTCAACGGCCAACCCGAGCTCCTATTCTCGTTACCTCATTTGTAAGCCCCACACCTCTTGTATAAGCGCATCAATAATAATAACGGTCTCTCCTTTTTAACTTACTCTATGTGGCTGGCCCTTTCAGTCCTACCGACTCCGTTGCCCTGTCAGTCTCATCTTCCATCCGCGTCGCCTTCTTAAATGGAAACGAGGAAGAAGAACC…
WTCHG_82520_232	GTCTGTTACGTAGGGCCCTTTATTTAAGACAATGGCACTCATTAATTGGCACTCCAGGGCCGCCGTCTCTAACGTAGTACGTTCCCCCTTAAGTGCCACGAATCGCTGTCGCTTTGGCTTCAGCCCCAACACTCCACACTACCGCGAGTTGACGGATTCTTTCCTCCTTTCCCTTGTGTGAACGACGCCTTTGCTTCAACGGCCAACCCGAGCTCCTATTCTCGTTACCTCATTTGTAAGCCCCACACCTCTTGTATAAGCGCATCAATAATAATAACGGTCTCTCCTTTTTAACTTACTCTATGTGGCTGGCCCTTTCAGTCCTACCGACTCCGTTGCCCTGTCAGTCTCATCTTCCATCCGCGTCGCCTTCTTAAATGGAAACGAGGAAGAAGAACC…
WTCHG_82520_233	GTCTGTTACGTAGGGCCCTTTATTTAAGACAATGGCACTCATTAATTGGCACTCCAGGGCCGCCGTCTCTAACGTAGTACGTTCCCCCTTAAGTGCCACGAATCGCTGTCGCTTTGGCTTCAGCCCCAACACTCCACACTACCGCGAGTTGACGGATTCTTTCCTCCTTTCCCTTGTGTGAACGACGCCTTTGCTTCAACGGCCAACCCGAGCTCCTATTCTCGTTACCTCATTTGTAAGCCCCACACCTCTTGTATAAGCGCATCAATAATAATAACGGTCTCTCCTTTTTAACTTACTCTATGTGGCTGGCCCTTTCAGTCCTACCGACTCCGTTGCCCTGTCAGTCTCATCTTCCATCCGCGTCGCCTTCTTAAATGGAAACGAGGAAGAAGAACC…
WTCHG_82520_234	GTCTGTTACGTAGGGCCCTTTATTTAAGACAATGGCACTCATTAATTGGCACTCCAGGGCCGCCGTCTCTAACGTAGTACGTTCCCCCTTAAGTGCCACGAATCGCTGTCGCTTTGGCTTCAGCCCCAACACTCCACACTACCGCGAGTTGACGGATTCTTTCCTCCTTTCCCTTGTGTGAACGACGCCTTTGCTTCAACGGCCAACCCGAGCTCCTATTCTCGTTACCTCATTTGTAAGCCCCACACCTCTTGTATAAGCGCATCAATAATAATAACGGTCTCTCCTTTTTAACTTACTCTATGTGGCTGGCCCTTTCAGTCCTACCGACTCCGTTGCCCTGTCAGTCTCATCTTCCATCCGCGTCGCCTTCTTAAATGGAAACGAGGAAGAAGAACC…
WTCHG_81370_285	GTCTGTTACGTAGGGCCCTTTATTTAAGACAATGGCACTCATTAATTGGCACTCCAGGGCCGCCGTCTCTAACGTAGTACGTTCCCCCTTAAGTGCCACGAATCGCTGTCGCTTTGGCTTCAGCCCCAACACTCCACACTACCGCGAGTTGACGGATTCTTTCCTCCTTTCCCTTGTGTGAACGACGCCTTTGCTTCAACGGCCAACCCGAGCTCCTATTCTCGTTACCTCATTTGTAAGCCCCACACCTCTTGTATAAGCGCATCAATAATAATAAAGGTCTCTCCTTTTTAACTTACTCTATGTGGCTGGCCCTTTCAGTCCTACCGACTCCGTTGCCCTGTCAGTCTCATCTTCCATCCGCGTCGCCTTCTTAAATGGAAACGAGGAAGAAGAACC…
WTCHG_81370_214	GTCTGTTACGTAGGGCCCTTTATTTAAGACAATGGCACTCATTAATTGGCACTCCAGGGCCGCCGTCTCTAACGTAGTACGTTCCCCCTTAAGTGCCACGAATCGCTGTCGCTTTGGCTTCAGCCCCAACACTCCACACTACCGCGAGTTGACGGATTCTTTCCTCCTTTCCCTTGTGTGAACGACGCCTTTGCTTCAACGGCCAACCCGAGCTCCTATTCTCGTTACCTCATTTGTAAGCCCCACACCTCTTGTATAAGCGCATCAATAATAATAACGGTCGCTCCTTTTTAACTTACTCTATGTGGCTGGCCCTTTCAGTCCTACCGACTCCGTTGCCCTGTCAGTCTCATCTTCCATCCGCGTCGCCTTCTTAAATGGAAACGAGGAAGAAGAACC…
WTCHG_51924_221	GTCTGTTACGTAGGGCCCTTTATTTAAGACAATGGCACTCATTAATTGGCACTCCAGGGCCGCCGTCTCTAACGTAGTACGTTCCCCCTTAAGTGCCACGAATCGCTGTCGCTTTGGCTTCAGCCCCAACACTCCACACTACCGCGAGTTGACGGATTCTTTCCTCCTTTCCCTTGTGTGAACGACGCCTTTGCTTCAACGGCCAACCCGAGCTCCTATTCTCGTTACCTCATTTGTAAGCCCCACACCTCTTGTATAAGCGCATCAATAATAATAACGGTCTCTCCTTTTTAACTTACTCTATGTGGCTGGCCCTTTCAGTCCTACCGACTCCGTTGCCCTGTCAGTCTCATCTTCCATCCGCGTCGCCTTCTTAAATGGAAACGAGGAAGAAGAACC…
WTCHG_81370_202	GTCTGTTACGTAGGGCCCTTTATTTAAGACAATGGCACTCATTAATTGGCACTCCAGGGCCGCCGTCTCTAACGTAGTACGTTCCCCCTTAAGTGCCACGAATCGCTGTCGCTTTGGCTTCAGCCCCAACACTCCACACTACCGCGAGTTGACGGATTCTTTCCTCCTTTCCCTTGTGTGAACGACGCCTTTGCTTCAACGGCCAACCCGAGCTCCTATTCTCGTTACCTCATTTGTAAGCCCCACACCTCTTGTATAAGCGCATCAATAATAATAACGGTCTCTCCTTTTTAACTTACTCTATGTGGCTGGCCCTTTCAGTCCTACCGACTCCGTTGCCCTGTCAGTCTCATCTTCCATCCGCGTCGCCTTCTTAAATGGAAACGAGGAAGAAGAACC…
WTCHG_51924_213	GTCTGTTACGTAGGGCCCTTTATTTAAGACAATGGCACTCATTAATTGGCACTCCAGGGCCGCCGTCTCTAACGTAGTACGTTCCCCCTTAAGTGCCACGAATCGCTGTCGCTTTGGCTTCAGCCCCAACACTCCACACTACCGCGAGTTGACGGATTCTTTCCTCCTTTCCCTTGTGTGAACGACGCCTTTGCTTCAACGGCCAACCCGAGCTCCTATTCTCGTTACCTCATTTGTAAGCCCCACACCTCTTGTATAAGCGCATCAATAATAATAACGGTCTCTCCTTTTTAACTTACTCTATGTGGCTGGCCCTTTCAGTCCTACCGACTCCGTTGCCCTGTCAGTCTCATCTTCCATCCGCGTCGCCTTCTTAAATGGAAACGAGGAAGAAGAACC…
WTCHG_81370_215	GTCTGTTACGTAGGGCCCTTTATTTAAGACAATGGCACTCATTAATTGGCACTCCAGGGCCGCCGTCTCTAACGTAGTACGTTCCCCCTTAAGTGCCACGAATCGCTGTCGCTTTGGCTTCAGCCCCAACACTCCACACTACCGCGAGTTGACGGATTCTTTCCTCCTTTCCCTTGTGTGAACGACGCCTTTGCTTCAACGGCCAACCCGAGCTCCTATTCTCGTTACCTCATTTGTAAGCCCCACACCTCTTGTATAAGCGCATCAATAATAATAACGGTCTCTCCTTTTTAACTTACTCTATGTGGCTGGCCCTTTCAGTCCTACCGACTCCGTTGCCCTGTCAGTCTCATCTTCCATCCGCGTCGCCTTCTTAAATGGAAACGAGGAAGAAGAACC…
WTCHG_81370_216	GTCTGTTACGTAGGGCCCTTTATTTAAGACAATGGCACTCATTAATTGGCACTCCAGGGCCGCCGTCTCTAACGTAGTACGTTCCCCCTTAAGTGCCACGAATCGCTGTCGCTTTGGCTTCAGCCCCAACACTCCACACTACCGCGAGTTGACGGATTCTTTCCTCCTTTCCCTTGTGTGAACGACGCCTTTGCTTCAACGGCCAACCCGAGCTCCTATTCTCGTTACCTCATTTGTAAGCCCCACACCTCTTGTATAAGCGCATCAATAATAATAACGGTCTCTCCTTTTTAACTTACTCTATGTGGCTGGCCCTTTCAGTCCTACCGACTCCGTTGCCCTGTCAGTCTCATCTTCCATCCGCGTCGCCTTCTTAAATGGAAACGAGGAAGAAGAACC…
WTCHG_81370_217	GTCTGTTACGTAGGGCCCTTTATTTAAGACAATGGCACTCATTAATTGGCACTCCAGGGCCGCCGTCTCTAACGTAGTACGTTCCCCCTTAAGTGCCACGAATCGCTGTCGCTTTGGCTTCAGCCCCAACACTCCACACTACCGCGAGTTGACGGATTCTTTCCTCCTTTCCCTTGTGTGAACGACGCCTTTGCTTCAACGGCCAACCCGAGCTCCTATTCTCGTTACCTCATTTGTAAGCCCCACACCTCTTGTATAAGCGCATCAATAATAATAACGGTCTCTCCTTTTTAACTTACTCTATGTGGCTGGCCCTTTCAGTCCTACCGACTCCGTTGCCCTGTCAGTCTCATCTTCCATCCGCGTCGCCTTCTTAAATGGAAACGAGGAAGAAGAACC…
WTCHG_81370_218	GTCTGTTACGTAGGGCCCTTTATTTAAGACAATGGCACTCATTAATTGGCACTCCAGGGCCGCCGTCTCTAACGTAGTACGTTCCCCCTTAAGTGCCACGAATCGCTGTCGCTTTGGCTTCAGCCCCAACACTCCACACTACCGCGAGTTGACGGATTCTTTCCTCCTTTCCCTTGTGTGAACGACGCCTTTGCTTCAACGGCCAACCCAAGCTCCTATTCTCGTTACCTCATTTGTAAGCCCCACACCTCTTGTATAAGCGCATCAATAATAATAACGGTCTCTCCTTTTTAACTTACTCTATGTGGCTGGCCCTTTCAGTCCTACCGACTCCGTTGCCCTGTCAGTCTCATCTTCCATCCGCGTCGCCTTCTTAAATGGAAACGAGGAAGAAGAACC…
WTCHG_51924_224	GTCTGTTACGTAGGGCCCTTTATTTAAGACAATGGCACTCATTAATTGGCACTCCAGGGCCGCCGTCTCTAACGTAGTACGTTCCCCCTTAAGTGCCACGAATCGCTGTCGCTTTGGCTTCAGCCCCAACACTCCACACTACCGCGAGTTGACGGATTCTTTCCTCCTTTCCCTTGTGTGAACGACGCCTTTGCTTCAACGGCCAACCCGAGCTCCTATTCTCGTTACCTCATTTGTAAGCCCCACACCTCTTGTATAAGCGCATCAATAATAATAACGGTCTCTCCTTTTTAACTTACTCTATGTGGCTGGCCCTTTCAGTCCTACCGACTCCGTTGCCCTGTCAGTCTCATCTTCCATCCGCGTCGCCTTCTTAAATGGAAACGAGGAAGAAGAACC…
WTCHG_81370_219	GTCTGTTACGTAGGGCCCTTTATTTAAGACAATGGCACTCATTAATTGGCACTCCAGGGCCGCCGTCTCTAACGCAGTACGTTCCCCCTTAAGTGCCACGAATCGCTGTCGCTTTGGCTTCAGCCCCAACACTCCACACTACCGCGAGTTGACGGATTCTTTCCTCCTTTCCCTTGTGTGAACGACGCCTTTGCTTCAACGGCCAACCCGAGCTCCTATTCTCGTTACCTCATTTGTAAGCCCCACACCTCTTGTATAAGCGCATCAATAATAATAACGATCTCTCCTTTTTAACTTACTCTATGTGGCTGGCCCTTTCAGTCCTACCGACTCCGTTGCCCTGTCAGTCTCATCTTCCATCCGCGTCGCCTTCTTAAATGGAAACGAGGAAGAAGAACC…
WTCHG_51924_229	GTCTGTTACGTAGGGCCCTTTATTTAAGACAATGGCACTCATTAATTGGCACTCCAGGGCCGCCGTCTCTAACGTAGTACGTTCCCCCTTAAGTGCCACGAATCGCTGTCGCTTTGGCTTCAGCCCCAACACTCCACACTACCGCGAGTTGACGGATTCTTTCCTCCTTTCCCTTGTGTGAACGACGCCTTTGCTTCAACGGCCAACCCGAGCTCCTATTTTCGTTACCTCATTTGTAAGCCCCACACCTCTTGTATAAGCGCATCAATAATAATAACGGTCTCTCCTTTTTAACTTACTCTATGTGGCTGGCCTTTTCAGTCCTACCGACTCCGTTGCCCTGTCAGTCTCATCTTCCATCCGCGTCGCCTTCTTAAATGGAAACGAGGAAGAAGAACC…
WTCHG_81370_203	GTCTGTTACGTAGGGCCCTTTATTTAAGACAATGGCACTCATTAATTGGCACTCCAGGGCCGCCGTCTCTAACGTAGTACGTTCCCCCTTAAGTGCCACGAATCGCTGTCGCTTTGGCTTCAGCCCCAACACTCCACACTACCGCGAGTTGACGGATTCTTTCTTCCTTTCCCTTGTGTGAACGACGCCTTTGCTTCAACGGCCAACCCGAGCTCCTATTCTCGTTACCTCATTTGTAAGCCCCACACCTCTTGTATAGGCGCATCAATAATAATAACGGTCTCTCCTTTTTAACTTACTCTATGTGGCTGGCCCTTTCAGTCCTACCGACTCCGTTGCCCTGTCAGTCTCATCTTCCATCCGCGTCGCCTTCTTAAATGGAAACGAGGAAGAAGAACC…
WTCHG_51924_233	GTCTGTTACGTAGGGCCCTTTATTTAAGACAATGGCACTCATTAATTGGCACTCCAGGGCCGCCGTCTCTAACGTAGTACGTTCCCCCTTAAGTGCCACGAATCGCTGTCGCTTTGGCTTCAGCCCCAACACTCCACACTACCGCGAGTTGACGGATTCTTTCCTCCTTTCCCTTGTGTGAACGACGCCTTTGCTTCAACGGCCAACCCGAGCTCCTATTCTCGTTACCTCATTTGTAAGCCCCACACCTCTTGTATAAGCGCATCAATAATAATAACGGTCTCTCCTTTTTAACTTACTCTATGTGGCTGGCCCTTTCAGTCCTACCGACTCCGTTGCCCTGTCAGTCTCATCTTCCATCCGCGTCGCCTTCTTAAATGGAAACGAGGAAGAAGAACC…
WTCHG_81370_220	GTCTGTTACGTAGGGCCCTTTATTTAAGACAATGGCACTCATTAATTGGCACTCCAGGGCCGCCGTCTCTAACGTAGTACGTTCCCCCTTAAGTGCCACGAATCGCTGTCGCTTTGGCTTCAGCCCCAACACTCCACACTACCGCGAGTTGACGGATTCTTTCCTCCTTTCCCTTGTGTGAACGACGCCTTTGCTTCAACGGCCAACCCGAGCTCCTATTCTCGTTACCTCATTTGTAAGCCCCACACCTCTTGTATAAGCGCATCAATAATAATAACGGTCTCTCCTTTTTAACTTACTCTATGTGGCTGGCCCTTTCAGTCCTACCGACTCCGTTGCCCTGTCAGTCTCATCTTCCATCCGCGTCGCCTTCTTAAATGGAAACGAGGAAGAAGAACC…
WTCHG_81370_221	GTCTGTTACGTAGGGCCCTTTATTTAAGACAATAGCACTCATTAATTGGCACTCCAGGGCCGCCGTCTCTAACGTAGTACGTTCCCCCTTAAGTGCCACGAATCGCTGTCGCTTTGGCTTCAGCCCCAACACTCCACACTACCGCGAGTTGACGGATTCTTTCCTCCTTTCCCTTGTGTGAACGACGCCTTTGCTTCAACGGCCAACCCGAGCTCCTATTCTCGTTACCTCATTTGTAAGCCCCACACCTCTTGTATAAGCGCATCAATAATAATAACGGTCTCTCCTTTTTAACTTACTCTATGTGGCTGGCCCTTTCAGTCCTACCGACTCCGTTGCCCTGTCAGTCTCATCTTCCATCCGCGTCGCCTTCTTAAATGGAAACGAGGAAGAAGAACC…
WTCHG_81370_222	GTCTGTTACGTAGGGCCCTTTATTTAAGACAATGGCACTCATTAATTGGCACTCCAGGGCCGCCGTCTCTAACGTAGTACGTTCCCCCTTAAGTGCCACGAATCGCTGTCGCTTTGGCTTCAGCCCCAACACTCCACACTACCGCGAGTTGACGGATTCTTTCCTCCTTTCCCTTGTGTGAACGACGCCTTTGCTTCAACGGCCAACCCGAGCTCCTATTCTCGTTACCTCATTTGTAAGCCCCACACCTCTTGTATAAGCGCATCAATAATAATAACGGTCTCTCCTTTTTAACTTACTCTATGTGGCTGGCCCTTTCAGTCCTACCGACTCCGTTGCCCTGTCAGTCTCATCTTCCATCCGCGTCGCCTTCTTAAATGGAAACGAGGAAGAAGAACC…
WTCHG_81370_223	GTCTGTTACGTAGGGCCGTTTATTTAAGACAATGGCACTCATTAATTGGTACTCCAGGGCCGCCGTCTCTAACGTAGTACGTTCCCCCTTAAGTGCCACGAATCGCTGTCGCTTTGGCTTCAGCCCCAACACTCCACACTACCGCGAGTTGACGGATTCTTTCCTCCTTTCCCTTGTGTGAACGACGCCTTTGCTTCAACGGCCAACCCGAGCTCCTATTCTCGTTACCTCATTTGTAAGCCCCACACCTCTTGTATAAGCGCATCAATAATAATAACGGTCTCTCCTTTTTAACTTACTCTATGTGGCTGGCCCTTTCAGTCCTACCGACTCCGTTGCCCTGTCAGTCTCATCTTCCAGCCGCGTCGCCTTCTTAAATGGAAACGAGGAAGAAGAACC…
WTCHG_51924_227	GTCTGTTACGTAGGGCCCTTTATTTAAGACAATAGCACTCATTAATTGGCACTCCAGGGCCGCCGTCTCTAACGTAGTACGTTCCCCCTTAAGTGCCACGAATCGCTGTCGCTTTGGCTTCAGCCCCAACACTCCACACTACCGCGAGTTGACGGATTCTTTCCTCCTTTCCCTTGTGTGAACGACGCCTTTGCTTCAACGGCCAACCCGAGCTCCTATTCTCGTTACCTCATTTGTAAGCCCCACACCTCTTGTATAAGCGCATCAATAATAATAACGGTCTCTCCTTTTTAACTTACTCTATGTGGCTGGCCCTTTCAGTCCTACCGACTCCGTTGCCCTGTCAGTCTCATCTTCCATCCGCGTCGCCTTCTTAAATGGAAACGAGGAAGAAGAACC…
WTCHG_81370_224	GTCTGTTACGTAGGGCCCTTTATTTAAGACAATGGCACTCATTAATTGGCACTCCAGGGCCGCCGTCTCTAACGTAGTACGTTCCCCCTTAAGTGCCACGAATCGCTGTCGCTTTGGCTTCAGCCCCAACACTCCACACTACCGCGAGTTGACGGATTCTTTCCTCCTTTCCCTTGTGTGAACGACGCCTTTGCTTCAACGGCCAACCCGAGCTCCTATTCTCGTTACCTCATTTGTAAGCCCCACACCTCTTGTATAAGCGCATCAATAATAATAACGGTCTCTCCTTTTTAACTTACTCTATGTGGCTGGCCCTTTCAGTCCTACCGACTCCGTTGCCCTGTCAGTCTCATCTTCCATCCGCGTCGCCTTCTTAAATGGAAACGAGGAAGAAGAACC…
WTCHG_51924_220	GTCTGTTACGTAGGGCCCTTTATTTAAGACGATGGCACTCATTAATTGGCACTCCAGGGCCGCCGTCTCTAACGTAGTACGTTCCCCCTTAAGTGCCACGAATCGCTGTCGCTTTGGCTTCAGCCCCAACACTCCACACTACCGCGAGTTGACGGATTCTTTCCTCCTTTCCCTTGTGTGAACGACGCCTTTGCTTCAACGGCCAACCCGAGCTCCTATTCTCGTTACCTCATTTGTAAGCCCCACACCTCTTGTATAAGCGCATCAATAATAATAACGGTCTCTCCTTTTTAACTTACTCTATGTGGCTGGCCCTTTCAGACCTACCGACTCCGTTGCCCTGTCAGTCTCATCTTCCATCCGCGTCGCCTTCTTAAATGGAAACGAGGAAGAAGAACC…
WTCHG_81370_225	GTCTGTTACGTAGGGCCCTTTATTTAAGACAATGGCACTCATTAATTGGCACTCCAGGGCCGCCGTCTCTAACGTAGTACGTTCCCCCTTAAGTGCCACGAATCGCTGTCGCTTTGGCTTTAGCCCCAACACTCCACACTACCGCGAGTTGACGGATTCTTTCCTCCTTTCCCTTGTGTGAACGACGCCTTTGCTTCAACGGCCAACCCGAGCTCCTATGCTCGTTACCTCATTTGTAAGCCCCACACCTCTTGTATAAGCGCATCAATAATAATAACGGTCTCTCCTTTTTAACTTACTCTATGTGGCTGGCCCTTTCAGTCCTACCGACTCCGTTGCCCTGTCAGTCTCATCTTCCATCCGCGTCGCCTTCTTAAATGGAAACGAGGAAGAAGAACC…
WTCHG_81370_226	GTCTGTTACGTAGGGCCCTTTATTTAAGACAATGGCACTCATTAATTGGCACTCCAGGGCCGCCGTCTCTAACGTAGTACGTTCCCCCTTAAGTGCCACGAATCGCTGTCGCTTTGGCTTTAGCCCCAACACTCCACACTACCGCGAGTTGACGGATTCTTTCCTCCTTTCCCTTGTGTGAACGACGCCTTTGCTTCAACGGCCAACCCGAGCTCCTATGCTCGTTACCTCATTTGTAAGCCCCACACCTCTTGTATAAGCGCATCAATAATAATAACGGTCTCTCCTTTTTAACTTACTCTATGTGGCTGGCCCTTTCAGTCCTACCGACTCCGTTGCCCTGTCAGTCTCATCTTCCATCCGCGTCGCCTTCTTAAATGGAAACGAGGAAGAAGAACC…
WTCHG_81370_204	GTCTGTTACGTAGGGCCCTTTATTTAAGACAATGGCACTCATTAATTGGCACTCCAGGGCCGCCGTCTCTAACGTAGTACGTTCCCCCTTAAGTGCCACGAATCGCTGTCGCTTTGGCTTCAGCCCCAACACTCCACACTACCGCGAGTTGACGGATTCTTTCCTCCTTTCCCTTGTGTGAACGACGCCTTTGCTACAACGGCCAACCCGAGCTCCTATTCTCGTTACCTCATTTGTAAGCCCCACACCTCTTGTATAAGCGCATCAATAATAATAACGGTCTCTCCTTTTTAACTTACTCTATGTGGCTGGCCTTTTCAGTCCTACCGACTCCGTTGCCCTGTCAATCTCATCTTCCATCCGCGTCGCCTTCTTAAATGGAAACGAGGAAGAAGAACC…
WTCHG_81370_227	GTCTGTTACGTAGGGCCCTTTATTTAAGACAATGGCACTCATTAATTGGCACTCCAGGGCCGCCGTCTCTAACGTAGTACGTTCCCCCTTAAGTGCCACGAATCGCTGTCGCTTTGGCTTCAGCCCCAACACTCCACACTACCGCGAGTTGACGGATTCTTTCCTCCTTTCCCTTGTGTGAACGACGCCTTTGCTTGAACGGCCAACCCGAGCTCCTATTCTCGTTACCTCATTTGTAAGCCCCACACCTCTTGTTTAAGCGCATCAATAATAATAACGGTCTCTCCTTTTTAACTTACTCTATGTGGCTGGCCTTTTCAGTCCTACCGACTCCGTTGCCCTGTCAGTCTCATCTTCCATCCGCGTCGCCTTCTTAAATGGAAACGAGGAAGAAGAACC…
WTCHG_81370_228	GTCTGTTACGTAGGGCCCTTTATTTAAGACAATGGCACTCATTAATTGTCACTCCAGGGCCGCCGTCTCTAACGTAGTACGTTCCCCCTTAAGTGCCACGAATCGCTGTCGCTTTGGCTTCAGCCCCAACACTCCACACTACCGCGAGTTGACGGATTCTTTCCTCCTTTCCCTTGTGTGAACGACGCCTTTGCTTCAACGGCCAACCCGAGCTCCTATTCTCGTTACCTCATTTGTAAGCCCCACACCTCTTGTATAAGCGCATCAATAATAATAACGGTCTCTCCTTTTTAACTTACTCTATGTGGCTGGCCCTTTCAGTCCTACCGACTCCGTTGCCCTGTCAGTCTCATCTTCCATCCGCGTCGCCTTCTTAAATGGAAACGAGGAAGAAGAACC…
WTCHG_81370_205	GTCTGTTACGTAGGGCCCTTTATTTAAGACAATGGCACTCATTAATTGGCACTCCAGGGCCGCCGTCTCTAACGTAGTACGTTCCCGCTTAAATGCCACGAATCGCTGTCGCTTTGGCTTCAGCCCCAACACTCCACACTACCGCGAGTTGACGGATTCTTTCCTCCTTTCCCTTGTGTGAACGACGCCTTTGCTTCAACGGCCAACCCGAGCTCCTATTCTCGTTACCTCATTTGTAAGCCCCACACCTCTTGTATAAGCGCAGCAATAATAATAACGGTTTCTCTTTTTTAACTTACTCTATGTGGCTGGCCCTTTCAGTCCTACCGACTCCGTTGCCCTGTCAGTCTCATCTTCCATCCGCGTCGCCTTCTTAAATGGAAACGAGGAAGAAGAACC…
WTCHG_81370_229	GTCTGTTACGTAGGGCCCTTTATTTAAGACAATGGCACTCATTAATTGGCACTCCAGGGCCGCCGTCTCTAACGTAGTACGTTCCCCCTTAAGTGCCACGAATCGCTGTCGCTTTGGCTTCAGCCCCAACACTCCACACTACCGCGAGTTGACGGATTCTTTCCTCCTTTCCCTTGTGTGAACGACGCCTTTGCTTCAACGGCCAACCCGAGCTCCTATTCTCGTTACCTCATTTGTAAGCCCCACACCTCTTGTATAAGCGCATCAATAATAATAACGGTCTCTCCTTTTTAACTTACTCTATGTGGCTGGCCCTTTCAGTCCTACCGACTCCGTTGCCCTGTCAGTCTCATCTTCCATCCGCGTCGCCTTCTTAAATGGAAACGAGGAAGAAGAACC…
WTCHG_81370_230	GTCTGTTACGTAGGGCCCTTTATTTAAGACAATGGCACTCATTAATTGGCACTCCAGGGCCGCCGTCTCTAACGTAGTACGTTCCCCCTTAAGTGCCACGAATCGCTGTCGCTTTGGCTTCAGCCCCAACACTCCACACTACCGCGAGTTGACGGATTCTTTCCTCCTTTCCCTTGTGTGAACGACGCCTTTGCTTCAACGGCCAACCCGAGCTCCTATTCTCGTTACCTCATTTGTAAGCCCCACACCTCTTGTATAAGCGCATCAATAATAATAAAGGTCTCTCCTTTTTACCTTACTCTATGTGGCTGGCCCTTTCAGTCCTACCGACTCCGTTGCCCTGTCAGTCTCATCTTCCATCCGCGTCGCCTTCTTAAATGGAAACGAGGAAGAAGAACC…
WTCHG_51924_215	GTCTGTTACGTAGGGCCCTTTATTTAAGACAATGGCACTCATTAATTGGCACTCCAGGGCCGCCGTCTCTAACGTAGTACGTTCCCCCTTAAGTGCCACGAATCGCTGTCGCTTTGGCTTCAGCCCCAACACTCCACACTACCGCGAGTTGACGGATTCTTTCCTCCTTTCCCTTGTGTGAACGACGCCTTTGCTTCAACGGCCAACCCGAGCTCCTATTCTCGTTACCTCATTTGTAAGCCCCACACCTCTTGTATAAGCGCATCAATAATAATAAAGGTCTCTCCTTTTTACCTTACTCTATGTGGCTGGCCCTTTCAGTCCTACCGACTCCGTTGCCCTGTCAGTCTCATCTTCCATCCGCGTCGCCTTCTTAAATGGAAACGAGGAAGAAGAACC…
WTCHG_81370_231	GTCTGTTACGTAGGGCCCTTTATTTAAGACAATGGCACTCATTAATTGGCACTCCAGGGCCGCCGTCTCTAACGTAGTACGTTCCCCCTTAAGTGCCACGAATCGCTGTCGCTTTGGCTTCAGCCCCAACACTCCACACTACCGCGAGTTGACGGATTCTTTCCTCCTTTCCCTTGTGTGAACGACGCCTTTGCTTCAACGGCCAACCCGAGCTCCTATTCTCGTTACCTCATTTGTAAGCCCCACACCTCTTGTATAAGCGCATCAATAATAATAACGGTCTCTCCTTTTTAACTTACTCTATGTGGCTGGCCCTTTCAGTCCTACCGACTCCGTTGCCCTGTCAGTCTCATCTTCCATCCGCGTCGCCTTCTTAAATGGAAACGAGGAAGAAGAACC…
WTCHG_51924_202	GTCTGTTACGTAGGGCCCTTTATTTAAGACAATGGCACTCATTAATTGGCACTCCAGGGCCGCCGTCTCTAACGCAGTACGTTCCCCCTTAAGTGCCACGAATCGCTGTCGCTTTGGCTTCAGCCCCAACACTCCACACTACCGCGAGTTGACGGATTCTTTCCTCCTTTCCCTTGTGTGAACGACGCCTTTGCTTCAACGGCCAACCCGAGCTCCTATTCTCGTTACCTCATTTGTAAGCCCCACACCTCTTGTATAAGCGCATCAATAATAATAACGGTCTCTCCTTTTTAACTTACTCTATGTGGCTGGCCCTTTCAGTCCTACCGACTCCGTTGCCCTGTCAGTCTCATCTTCCATCCGCGTCGCCTTCTTAAATGGAAACGAGGAAGAAGAACC…
WTCHG_81370_232	GTCTGTTACGTAGGGCCCTTTATTTAAGACAATGGCACTCATTAATTGGCACTCCAGGGCCGCCGTCTCTAACGTAGTACGTTCCCCCTTAAGTGCCACGAATCGCTGTCGCTTTGGCTTCAGCCCCAACACTCCACACTACCGCGAGTTGACGGATTCTTTCCTCCTTTCCCTTGTGTGAACGACGCCTTTGCTTCAACGGCCAACCCGAGCTCCTATTCTCGTTACCTCATTTGTAAGCCCCACACCTCTTGTATAAGCGCATCAATAATAATAACGGTCTCTCCTTTTTAACTTACTCTATGTGGCTGGCCCTTTCAGTCCTACCGACTCCGTTGCCCTGTCAGTCTCATCTTCCATCCGCGTCGCCTTCTTAAATGGAAACGAGGAAGAAGAACC…
WTCHG_51924_232	GTCTGTTACGTAGGGCCCTTTATTTAAGACAATGGCACTCATTAATTGGCACTCCAGGGCCGCCGTCTCTAACGTAGTACGTTCCCCCTTAAGTGCCACGAATCGCTGTCGCTTTGGCTTCAGCCCCAACACTCCACACTACCGCGAGTTGACGGATTCTTTCCTCCTTTCCCTTGTGTGAACGACGCCTTTGCTTCAACGGCCAACCCGAGCTCCTATTCTCGTTACCTCATTTGTAAGCCCCACACCTCTTGTATAAGCGCATCAATAATAATAACGGTCTCTCCTTTTTAACTTACTCTATGTGGCTGGCCCTTTCAGTCCTACCGACTCCGTTGCCCTGTCAGTCTCATCTTCCATCCGCGTCGCCTTCTTAAATGGAAACGAGGAAGAAGAACC…
WTCHG_51924_204	GTCTGTTACGTAGGGCCCTTTATTTAAGACAATGGCACTCATTAATTGGCACTCCAGGGCCGCCGTCTCTAACGTAGTACGTTCCCCCTTAAGTGCCACGAATCGCTGTCGCTTTGGCTTCAGCCCCAACACTCCACACTACCGCGAGTTGACGGATTCTTTCCTCCTTTCCCTTGTGTGAACGACGCCTTTGCTTCAACGGCAAACCCGAGCTCCTATTCTCGTTACCTCATTTGTAAGCCCCACACCTCTTGTATAAGCGCATCAATAATAATAACGGTCTCTCCTTTTTAACTTACTCTATGTGGCTGGCCCTTTCAGTCCTACCGACTCCGTTGCCCTGTCAGTCTCATCTTCCATCCGCGTCGCCTTCTTAAATGGAAACGAGGAAGAAGAACC…
WTCHG_81370_206	GTCTGTTACGTAGGGCCCTTTATTTAAGACAATGGCACTCATTAATTGGCACTCCAGGGCCGCCGTCTCTAACGTAGTACGTTCCCCCTTAAGTGCCACGAATCGCTGTCGCTTTGGCTTCAGCCCCAACACTCCACACTACCGCGAGTTGACGGATTCTTTCCTCCTTTCCCTTGTGTGAACGACGCCTTTGCTTCAACGGCCAACCCGAGCTCCTATTCTCGTTACCTCATTTGTAAGCCCCACACCTCTTGTATAAGCGCATCAATAATAATAACGGTCTCTCCTTTTTAACTTACTCTATGTGGCTGGCCCTTTCAGTCCTACCGACTCCGTTGCCCTGTCAGTCTCATCTTCCATCCGCGTCGCCTTCTTAAATGGAAACGAGGAAGAAGAACC…
WTCHG_51924_237	GTCTGTTACGTAGGGCCCTTTATTTAAGACAATGGCACTCATTAATTGGCACTCCAGGGCCGCCGTCTCTAACGTAGTACGTTCCCCCTTAAGTGCCACGAATCGCTGTCGCTTTGGCTTCAGCCCCAACACTCCACACTACCGCGAGTTGACGGATTCTTTCCTCCTTTCCCTTGTGTGAACGACGCCTTTGCTTCAACGGCCAACCCGAGCTCCTATTCTCGTTACCTCATTTGTAAGCCCCACACCTCTTGTATAAGCGCATCAATAATAATAACGGTCTCTCCTTTTTAACTTACTCTATGTGGCTGGCCCTTTCAGTCCTACCGACTCCGTTGCCCTGTCAGTCTCATCTTCCATCCGCGTCGCCTTCTTAAATGGAAACGAGGAAGAAGAACC…
WTCHG_81370_234	GTCTGTTACGTAGGGCCCTTTATTTAAGACAATGGCACTCATTAATTGGCACTCCAGGGCCGCCGTCTCTAACGTAGTACGTTCCCCCTTAAGTGCCACGAATCGCTGTCGCTTTGGCTTCAGCCCCAACACTCCACACTACCGCGAGTTGACGGATTCTTTCCTCCTTTCCCTTGTGTGAACGACGCCTTTGCTTCAACGGCCAACCCGAGCTCCTATTCTCGTTACCTCATTTGTAAGCCCCACACCTCTTGTATAAGCGCATCAATAATAATAACGGTCTCTCCTTTTTAACTTACTCTATGTGGCTGGCCCTTTCAGTCCTACCGACTCCGTTGCCCTGTCAGTCTCATCTTCCATCCGCGTCGCCTTCTTAAATGGAAACGAGGAAGAAGAACC…
WTCHG_51924_218	GTCTGTTACGTAGGGCCCTTTATTTAAGACAATGGCACTCATTAATTGGCACTCCAGGGCCGCCGTCTCTAACGTAGTACGTTCCCCCTTAAGTGCCACGAATCGCTGTCGCTTTGGCTTCAGCCCCAACACTCCACACTACCGCGAGTTGACGGATTCTTTCCTCCTTTCCCTTGTGTGAACGACGCCTTTGCTTCAACGGCCAACCCGAGCTCCTATTCTCGTTACCTCATTTGTAAGCCCCACACCTCTTGTATAAGCGCATCAATAATAATAACGGTCTCTCCTTTTTAACTTACTCTATGTGGCTGGCCCTTTCAGTCCTACCGACTCCGTTGCCCTGTCAGTCTCATCTTCCATCCGCGTCGCCTTCTTAAATGGAAACGAGGAAGAAGAACC…
WTCHG_51924_219	GTCTGTTACGTAGGGCCCTTTATTTAAGACAATGGCACTCATTAATTGGCACTCCAGGGCCGCCGTCTCTAACGTAGTACGTTCCCCCTTAAGTGCCACGAATCGCTGTCGCTTTGGCTTCAGCCCCAACACTCCACACTACCGCGAGTTGACGGATTCTTTCCTCCTTTCCCTTGTGTGAACGACGCCTTTGCTTCAACGGCCAACCCGAGCTCCTATTCTCGTTACCTCATTTGTAAGCCCCACACCTCTTGTATAAGCGCATCAATAATAATAAAGGTCTCTCCTTTTTAACTTACTCTATGTGGCTGGCCCTTTCAGTCCTACCGACTCCGTTGCCCTGTCAGTCTCATCTTCCATCCGCGTCGCCTTCTTAAATGGAAACGAGGAAGAAGAACC…
WTCHG_51924_210	GTCTGTTACGTAGGGCCCTTTATTTAAGACAATGGCACTCATTAATTGGCACTCCAGGGCCGCCGTCTCTAACGTAGTACGTTCCCCCTTAAGTGCCACGAATCGCTGTCGCTTTGGCTTCAGCCCCAACACTCCACACTACCGCGAGTTGACGGATTCTTTCCTCCTTTCCCTTGTGTGAACGACGCCTTTGCTTCAACGGCCAACCCGAGCTCCTATTCTCGTTACCTCATTTGTAAGCCCCACACCTCTTGTATAAGCGCATCAATAATAATAACGGTCTCTCCTTTTTAACTTACTCTATGTGGCTGGCCCTTTCAGTCCTACCGACTCCGTTGCCCTGTCAGTCTCATCTTCCATCCGCGTCGCCTTCTTAAATGGAAACGAGGAAGAAGAACC…
WTCHG_81370_235	GTCTGTTACGTAGGGCCCTTTATTTAAGACAATGGCACTCATTAATTGGCACTCCAGGGCCGCCGTCTCTAACGTAGTACGTTCCCCCTTAAGTGCCACGAATCGCTGTCGCTTTGGCTTCAGCCCCAACACTCCACACTACCGCGAGTTGACGGATTCTTTCCTCCTTTCCCTTGTGTGAACGACGCCTTTGCTTCAACGGCCAACCCGAGCTCCTATTCTCGTTACCTCATTTGTAAGCCCCACACCTCTTGTATAAGCGCATCAATAATAATAACGGTCTCTCCTTTTTAACTTACTCTATGTGGCTGGCCCTTTCAGTCCTACCGACTCCGTTGCCCTGTCAGTCTCATCTTCCATCCGCGTCGCCTTCTTAAATGGAAACGAGGAAGAAGAACC…
WTCHG_51924_228	GTCTGTTACGTAGGGCCCTTTATTTAAGACAATGGCACTCATTAATTGGCACTCCAGGGCCGCCGTCTCTAACGTAGTACGTTCCCCCTTAAGTGCCACGAATCGCTGTCGCTTTGGCTTCAGCCCCAACACTCCACACTACCGCGAGTTGACGGATTCTTTCCTCCTTTCCCTTGTGTGAACGACGCCTTTGCTTCAACGGCCAACCCGAGCTCCTATTCTCGTTACCTCATTTGTAAGCCCCACACCTCTTGTATAAGCGCATCAATAATAATAACGGTCTCTCCTTTTTAACTTACTCTATGTGGCTGGCCCTTTCAGTCCTACCGACTCCGTTGCCCTGTCAGTCTCATCTTCCATCCGCGTCGCCTTCTTAAATGGAAACGAGGAAGAAGAACC…
WTCHG_81370_236	GTCTGTTACGTAGGGCCCTTTATTTAAGACAATGGCACTCATTAATTGGCACTCCAGGGCCGCCGTCTCTAACGTAGTACGTTCCCCCTTAAGTGCCACGAATCGCTGTCGCTTTGGCTTCAGCCCCAACACTCCACACTACCGCGAGTTGACGGATTCTTTCCTCCTTTCCCTTGTGTGAACGACGCCTTTGCTTCAACGGCCAACCCGAGCTCCTATTCTCGTTACCTCATTTGTAAGCCCCACACCTCTTGTATAAGCGCATCAATAATAATAACGGTCTCTCCTTTTTAACTTACTCTATGTGGCTGGCCCTTTCAGTCCTACCGACTCCGTTGCCCTGTCAGTCTCATCTTCCATCCGCGTCGCCTTCTTAAATGGAAACGAGGAAGAAGAACC…
WTCHG_81370_237	GTCTGTTACGTAGGGCCCTTTATTTAAGACAATGGCACTCATTAATTGGCACTCCAGGGCCGCCGTCTCTAACGTAGTACGTTCCCCCTTAAGTGCCACGAATCGCTGTCGCTTTGGCTTCAGCCCCAACACTCCACACTACCGCGAGTTGACGGATTCTTTCCTCCTTTCCCTTGTGTGAACGACGCCTTTGCTTCAACGGCCAACCCGAGCTCCTATTCTCGTTACCTCATTTGTAAGCCCCACACCTCTTGTATAAGCGCATCAATAATAATAACGGTCTCTCCTTTTTAACTTACTCTATGTGGCTGGCCCTTTCAGTCCTACCGACTCCGTTGCCCTGTCAGTCTCATCTTCCATCCGCGTCGCCTTCTTAAATGGAAACGAGGAAGAAGAACC…
WTCHG_51924_236	GTCTGTTACGTAGGGCCCTTTATTTAAGACAATGGCACTCATTAATTGGCACTCCAGGGCCGCCGTCTCTAACGTAGTACGTTCCCCCTTAAGTGCCACGAATCGCTGTCGCTTTGGCTTCAGCCCCAACACTCCACACTACCGCGAGTTGACGGATTCTTTCCTCCTTTCCCTTGTGTGAACGACGCCTTTGCTTCAACGGCCAACCCGAGCTCCTATTCTCGTTACCTCATTTGTAAGCCCCACACCTCTTGTATAAGCGCATCAATAATAATAACGGTCTCTCCTTTTTAACTTACTCTATGTGGCTGGCCCTTTCAGTCCTACCGACTCCGTTGCCCTGTCAGTCTCATCTTCCATCCGCGTCGCCTTCTTAAATGGAAACGAGGAAGAAGAACC…
WTCHG_51924_226	GTCTGTTACGTAGGGCCCTTTATTTAAGACAATGGCACTCATTAATTGGCACTCCAGGGCCGCCGTCTCTAACGTAGTACGTTCCCCCTTAAGTGCCACGAATCGCTGTCGCTTTGGCTTCAGCCCCAACACTCCACACTACCGCGAGTTGACGGATTCTTTCCTCCTTTCCCTTGTGTGAACGACGCCTTTGCTTCAACGGCCAACCCGAGCTCCTATTCTCGTTACCTCATTTGTAAGCCCCACACCTCTTGTATAAGCGCATCAATAATAATAACGGTCTCTCCTTTTTAACTTACTCTATGTGGCTGGCCCTTTCAGTCCTACCGACTCCGTTGCCCTGTCAGTCTCATCTTCCATCCGCGTCGCCTTCTTAAATGGAAACGAGGAAGAAGAACC…
WTCHG_81370_238	GTCTGTTACGTAGGGCCCTTTATTTAAGACAATGGCACTCATTAATTGGCACTCCAGGGCCGCCGTCTCTAACGTAGTACGTTCCCCCTTAAGTGCCACGAATCGCTGTCGCTTTGGCTTCAGCCCCAACACTCCACACTACCGCGAGTTGACGGATTCTTTCCTCCTTTCCCTTGTGTGAACGACGCCTTTGCTTCAACGGCCAACCCGAGCTCCTATTCTCGTTACCTCATTTGTAAGCCCCACACCTCTTGTATAAGCGCATCAATAATAATAACGGTCTCTCCTTTTTAACTTACTCTATGTGGCTGGCCCTTTCAGTCCTACCGACTCCGTTGCCCTGTCAGTCTCATCTTCCATCCGCGTCGCCTTCTTAAATGGAAACGAGGAAGAAGAACC…
WTCHG_81370_239	GTCTGTTACGTAGGGCCCTTTATTTAAGACAATGGCACTCATTAATTGGCACTCCAGGGCCGCCGTCTCTAACGTAGTACGTTCCCCCTTAAGTGCCACGAATCGCTGTCGCTTTGGCTTCAGCCCCAACACTCCACACTACCGCGAGTTGACGGATTCTTTCCTCCTTTCCCTTGTGTGAACGACGCCTTTGCTTCAACGGCCAACCCGAGCTCCTATTCTCGTTACCTCATTTGTAAGCCCCACACCTCTTGTATAAGCGCATAAATAATAATAACGGTCTCTCCTTTTTAACTTACTCTATGTGGCTGGCCCTTTCAGTCCTACCGACTCCGTTGCCCTGTCAGTCTCATCTTCCATCCGCGTCGCCTTCTTAAATGGAAACGAGGAAGAAGAACC…
WTCHG_81370_240	GTCTGTTACGTAGGGCCCTTTATTTAAGACAATGGCACTCATTAATTGGCACTCCAGGGCCGCCGTCTCTAACGTAGTACGTTCCCCCTTAAGTGCCACGAATCGCTGTCGCTTTGGCTTCAGCCCCAACACTCCACACTACCGCGAGTTGACGGATTCTTTCCTCCTTTCCCTTGTGTGAACGACGCCTTTGCTTCAACGGCCAACCCGAGCTCCTATTCTCGTTACCTCATTTGTAAGCCCCACACCTCTTGTATAAGCGCATCAATAATAATAAAGGTCTCTCCTTTTTAACTTACTCTATGTGGCTGGCCCTTTCAGTCCTACCGACTCCGTTGCCCTGTCAGTCTCATCTTCCATCCGCGTCGCCTTCTTAAATGGAAACGAGGAAGAAGAACC…
WTCHG_51924_234	GTCTGTTACGTAGGGCCCTTTATTTAAGACAATGGCACTCATTAATTGGCACTCCAGGGCCGCCGTCTCTAACGTAGTACGTTCCCCCTTAAGTGCCACGAATCGCTGTCGCTTTGGCTTCAGCCCCAACACTCCACACTACCGCGAGTTGACGGATTCTTTCCTCCTTTCCCTTGTATGAACGACGCCTTTGCTTCAACGGCCAACCCGAGCTCCTATTCTCGTTACCTCATTTGTAAGCCCCACACCTCTTGTATAAGCGCATCAATAATAATAACGGTCTCTCCTTTTTAACTTACTCTATGTGGCTGGCCCTTTCAGTCCTACCGACTCCGTTGCCCTGTCAGTCTCATCTTCCATCCGCGTCGCCTTCTTAAATGGAAACGAGGAAGAAGAACC…
WTCHG_81370_241	GTCTGTTACGTAGGGCCCTTTATTTAAGACAATGGCACTCATTAATTGGCACTCCAGGGCCGCCGTCTCTAACGTAGTACGTTCCCCCTTAAGTGCCACGAATCGCTGTCGCTTTGGCTTCAGCCCCAACACTCCACACTACCGCGAGTTGACGGATTCTTTCCTCCTTTCCCTTGTGTGAACGACGCCTTTGCTTCAACGGCCAACCCGAGCTCCTATTCTCGTTACCTCATTTGTAAGCCCCACACCTCTTGTATAAGCGCATCAATAATAATAACGGTCTCTCCTTTTTAACTTACTCTATGTGGCTGGCCCTTTCAGTCCTACCGACTCCGTTGCCCTGTCAGTCTCATCTTCCATCCGCGTCGCCTTCTTAAATGGAAACGAGGAAGAAGAACC…
WTCHG_81370_242	GTCTGTTACGTAGGGCCCTTTATTTAAGACAATGGCACTCATTAATTGGCACTCCAGGGCCGCCGTCTCTAACGTAGTACGTTCCCCCTTAAGTGCCACGAATCGCTGTCGCTTTGGCTTCAGCCCCAACACTCCACACTACCGCGAGTTGACGGATTCTTTCCTCCTTTCCCTTGTGTGAACGACGCCTTTGCTTCAACGGCCAACCCGAGCTCCTATTCTCGTTACCTCATTTGTAAGCCCCACACCTCTTGTATAAGCGCATCAATAATAATAACGGTCTCTCCTTTTTAACTTACTCTATGTGGCTGGCCCTTTCAGTCCTACCGACTCCGTTGCCCTGTCAGTCTCATCTTCCATCCGCGTCGCCTTCTTAAATGGAAACGAGGAAGAAGAACC…
WTCHG_51924_231	GTCTGTTACGTAGGGCCCTTTATTTAAGACAATGGCACTCATTAATTGGCACTCCAGGGCCGCCGTCTCTAACGTAGTACGTTCCCCCTTAAGTGCCACGAATCGCTGTCGCTTTGGCTTCAGCCCCAACACTCCACACTACCGCGAGTTGACGGATTCTTTCCTCCTTTCCCTTGTGTGAACGACGCCTTTGCTTCAACGGCCAACCCGAGCTCCTATTCTCGTTACCTCATTTGTAAGCCCCACACCTCTTGTATAAGCGCATCAATAATAATAACGGTCTCTCCTTTTTAACTTACTCTATGTGGCTGGCCCTTTCAGTCCTACCGACTCCGTTGCCCTGTCAGTCTCATCTTCCATCCGCGTCGCCTTCTTAAATGGAAACGAGGAAGAAGAACC…
WTCHG_51924_217	GTCTGTTACGTAGGGCCCTTTATTTAAGACAATGGCACTCATTAATTGGCACTCCAGGGCCGCCGTCTCTAACGTAGTACGTTCCCCCTTAAGTGCCACGAATCGCTGTCGCTTTGGCTTCAGCCCCAACACTCCACACTACCGCGAGTTGACGGATTCTTTCCTCCTTTCCCTTGTGTGAACGACGCCTTTGCTTCAACGGCCAACCCGAGCTCCTATTCTCGTTACCTCATTTGTAAGCCCCACACCTCTTGTATAAGCGCATCAATAATAATAACGGTCTCTCCTTTTTAACTTACTCTATGTGGCTGGCCCTTTCAGTCCTACCGACTCCGTTGCCCTGTCAGTCTCATCTTCCATCCGCGTCGCCTTCTTAAATGGAAACGAGGAAGAAGAACC…
WTCHG_51924_208	GTCTGTTACGTAGGGCCCTTTATTTAAGACAATGGCACTCATTAATTGGCACTCCAGGGCCGCCGTCTCTAACGTAGTACGTTCCCCCTTAAGTGCCACGAATCGCTGTCGCTTTGGCTTCAGCCCCAACACTCCACACTACCGCGAGTTGACGGATTCTTTCCTCCTTTCCCTTGTGTGAACGACGCCTTTGCTTCAACGGCCAACCCGAGCTCCTATTCTCGTTACCTCATTTGTAAGCCCCACACCTCTTGTATAAGCGCATCAATAATAATAACGGTCTCTCCTTTTTAACTTATTCTATGTGGCTGGCCCTTTCAGTCCTACCGACTCCGTTGCCCTGTCAGTCTCATCTTCCATCCGCGTCGCCTTCTTAAATGGAAACGAGGAAGAAGAACC…
WTCHG_51924_211	GTCTGTTACGTAGGGCCCTTTATTTAAGACAATGGCACTCATTAATTGGCACTCCAGGGCCGCCGTCTCTAACGTAGTACGTTCCCCTTTAAGTGCCACGAATCGCTGTCGCTTTGGCTTCAGCCCCAACACTCCACACTACCGCGAGTTGACGGATTCTTTCCTCCTTTCCCTTGTGTGAACGACGCCTTTGCTTCAACGGCCAACCCGAGCTCCTATTCTCGTTACCTCATTTGTAAGCCCCACACCTCTTGTATAAGCGCATCAATAATAATAACGGTCTCTCCTTTTTAACTTACTCTATGTGGCTGGCCCTTTCAGTCCTACCGACTCCGTTGCCCTGTCAGTCTCATCTTCCATCCGCGTCGCCTTCTTAAATGGAAACGAGGAAGAAGAACC…
WTCHG_81370_207	GTCTGTTACGTAGGGCCCTTTATTTAAGACAATGGCACTCATTAATTGGCACTCCAGGGCCGCCGTCTCTAACGTAGTACGTTCCCCCTTAAGTGCCACGAATCGCTGTCGCTTTGGCTTCAGCCCCAACACTCCACACTACCGCGAGTTGACGGATTCTTTCCTCCTTTCCCTTGTGTGAACGACGCCTTTGCTTCAACGGCCAACCCGAGCTCCTATTCTCGTTACCTCATTTGTAAGCCCCACACCTCTTGTATAAGCGCATCAATAATAATAACGGTCTCTCCTTTTTAACTTACTCTATGTGGCTGGCCCTTTCAGTCCTACCGACTCCGTTGCCCTGTCAGTCTCATCTTCCATCCGCGTCGCCTTCTTAAATGGAAACGAGGAAGAAGAACC…
WTCHG_51924_214	GTCTGTTACGTAGGGCCCTTTATTTAAGACAATGGCACTCATTAATTGGCACTCCAGGGCCGCCGTCTCTAACGTAGTACGTTCCCCCTTAAGTGCCACGAATCGCTGTCGCTTTGGCTTCAGCCCCAACACTCCACACTACCGCGAGTTGACGGATTCTTTCCTCCTTTCCCTTGTGTGAACGACGCCTTTGCTTCAACGGCCAACCCGAGCTCCTATTCTCGTTACCTCATTTGTAAGCCCCACACCTCTTGTATAAGCGCATCAATAATAATAACGGTCTCTCCTTTTTAACTTACTCTATGTGGCTGGCCCTTTCAGTCCTACCGACTCCGTTGCCCTGTCAGTCTCATCTTCCATCCGCGTCGCCTTCTTAAATGGAAACGAGGAAGAAGAACC…
WTCHG_51924_225	GTCTGTTACGTAGGGCCCTTTATTTAAGACAATGGCACTCATTAATTGGCACTCCAGGGCCGCCGTCTCTAACGTAGTACGTTCCCCCTTAAGTGCCACGAATCGCTGTCGCTTTGGCTTCAGCCCCAACACTCCACACTACCGCGAGTTGACGGATTCTTTCCTCCTTTCCCTTGTGTGAACGACGCCTTTGCTTCAACGGCCAACCCGAGCTCCTATTCTCGTTACCTCATTTGTAAGCCCCACACCTCTTGTATAAGCGCATCAATAATAATAACGGTCTCTCCTTTTTAACTTACTCTATGTGGCTGGCCCTTTCAGTCCTACCGACTCCGTTGCCCTGTCAGTCTCATCTTCCATCCGCGTCGCCTTCTTAAATGGAAACGAGGAAGAAGAACC…
WTCHG_51924_223	GTCTGTTACGTAGGGCCCTTTATTTAAGACAATGGCACTCATTAATTGGCACTCCAGGGCCGCCGTCTCTAACGTAGTACGTTCCCCCTTAAGTGCCACGAATCGCTGTCGCTTTGGCTTCAGCCCCAACACTCCACACTACCGCGAGTTGACGGATTCTTTCCTCCTTTCCCTTGTGTGAACGACGCCTTTGCTTCAACGGCCAACCCGAGCTCCTATTCTCGTTACCTCATTTGTAAGCCCCACACCTCTTGTATAAGCGCATCAATAATAATAACGGTCTCTCCTTTTTAACTTACTCTATGTGGCTGGCCCTTTCAGTCCTACCGACTCCGTTGCCCTGTCAGTCTCATCTTCCATCCGCGTCGCCTTCTTAAATGGAAACGAGGAAGAAGAACC…
WTCHG_51924_201	GTCTGTTACGTAGGGCCCTTTATTTAAGACAATGGCACTCATTAATTGGCACTCCAGGGCCGCCGTCTCTAACGTAGTACGTTCCCCCTTAAGTGCCACGAATCGCTGTCGCTTTGGCTTCAGCCCCAACACTCCACACTACCGCGAGTTGACGGATTCTTTCCTCCTTTCCCTTGTGTGAACGACGCCTTTGCTTCAACGGCCAACCCGAGCTCCTATTCTCGTTACCTCATTTGTAAGCCCCACACCTCTTGTATAAGCGCATCAATAATAATAACGGTCTCTCCTTTTTAACTTACTCTATGTGGCTGGCCCTTTCAGTCCTACCGACTCCGTTGCCCTGTCAGTCTCATCTTCCATCCGCGTCGCCTTCTTAAATGGAAACGAGGAAGAAGAACC…
WTCHG_51924_235	GTCTGTTACGTAGGGCCCTTTATTTAAGACAATGGCACTCATTAATTGGCACTCCAGGGCCGCCGTCTCTAACGTAGTACGTTCCCCCTTAAGTGCCACGAATCGCTGTCGCTTTGGCTTCAGCCCCAACACTCCACACTACCGCGAGTTGACGGATTCTTTCCTCCTTTCCCTTGTGTGAACGACGCCTTTGCTTCAACGGCCAACCCGAGCTCCTATTCTCGTTACCTCATTTGTAAGCCCCACACCTCTTGTATAAGCGCATCAATAATAATAACGGTCTCTCCTTTTTAACTTACTCTATGTGGCTGGCCCTTTCAGTCCTACCGACTCCGTTGCCCTGTCAGTCTCATCTTCCATCCGCGTCGCCTTCTTAAATGGAAACGAGGAAGAAGAACC…
WTCHG_81370_243	GTCTGTTACGTAGGGCCCTTTATTTAAGACAATGGCACTCATTAATTGGCACTCCAGGGCCGCCGTCTCTAACGTAGTACGTTCCCCCTTAAGTGCCACGAATCGCTGTCGCTTTGGCTTCAGCCCCAACACTCCACACTACCGCGAGTTGACGGATTCTTTCCTCCTTTCCCTTGTGTGAACGACGCCTTTGCTTCAACGGCCAACCCGAGCTCCTATTCTCGTTACCTCATTTGTAAGCCCCACACTTCTTGTATAAGCGCATCAATAATAATAACGGTCTCTCCTTTTTAACTTACTCTATGTGGCTGGCCCTTTCAGTCCTACCGACTCCGTTGCCCTGTCAGTCTCATCTTCCATCCGCGTCGCCTTCTTAAATGGAAACGAGGAAGAAGAACC…
WTCHG_81370_244	GTCTGTTACGTAGGGCCCTTTATTTAAGACAATGGCACTCATTAATTGGCACTCCAGGGCCGCCGTCTCTAACGCAGTACGTTCCCCCTTAAGTGCCACGAATCGCTGTCGCTTTGGCTTCAGCCCCAACACTCCACACTACCGCGAGTTGACGGATTCTTTCCTCCTTTCCCTTGTGTGAACGACGCCTTTGCTTCAACGGCCAACCCGAGCTCCTATTCTCGTTACCTCATTTGTAAGCCCCACACCTCTTGTATAAGCGCATCAATAATAATAACGATCTCTCCTTTTTAACTTACTCTATGTGGCTGGCCCTTTCAGTCCTACCGACTCCGTTGCCCTGTCAGTCTCATCTTCCATCCGCGTCGCCTTCTTAAATGGAAACGAGGAAGAAGAACC…
WTCHG_81370_287	GTCTGTTACGTAGGGCCCTTTATTTAAGACAATGGCACTCATTAATTGGCACTCCAGGGCCGCCGTCTCTAACGTAGTACGTTCCCCCTTAAGTGCCACGAATCGCTGTCGCTTTGGCTTCAGCCCCAACACTCCACACTACCGCGAGTTGACGGATTCTTTCCTCCTTTCCCTTGTGTGAACGACGCCTTTGCTTCAACGGCCAACCCGAGCTCCTATTCTCGTTACCTCATTTGTAAGCCCCACACCTCTTGTATAAGCGCATCAATAATAATAACGGTCTCTCCTTTTTAACTTACTCTATGTGGCTGGCCCTTTCAGTCCTACCGACTCCGTTGCCCTGTCAGTCTCATCTTCCATCCGCGTCGCCTTCTTAAATGGAAACGAGGAAGAAGAACC…
WTCHG_81370_288	GTCTGTTACGTAGGGCCCTTTATTTAAGACAATGGCACTCATTAATTGGCACTCCAGGGCCGCCGTCTCTAACGTAGTACGTTCCCCCTTAAGTGCCACGAATCGCTGTCGCTTTGGCTTCAGCCCCAACACTCCACACTACCGCGAGTTGACGGATTCTTTCCTCCTTTCCCTTGTGTGAACGACGCCTTTGCTTCAACGGCCAACCCGAGCTCCTATTCTCGTTACCTCATTTGTAAGCCCCACACCTCTTGTATAAGCGCATCAATAATAATAACGGTCTCTCCTTTTTAACTTACTCTATGTGGCTGGCCCTTTCAGTCCTACCGACTCCGTTGCCCTGTCAGTCTCATCTTCCATCCGCGTCGCCTTCTTAAATGGAAACGAGGAAGAAGAACC…
WTCHG_81370_245	GTCTGTTACGTAGGGCCCTTTATTTAAGACAATGGCACTCATTAATTGGCACTCCAGGGCCGCCGTCTCTAACGTAGTACGTTCCCCCTTAAGTGCCACGAATCGCTGTCGCTTTGGCTTCAGCCCCAACACTCCACACTACCGCGAGTTGACGGATTCTTTCCTCCTTTCCCTTGTGTGAACGACGCCTTTGCTTCAACGGCCAACCCGAGCTCCTATTCTCGTTACCTCATTTGTAAGCCCCACACCTCTTGTATAAGCGCATCAATAATAATAACGGTCTCTCCTTTTTAACTTACTCTATGTGGCTGGCCCTTTCAGTCCTACCGACTCCGTTGCCCTGTCAGTCTCATCTTCCATCCGCGTCGCCTTCTTAAATGGAAACGAGGAAGAAGAACC…
WTCHG_81370_208	GTCTGTTACGTAGGGCCCTTTATTTAAGACAATGGCACTCATTAATTGGCACTCCAGGGCCGCCGTCTCTAACGTAGTACGTTCCCCCTTAAGTGCCACGAATCGCTGTCGCTTTGGCTTCAGCCCCAACATTCCACACTACCGCGAGTTGACGGATTCTTTCCTCCTTTCCCTTGTGTGAACGACGCCTTTGCTTCAACGGCCAACCCGAGCTCCTATTCTCGTTACCTCATTTGTAAGCCCCACACCTCTTGTATAAGCGCATCAATAATAATAACGGTCTCTCCTTTTTAACTTACTCTATGTGGCTGGCCTTTTCAGTCCTACCGACTCCGTTGCCCTGTCAGTCTCATCTTCCATCCGCGTCGCCTTCTTAAATGGAAACGAGGAAGAAGAACC…
WTCHG_81370_246	GTCTGTTACGTAGGGCCCTTTATTTAAGACAATGGCACTCATTAATTGGCACTCCAGGGCCGCCGTCTCTAACGTAGTACGTTCCCCCTTAAGTGCCACGAATCGCTGTCGCTTTGGCTTCAGCCCCAACACTCCACACTACCGCGAGTTGACGGATTCTTTCCTCCTTTCCCTTGTGTGAACGACGCCTTTGCTTCAACGGCCAACCCGAGCTCCTATTCTCGTTACCTCATTTGTAAGCCCCACACCTCTTGTATAAGCGCATCAATAATAATAAAGGTCTCTCCTTTTTAACTTACTCTATGTGGCTGGCCCTTTCAGTCCTACCGACTCCGTTGCCCTGTCAGTCTCATCTTCCATCCGCGTCGCCTTCTTAAATGGAAACGAGGAAGAAGAACC…
WTCHG_81370_247	GTCTGTTACGTAGGGCCCTTTATTTAAGACAATGGCACTCATTAATTGGCACTCCAGGGCCGCCGTCTCTAACGTAGTACGTTCCCCCTTAAGTGCCACGAATCGCTGTCGCTTTGGCTTCAGCCCCAACACTCCACACTACCGCGAGTTGACGGATTCTTTCCTCCTTTCCCTTGTGTGAACGACGCCTTTGCTTCAACGGCCAACCCGAGCTCCTATTCTCGTTACCTCATTTGTAAGCCCCACACCTCTTGTATAAGCGCATCAATAATAATAACGGTCTCTCCTTTTTAACTTACTCTATGTGGCTGGCCCTTTCAGTCCTACCGACTCCGTTGCCCTGTCAGTCTCATCTTCCATCCGCGTCGCCTTCTTAAATGGAAACGAGGAAGAAGAACC…
WTCHG_81370_289	GTCTGTTACGTAGGGCCCTTTATTTAAGACAATGGCACTCATTAATTGGCACTCCAGGGCCGCCGTCTCTAACGTAGTACGTTCCCCCTTAAGTGCCACGAATCGCTGTCGCTTTGGCTTCAGCCCCAACACTCCACATTACCGCGAGTTGACGGATTCTTTCCTCCTTTCCCTTGTGTGAACGACGCCTTTGCTTCAACGGCCAACCCGAGCTCCTATTCTCGTTACCTCATTTGTAAGCCCCACACCTCTTGTATAAGCGCATCAATAATAATAACGGTCTCTCCTTTTTAACTTACTCTATGTGGCTGGCCCTTTCAGTCCTACCGACTCCGTTGCCCTGTCAGTCTCATCTTCCATCCGCGTCGCCTTCTTAAATGGAAACGAGGAAGAAGAACC…
WTCHG_81370_248	GTCTGTTACGTAGGGCCCTTTATTTAAGACAATGGCACTCATTAATTGGCACTCCAGGGCCGCCGTCTCTAACGTAGTACGTTCCCCCTTAAGTGCCACGAATCGCTGTCGCTTTGGCTTCAGCCCCAACACTCCACACTACCGCGAGTTGACGGATTCTTTCCTCCTTTCCCTTGTGTGAACGACGCCTTTGCTTCAACGGCCAACCCGAGCTCCTATTCTCGTTACCTCATTTGTAAGCCCCACACCTCTTGTATAAGCGCATCAATAATAATAAAGGTCTCTCCTTTTTAACTTACTCTATGTGGCTGGCCCTTTCAGTCCTACCGACTCCGTTGCCCTGTCAGTCTCATCTTCCATCCGCGTCGCCTTCTTAAATGGAAACGAGGAAGAAGAACC…
WTCHG_81370_249	GTCTGTTACGTAGGGCCCTTTATTTAAGACAATGGCACTCATTAATTGGCACTCCAGGGCCGCCGTCTCTAACGTAGTACGTTCCCCCTTAAGTGCCACGAATCGCTGTCGCTTTGGCTTCAGCCCCAACACTCCACACTACCGCGAGTTGACGGATTCTTTCCTCCTTTCCCTTGTGTGAACGACGCCTTTGCTTCAACGGCCAACCCGAGCTCCTATTCTCGTTACCTCATTTGTAAGCCCCACACCTCTTGTATAAGCGCATCAATAATAATAACGGTCTCTCCTTTTTAACTTACTCTATGTGGCTGGCCCTTTCAGTCCTACCGACTCCGTTGCCCTGTCAGTCTCATCTTCCATCCGCGTCGCCTTCTTAAATGGAAACGAGGAAGAAGAACC…
WTCHG_81370_290	GTCTGTTACGTAGGGCCCTTTATTTAAGACAATGGCACTCATTAATTGGCACTCCAGGGCCGCCGTCTCTAACGTAGTACGTTCCCCCTTAAGTGCCACGAATCGCTGTCGCTTTGGCTTCAGCCCCAACACTCCACACTACCGCGAGTTGACGGATTCTTTCCTCCTTTCCCTTGTGTGAACGACGCCTTTGCTTCAACGGCCAACCCGAGCTCCTATTCTCGTTACCTCATTTGTAAGCCCCACACCTCTTGTATAAGCGCATCAATAATAATAACGGTCTCTCCTTTTTAACTTACTCTATGTGGCTGGCCCTTTCAGTCCTACCGACTCCGTTGCCCTGTCAGTCTCATCTTCCATCCGCGTCGCCTTCTTAAATGGAAACGAGGAAGAAGAACC…
WTCHG_81370_250	GTCTGTTACGTAGGGCCCTTTATTTAAGACAATGGCACTCATTAATTGGCACTCCAGGGCCGCCGTCTCTAACGTAGTACGTTCCCCCTTAAGTGCCACGAATCGCTGTCGCTTTGGCTTCAGCCCCAACACTCCACACTACCGCGAGTTGACGGATTCTTTCCTCCTTTCCCTTGTGTGAACGACGCCTTTGCTTCAACGGCCAACCCGAGCTCCTATTCTCGTTACCTCATTTGTAAGCCCCACACCTCTTGTATAAGCGCATCAATAATAATAACGGTCTCTCCTTTTTAACTTACTCTATGTGGCTGGCCCTTTCAGTCCTACCGACTCCGTTGCCCTGTCAGTCTCATCTTCCATCCGCGTCGCCTTCTTAAATGGAAACGAGGAAGAAGAACC…
WTCHG_81370_291	GTCTGTTACGTAGGGCCCTTTATTTAAGACAATGGCACTCATTAATTGGCACTCCAGGGCCGCCGTCTCTAACGTAGTACGTTCCCCCTTAAGTGCCACGAATCGCTGTCGCTTTGGCTTCAGCCCCAACACTCCACACTACCGCGAGTTGACGGATTCTTTCCTCCTTTCCCTTGTGTGAACGACGCCTTTGCTTCAACGGCCAACCCGAGCTCCTATTCTCGTTACCTCATTTGTAAGCCCCACACCTCTTGTATAAGCGCATCAATAATAATAACGGTCTCTCCTTTTTAACTTACTCTATGTGGCTGGCCCTTTCAGTCCTACCGACTCCGTTGCCCTGTCAGTCTCATCTTCCATCCGCGTCGCCTTCTTAAATGGAAACGAGGAAGAAGAACC…
WTCHG_81370_292	GTCTGTTACGTAGGGCCCTTTATTTAAGACAATGGCACTCATTAATTGGCACTCCAGGGCCGCCGTCTCTAACGTAGTACGTTCCCCCTTAAGTGCCACGAATCGCTGTCGCTTTGGCTTCAGCCCCAACACTCCACACTACCGCGAGTTGACGGATTCTTTCCTCCTTTCCCTTGTGTGAACGACGCCTTTGCTTCAACGGCCAACCCGAGCTCCTATTCTCGTTACCTCATTTGTAAGCCCCACACCTCTTGTATAAGCGCATCAATAATAATAACGGTCTCTCCTTTTTAACTTACTCTATGTGGCTGGCCCTTTCAGTCCTACCGACTCCGTTGCCCTGTCAGTCTCATCTTCCATCCGCGTCGCCTTCTTAAATGGAAACGAGGAAGAAGAACC…
WTCHG_81370_251	GTCTGTTACGTAGGGCCCTTTATTTAAGACAATGGCACTCATTAATTGGCACTCCAGGGCCGCCGTCTCTAACGTAGTACGTTCCCCCTTAAGTGCCACGAATCGCTGTCGCTTTGGCTTCAGCCCCAACACTCCACACTACCGCGAGTTGACGGATTCTTTCCTCCTTTCCCTTGTGTGAACGACGCCTTTGCTTCAACGGCCAACCCGAGCTCCTATTCTCGTTACCTCATTTGTAAGCCCCACACCTCTTGTATAAGCGCATCAATAATAATAACGGTCTCTCCTTTTTAACTTACTCTATGTGGCTGGCCCTTTCAGTCCTACCGACTCCGTTGCCCTGTCAGTCTCATCTTCCATCCGCGTCGCCTTCTTAAATGGAAACGAGGAAGAAGAACC…
O111:H- 11128	TGTCTGCGGCCGAATTTCACAGCACCTATTATCGATATGTGCAGGTGAGCGTCTTGACATCATCACTCTCGTTATTTCGCACCTTTCCCCGGGCAATTTAGGCTATCACTATCCCTATCCCCATGTTGGCGCCTTGTGCCACTGTACCCGATTACGCCCAAACCCTGCACTTACCCCGCATGTGGTATTACCATCTCCGTAGACTCTTGGTATCTTCTCTCATATTGAAGTGCGCACTGATATTGTGTCCCACAAACGAATATCTCGGGGGGGGCGGCAGCCTTCCCCCATCGATCCGCCTCGATGATTCAATTCCCCTGTTTTCCGTAGGCGTTCCATGTCAGCGGCTCAGGACCTTGTTCGAGCAACCCCAGGGGGCTACGGAGGAAGCAGGAGATA…
O157:H7 EC4115	GTCTGTTACGTAGGGCCCTTTATTTAAGACAATGGCACTCATTAATTGGCACTCCAGGGCCGCCGTCTCTAACGTAGTACGTTCCCCCTTAAGTGCCACGAATCGCTGTCGCTTTGGCTTCAGCCCCAACACTCCACACTACCGCGAGTTGACGGATTCTTTCCTCCTTTCCCTTGTGTGAACGACGCCTTTGCTTCAACGGCCAACCCGAGCTCCTATTCTCGTTACCTCATTTGTAAGCCCCACACCTCTTGTATAAGCGCATCAATAATAATAACGGTCTCTTCTTTTTAACTTACTCTATGTGGCTGGCCCTTTCAGTCCTACCGACTCCGTTGCCCTGTCAGTCTCATCTTCCATCCGCGTCGCCTTCTTAAATGGAAACGAGGAAGAAGAACC…
O157:H7 EDL933	GTCTGTTACGTAGGGCCCTTTATTTAAGACAATGGCGCTCATTAATTGGCACTCCAGGGCCGCCGTCTCTAACGTAGTACGTTCCCCCTTAAGTGCCACGAATCGCTGTCGCTTTGGCTTCAGCCCCAACACTCCACACTACCGCGAGTTGACGGATTCTTTCCTCCTTTCCCTTGTGTGAACGACGCCTTTGCTTCAACGGCCAACCCGAGCTCCTATTCTCGTTACCTCATTTGTAAGCCCCACACCTCTTGTATAAGCGCATCAATAATAATAACGGTCTCTCCTTTTTAACTTACTCTATGTGGCTGGCCCTTTCAGTCCTACCGACTCCGTTGCCCTGTCAGTCTCATCTTCCATCCGCGTCGCCTTCTTAAATGGAAACGAGGAAGAAGAACC…
O157:H7 Sakai	GTCTGTTACGTAGGGCCCTTTATTTAAGACAATGGCACTCATTAATTGGCACTCCAGGGCCGCCGTCTCTAACGTAGTACGTTCCCCCTTAAGTGCCACGAATCGCTGTCGCTTTGGCTTCAGCCCCAACACTCCACACTACCGCGAGTTGACGGATTCTTTCCTCCTTTCCCTTGTGTGAACGACGCCTTTGCTTCAACGGCCAACCCGAGCTCCTATTCTCGTTACCTCATTTGTAAGCCCCACACCTCTTGTATAAGCGCATCAATAATAATAACGGTCTCTCCTTTTTAACTTACTCTATGTGGCTGGCCCTTTCAGTCCTACCGACTCCGTTGCCCTGTCAGTCTCATCTTCCATCCGCGTCGCCTTCTTAAATGGAAACGAGGAAGAAGAACC…
O157:H7 TW14359	GTCTGTTACGTAGGGCCCTTTATTTAAGACAATGGCACTCATTAATTGGCACTCCAGGGCCGCCGTCTCTAACGTAGTACGTTCCCCCTTAAGTGCCACGAATCGCTGTCGCTTTGGCTTCAGCCCCAACACTCCACACTACCGCGAGTTGACGGATTCTTTCCTCCTTTCCCTTGTGTGAACGACGCCTTTGCTTCAACGGCCAACCCGAGCTCCTATTCTCGTTACCTCATTTGTAAGCCCCACACCTCTTGTATAAGCGCATCAATAATAATAACGGTCTCTCCTTTTTAACTTACTCTATGTGGCTGGCCCTTTCAGTCCTACCGACTCCGTTGCCCTGTCAGTCTCATCTTCCATCCGCGTCGCCTTCTTAAATGGAAACGAGGAAGAAGAACC…
O55:H7 CB9615	GTCTGTTAGGCAGGGCCCTTTATATAAGTCAATGGCACTCATTAACTGGCACTCCAGGGCCACCGTCTCTAACGTAGTATGTTCCCCCTTAAGTGCCACGAATCGCTGTCGCTTTGGCTTCAGCCCCAACACTTCACACTACCACGAGTTGACGGATTTTTTCCTCCTATCCCTTGTGTGAACGACGCCTTTGCTTCAACGACCAACCCGAGCTCCTATTCTCGCCACCTCATTTGTAAGCCCCACACCTCTTGTATAAGCGCATCAATAATAATAGCGGTCTCTCCTTTCCGACTTACTCTGTGTGGCTGGCCCTTTCAGTCCTACCGACTCCGTCGCCCTGTTAGTCTCATCTTCCATCTGCTTCGCCTTCTTAAATGGAAACGAGGAAGAAGAACC…
