# Supplementary material for: Whole Genome Sequencing demonstrates that Geographic Variation of Escherichia coli O157 Genotypes Dominates Host Association
Source: Sci Rep. 2015 Oct 7;5:14145. doi: 10.1038/srep14145 (PMC4595763; doi:10.1038/srep14145)
Supplement: Supplementary Table S3 [file srep14145-s4.xls]

## Sheet: Discriminatory_SNPs
		[clade,variant]		In Sakai
Group	SNP position (in Core 813 SNPs)	Probe-Clade&Variant	Amino acid[clade,variant]	SNP-Sakai	SNP Position(in Sakai)	Gene(locus tag)	Gene function
Group A	48	CTCCAGGGG[T,G]TCATGCCAT	[N,T]	G	4244359	ECs4244	transport
	53	CATTGTACT[G,A]TTGATTATT	[-,-]	A	4252233	-	-
	87	TTTTCCTTG[G,A]TGTTCCGGA	[P,S]	A	4483037	ECs4453	hypothetical protein
	206	TTGGTTTCC[G,A]CAGACGTAC	[A,V]	A	5201064	ECs5104	fumarase B
	209	CCGCCAGCG[C,A]GTTAGCCTG	[A,S]	A	4915241	ECs4850	fructose 1,6-bisphosphatase II
	221	GCAGTCTCC[G,A]GCCTCTACC	[P,P]	A	4480525	ECs4451	membrane component of xylose transport system
	247	TTCGAGTGT[C,T]GCCAATTCT	[S,L]	T	398898	ECs0378	ABC transporter permease
	258	AAGACACCC[T,A]GCCCGCAGC	[L,Q]	A	3621850	ECs3631	transporter
	330	CGGCAGGCG[T,C]AAAAAACCA	[C,R]	C	3824349	ECs3812	agmatinase
	331	GCAGCATCC[G,A]GCGCAACGT	[P,P]	A	4569728	ECs4527	ATP-dependent DNA helicase RecG
	336	GGTGGAAGT[C,T]GGGGTTGCC	[V,V]	T	456729	ECs0427	transporter
	344	ACAGATAGC[T,A]GATGGTTTC	[S,C]	A	2961481	ECs3029	isomerase
	379	ACGGGATGA[C,G]TGTTCACCT	[-,-]	G	4294165	-	-
	472	CAAGGGATC[G,C]TCAACGCCA	[V,L]	C	5300432	ECs5199	hypothetical protein
	571	GTAAGTTGC[T,C]CCAGCGTTT	[E,G]	C	4105320	ECs4095	N-acetylmannosamine kinase
	579	CCGCAGCCA[G,A]GGTGGCGTC	[L,L]	A	4056310	ECs4049	translation initiation factor IF-2
	632	GGGGAACCA[G,A]GTTCGCCTT	[L,L]	A	4060069	ECs4051	hypothetical protein
	799	TGTGAATCC[G,A]CTGGAAGTA	[P,P]	A	4491515	ECs4459	hypothetical protein
	808	TGTGTGGGA[A,G]CATGCTTAC	[E,E]	G	4901282	ECs4834	superoxide dismutase
Group B	113	TATGGCGTT[A,G]GGTTATTTG	[L,P]	G	160085	ECs0144	chaperone protein EcpD
	136	TGGTTTTCG[T,C]TCGCTCGCG	[T,A]	C	2796811	ECs2852	UDP-glucose lipid carrier transferase
	319	CAACTTCCC[C,T]GGAAAGATC	[R,W]	T	5371680	ECs5260	hypothetical protein
	420	TAAATTTGC[T,C]CGCCGAATG	[A,A]	C	1048825	ECs0962	hypothetical protein
	446	GCGCCTGTT[C,T]CCGGATCGC	[F,F]	T	4789618	ECs4740	hypothetical protein
	541	TACGGTGAA[T,C]GTAAGACTC	[I,V]	C	4049370	ECs4043	ATP-dependent RNA helicase DeaD
	649	GCTGTTATT[G,A]AAGACGATA	[L,F]	A	1040788	ECs0957	pyruvate dehydrogenase
	723	CGCTCGTCA[T,C]CCAGCGCCC	[D,G]	C	763210	ECs0689	molecular chaperone DnaK
	734	CCCATACAC[T,A]GAGCACTGG	[-,-]	A	4571926	-	-
	758	GTTACCGGT[T,C]AGGTTAACG	[L,L]	C	693914	ECs0623	outer membrane receptor FepA
Group C	27	GCAGTATGA[G,A]GTCGGCGTG	[E,E]	A	173470	ECs0154	ferrichrome outer membrane transporter
	340	CTGTCCGGC[C,T]TGTAGCCAG	[Q,Q]	T	3676811	ECs3677	exonuclease V subunit beta
	796	AGAGAAAGC[A,G]AGTCCAGTT	[L,S]	G	2661766	ECs2706	2-component sensor protein
Group D	598	CTGCATCCT[A,G]CAAGCGTAA	[V,A]	G	4051372	ECs4044	Nlp family transcriptional regulator
	683	ACAGGAACT[A,G]TTCATCGGG	[*(Stop),Q]	G	5116959	ECs5033	quinone oxidoreductase
Group E	132	GAAATGAAA[T,C]TTTCCGGGC	[F,L]	C	102481	ECs0092	UDP-N-acetylmuramoyl-L-alanyl-D-glutamate synthetase
	179	TGACAAAGC[T,C]TGGACGCCG	[A,A]	C	4748660	ECs4705	dihydroxy-acid dehydratase
	191	GGCGCTTTG[A,T]GCATACTCC	[A,A]	T	3944989	ECs3943	transcriptional activator TtdR
	728	GTGGTAAGG[G,C]GTTGTTAAC	[G,A]	C	822741	ECs0739	endonuclease VIII
	738	CTGCGAAGC[T,C]TGGTACGAA	[A,A]	C	206849	ECs0184	lipid-A-disaccharide synthase
Group E(i)	539	GCGTCAGGC[T,C]CTTGCGGAT	[A,A]	C	26333	ECs0028	bifunctional riboflavin kinase/FMN adenylyltransferase
	743	TTTAACGCT[A,G]CGCGCAGTG	[R,R]	G	2095442	ECs2099	peptidase
Group E(ii)	none
Group F	23	AACAGCCGC[A,G]CCAGCAACA	[T,A]	G	5345293	ECs5240	hypothetical protein
	74	TCTATATGC[G,A]GGACGGCAC	[R,Q]	A	581525	ECs0541	hypothetical protein
	81	GAAACGTGC[T,G]AGCTACCGC	[*(STOP),E]	G	5307228	ECs5206	ABC transporter ATP-binding protein
	333	GCGGCCCAC[G,T]CATCTGCGC	[R,S]	T	4042245	ECs4035	hypothetical protein
	410	GCGAGCATA[T,A]CGCCATAAA	[D,V]	A	2954312	ECs3022	hypothetical protein
	415	AAATCATCA[C,T]GGATCACCT	[T,M]	T	4250354	ECs4249	hypothetical protein
Group F(i)	648	CCAGACATC[A,G]CTTTGGTTA	[S,S]	G	4274296	ECs4267	intramembrane serine protease GlpG
Group F(ii)	49	GCATATTGC[T,C]GCCGACGGC	[S,G]	C	5164222	ECs4267	carbohydrate ABC transporter permease
	275	GCTGGCTGT[A,G]GCGTACCTT	[L,P]	G	5270403	ECs5165	biofilm stress and motility protein A
	532	CCACGCTGG[T,C]CCCATCGTG	[G,G]	C	3947080	ECs3945	L(+)-tartrate dehydratase subunit beta
Group G	161	CACCCGTTT[T,C]CCTTTGCGC	[F,F]	T	992822	ECs0908	glutathione transporter ATP-binding protein
	518	CAGTAGTTT[T,C]CCTGGCCTT	[E,G]	T	4882975	ECs4820	formate dehydrogenase-O major subunit
	788	GGTAATGAC[A,G]AAAGGTAGG	[-,-]	A	5431700	-	-
Group G(i)	none
Group G(ii)	none
Group G(iii)	223	GAAAGCGTT[T,C]CACTGATTC	[S,P]	C	5263449	ECs5156	23S rRNA (guanosine-2'-O-)-methyltransferase
	547	CGGTACGTT[G,C]TATTAACGC	[Q,E]	C	3707879	ECs3701	acetyl-CoA acetyltransferase
	593	CAGTCGCAG[T,C]AGGAACGCC	[S,S]	C	55067	ECs0053	CcdB-like protein
Group G(ii) & G(iii)	365	TGGATGAAG[T,C]CAGCGAACT	[V,A]	C	4937486	ECs4869	bifunctional aspartate kinase II/homoserine dehydrogenase II
Group G(iv)	none
Group G(v)	none
Group G(vi)	784	GAGTGACCG[T,C]TTGCGCCTG	[N,S]	T	4757979	ECs4713	ATP-dependent RNA helicase RhlB
G(v) & G(vi)	232	TGATCCTTG[G,A]TACTGGCTG	[G,D]	G	2766619	ECs2824	imidazole glycerol phosphate synthase subunit HisH
	425	TGGTCTGGC[T,G]GAGTTATTT	[A,A]	T	958598	ECs0877	ATP-dependent DNA helicase DinG
	533	CGGATGATA[C,A]AAATGCAGT	[T,K]	C	357832	ECs0336	invasin

## Sheet: Core_SNPs1-200
No	ID	Country	1	2	3	4	5	6	7	8	9	10	11	12	13	14	15	16	17	18	19	20	21	22	23	24	25	26	27	28	29	30	31	32	33	34	35	36	37	38	39	40	41	42	43	44	45	46	47
1	1304	Unk	T	G	G	G	T	A	A	C	G	T	A	C	C	A	A	G	A	C	C	C	C	C	G	T	A	A	A	A	A	T	G	G	G	T	C	T	A	T	G	C	A	T	T	G	C	G	G
2	10_A40_contigs	Netherlands	T	G	G	G	T	A	A	C	G	T	A	C	C	A	A	G	A	A	C	C	C	C	A	T	A	A	A	A	A	T	G	G	G	T	C	T	A	T	G	C	A	T	T	G	C	G	G
3	1125	Unk	T	G	G	G	T	A	A	C	G	T	A	C	C	A	A	G	A	A	C	C	C	C	A	T	A	A	A	A	A	T	G	G	G	T	C	T	A	T	G	C	A	T	T	G	C	G	G
4	11_A42_contigs	Netherlands	T	G	G	G	T	A	A	C	G	T	A	C	C	A	A	G	A	A	C	C	C	C	G	T	A	A	A	A	A	T	G	G	G	T	C	T	A	T	G	C	A	T	T	G	C	G	G
5	12_A45_contigs	Netherlands	T	G	G	G	T	A	A	C	G	T	A	C	C	A	A	G	A	A	C	C	C	C	G	T	A	A	G	A	A	T	G	G	G	T	C	T	A	T	G	C	A	T	T	G	C	G	G
6	13_A48_contigs	Netherlands	T	G	G	G	T	A	A	C	G	T	A	C	C	A	A	G	A	A	C	C	C	C	G	T	A	A	G	A	A	T	G	G	G	T	C	T	A	T	G	C	A	T	T	G	C	G	G
7	14_A51_contigs	Netherlands	T	G	G	G	T	A	A	C	G	T	A	C	C	A	A	G	A	A	C	C	C	C	G	T	A	A	G	A	A	T	G	G	G	T	C	T	A	T	G	C	A	T	T	G	C	G	G
8	15_A60_contigs	Netherlands	T	G	G	G	T	A	A	C	C	T	A	C	C	A	A	G	A	A	C	C	C	C	G	T	A	A	A	A	A	T	G	G	G	T	C	T	A	T	G	C	A	T	T	G	C	G	G
9	16_A62_contigs	Netherlands	T	G	G	G	T	A	A	C	G	T	A	C	C	A	A	G	A	A	C	C	C	C	G	T	A	A	G	A	A	T	G	G	G	T	C	T	A	T	G	C	A	G	T	G	C	G	G
10	17_A63_contigs	Netherlands	T	G	G	G	T	A	A	C	G	T	A	C	C	A	A	G	A	A	C	C	C	T	G	T	A	A	G	A	A	T	G	G	G	T	C	T	A	T	G	C	A	T	T	G	C	G	G
11	18_A69_contigs	Netherlands	T	G	G	G	T	A	A	C	G	T	A	C	C	A	A	G	A	A	C	C	C	C	G	T	A	A	A	A	A	T	G	G	G	T	C	T	A	T	G	C	A	T	T	G	C	G	G
12	19_A72_contigs	Netherlands	T	G	G	G	T	A	A	C	G	T	A	C	C	A	A	G	A	A	C	C	C	C	G	T	A	A	A	A	A	T	G	G	G	T	C	T	A	T	G	C	A	T	T	G	C	G	G
13	1_A12_contigs	Netherlands	T	G	G	G	T	A	A	C	G	T	A	C	C	A	A	G	A	A	C	C	C	C	G	T	A	A	A	A	A	T	G	G	G	T	C	T	A	T	G	C	A	T	T	G	C	G	G
14	20_A76_contigs	Netherlands	T	G	G	G	T	A	A	C	G	T	A	C	C	A	A	G	A	A	C	C	C	C	G	T	A	A	A	A	A	T	G	G	G	T	C	T	A	T	G	C	A	T	T	G	C	G	G
15	2_A13_contigs	Netherlands	T	G	G	G	T	A	A	C	G	T	A	C	C	A	A	G	A	A	C	C	C	C	G	T	A	A	A	A	A	T	G	G	G	T	C	T	A	T	G	C	A	T	T	G	C	G	G
16	3_A16_contigs	Netherlands	T	G	G	G	T	A	A	C	G	T	A	C	C	A	A	G	A	A	C	C	C	C	G	T	A	A	A	A	A	T	G	G	G	T	C	T	A	T	G	C	A	T	T	G	C	G	G
17	493_89	Unk	T	G	G	G	T	A	A	C	G	T	A	C	C	A	A	G	A	A	C	C	C	C	G	T	A	A	A	A	G	T	G	G	G	T	C	T	G	T	G	C	A	T	T	G	C	A	G
18	4_A25_contigs	Netherlands	T	G	G	T	T	A	A	T	G	T	A	C	C	A	A	G	A	A	C	C	C	C	G	T	A	A	A	A	A	T	G	G	G	T	C	T	A	T	G	C	A	T	T	G	C	G	G
19	5412	Unk	T	G	G	G	T	A	A	C	G	T	A	C	C	A	A	G	A	A	C	C	C	C	G	T	A	A	A	A	G	T	G	G	G	T	C	T	G	T	G	C	A	T	T	G	C	A	G
20	5_A29_contigs	Netherlands	T	G	G	G	T	A	A	C	G	T	A	C	C	A	A	G	A	A	C	C	C	C	G	T	A	A	A	A	A	T	G	G	G	T	C	T	A	T	G	C	A	T	T	G	C	G	G
21	6_A30_contigs	Netherlands	T	G	G	G	T	A	A	C	G	T	A	C	C	A	A	G	A	A	C	C	C	C	G	T	A	A	A	A	A	T	G	G	G	T	C	T	A	T	G	C	A	T	T	G	C	G	G
22	7_A32_contigs	Netherlands	T	G	G	G	T	A	A	C	G	T	A	C	C	A	A	G	A	A	C	C	C	C	G	T	A	A	A	A	A	T	G	G	G	T	C	T	A	T	G	C	A	T	T	G	C	G	G
23	80416	Unk	T	G	G	G	T	A	A	C	G	T	A	C	C	A	A	G	A	A	C	C	C	C	G	T	A	A	A	A	A	T	G	G	G	T	C	T	A	T	G	C	A	T	T	G	C	G	G
24	88.0221	Argentina	T	G	G	G	T	A	A	C	G	T	A	C	C	A	A	G	A	A	C	C	C	C	A	T	A	A	A	A	A	T	G	G	G	T	C	T	A	T	G	C	A	T	T	G	C	G	G
25	8_A34_contigs	Netherlands	T	G	G	G	T	A	A	C	G	T	A	C	C	A	A	G	A	A	C	C	C	C	G	T	A	A	A	A	A	T	G	G	G	T	C	T	A	T	G	C	A	T	T	G	C	G	G
26	90.2281	Brazil	T	G	G	G	T	A	A	C	G	T	A	C	C	A	A	G	A	A	C	C	C	C	G	T	A	A	A	A	A	T	G	G	G	T	C	T	A	T	G	C	A	T	T	G	C	G	G
27	97.0003	Japan	T	G	G	G	T	A	A	C	G	T	A	C	C	A	A	G	A	A	C	C	C	C	G	T	A	A	A	A	A	T	G	G	G	T	C	T	A	T	G	C	A	T	T	G	C	G	G
28	9_A37_contigs	Netherlands	T	G	G	G	T	A	A	C	G	T	A	C	C	A	A	G	A	A	C	C	C	C	G	T	A	A	G	A	A	T	G	G	G	T	C	T	A	T	G	C	A	T	T	G	C	G	G
29	DEC3A	USA, WA	T	G	G	G	T	A	A	C	G	T	A	C	C	A	A	G	A	A	C	C	C	C	G	T	A	A	A	A	A	T	G	G	G	T	C	T	A	T	G	C	A	T	T	G	C	G	G
30	DEC3B	USA,WA	T	G	G	G	T	A	A	C	G	T	A	C	C	A	A	G	A	A	C	C	C	C	G	T	A	A	A	A	A	T	G	G	G	T	C	T	A	T	G	C	A	T	T	G	C	G	G
31	DEC3F	Germany	T	G	G	G	T	A	A	C	G	T	A	C	C	A	A	G	A	A	C	C	C	C	G	T	A	A	A	A	G	T	G	G	G	T	C	T	G	T	G	C	A	T	T	G	C	A	G
32	DEC4B	Denmark	T	G	G	G	T	A	A	C	G	T	A	C	C	A	A	G	A	A	C	C	C	C	A	T	A	A	A	A	A	T	G	G	G	T	C	T	A	T	A	C	A	T	T	G	C	G	G
33	DEC4C	Egypt	T	G	G	G	T	A	A	C	G	T	A	C	C	A	A	G	A	A	C	C	C	C	G	T	A	A	A	A	A	T	G	G	G	T	C	T	A	T	G	C	A	T	T	G	C	G	G
34	DEC4D	Japan	T	G	G	G	T	A	A	C	G	T	A	C	C	A	A	G	A	A	C	C	C	C	G	T	A	A	A	A	A	T	G	G	G	T	C	T	A	T	G	C	A	T	T	G	C	G	G
35	DEC4E	Unk	T	G	G	G	T	A	A	C	G	T	A	C	C	A	A	G	A	A	C	C	C	C	G	T	A	A	G	A	A	T	G	G	G	T	C	T	A	T	G	C	A	T	T	G	C	G	G
36	EcCa461b	NewZealand	T	G	G	G	T	A	A	C	G	T	A	C	C	A	A	G	A	A	C	C	C	C	G	T	A	A	A	A	A	T	G	G	G	T	C	T	A	T	G	C	A	T	T	G	C	G	G
37	EC1212	Unk	T	G	G	G	T	A	A	C	G	T	A	C	C	A	A	G	A	A	C	C	C	C	G	T	A	A	A	A	A	T	G	G	G	T	C	T	A	T	G	C	A	T	T	G	C	G	G
38	EC1735	Unk	T	G	G	G	T	A	A	C	G	T	A	C	C	A	A	G	A	A	C	C	C	C	A	T	A	A	A	A	A	T	G	G	G	T	C	T	A	T	G	C	A	T	T	G	C	G	G
39	EC1846	Unk	T	G	G	G	T	A	A	C	G	T	A	A	C	A	A	G	A	A	C	C	C	C	A	T	A	A	A	A	A	T	G	G	G	T	C	T	A	T	G	C	A	T	T	G	C	G	G
40	EC1848	Unk	T	G	G	G	T	A	A	C	G	T	A	A	C	A	A	G	A	A	C	C	C	C	A	T	A	A	A	A	A	T	G	G	G	T	C	T	A	T	G	C	A	T	T	G	C	G	G
41	EC1850	Unk	T	G	G	G	T	A	A	C	G	T	A	A	C	A	A	G	A	A	C	C	C	C	A	T	A	A	A	A	A	T	G	G	G	T	C	T	A	T	G	C	A	T	T	G	C	G	G
42	EC1864	Unk	T	G	G	G	T	A	A	C	G	T	A	C	C	A	A	G	A	A	C	C	C	C	A	T	A	A	A	A	A	T	G	A	G	T	C	T	A	T	G	C	A	T	T	G	C	G	G
43	EC4009	Unk	T	G	G	G	T	A	A	C	G	T	A	C	C	A	A	G	A	A	C	C	C	C	A	T	A	A	A	A	A	T	G	G	G	T	C	T	A	T	G	C	A	T	T	G	C	G	G
44	EC4042	Unk	T	G	G	G	T	A	A	C	G	T	A	C	C	A	A	G	A	A	C	C	C	C	A	T	A	A	A	A	A	T	G	G	G	T	C	T	A	T	G	C	A	T	T	G	C	G	G
45	EC4045	Unk	T	G	G	G	T	A	A	C	G	T	A	C	C	A	A	G	A	A	C	C	C	C	A	T	A	A	A	A	A	T	G	G	G	T	C	T	A	T	G	C	A	T	T	G	C	G	G
46	EC4115	Unk	T	G	G	G	T	A	A	C	G	T	A	C	C	A	A	G	A	A	C	C	C	C	A	T	A	A	A	A	A	T	G	G	G	T	C	T	A	T	G	C	A	T	T	G	C	G	G
47	EC4191	Unk	T	G	G	G	T	A	A	C	G	T	A	C	C	A	A	G	A	A	C	C	C	C	A	T	A	A	A	A	A	T	G	G	G	T	C	T	A	T	G	C	A	T	T	G	C	G	G
48	EC4192	USA, California	T	G	G	G	T	A	A	C	G	T	A	C	C	A	A	G	A	A	C	C	C	C	A	T	A	A	A	A	A	T	G	G	G	T	C	T	A	T	G	C	A	T	T	G	C	G	G
49	EC4196	Unk	T	G	G	G	T	A	A	C	G	T	A	C	C	A	A	G	A	A	C	C	C	C	A	T	A	A	A	A	A	T	G	G	G	T	C	T	A	T	G	C	A	T	T	G	C	G	G
50	EC4205	USA, California	T	G	G	G	T	A	A	C	G	T	A	C	C	A	A	G	A	A	C	C	C	C	A	T	A	A	A	A	A	T	G	G	G	T	C	T	A	T	G	C	A	T	T	G	C	G	G
51	EC4401	Unk	T	G	G	G	T	A	A	C	G	T	A	C	C	A	A	G	A	A	C	C	C	C	A	T	A	A	A	A	A	T	G	G	G	T	C	T	A	T	G	C	A	T	T	G	C	G	G
52	EC4402	Unk	T	G	G	G	T	A	A	C	G	T	A	C	C	A	A	G	A	A	C	C	C	C	A	T	A	A	A	A	A	T	G	G	G	T	C	T	A	T	G	C	A	T	T	G	C	G	G
53	EC4437	Unk	T	G	G	G	T	A	A	C	G	T	A	C	C	A	A	G	A	A	C	C	C	C	A	T	A	A	A	A	A	T	G	G	G	T	C	T	A	T	G	C	A	T	T	G	C	G	G
54	EC508	Unk	T	G	G	G	T	A	A	C	G	T	A	C	C	A	A	G	A	A	C	C	C	C	A	T	A	A	A	A	A	T	G	G	G	T	C	T	A	T	G	C	A	T	T	G	C	G	G
55	EC536	Unk	T	G	G	G	T	A	A	C	G	T	A	C	C	A	A	G	A	A	C	C	C	C	G	T	A	A	A	A	A	T	G	G	G	T	C	T	A	T	G	C	A	T	T	G	C	G	G
56	EC869	Unk	T	G	G	G	T	A	A	C	G	T	A	C	C	A	A	G	A	A	C	C	C	C	G	T	A	A	A	A	A	T	G	G	G	T	C	T	A	T	G	C	A	T	T	G	C	G	G
57	ECI_1049	Canada	T	G	G	G	T	A	A	C	G	T	A	C	C	A	A	G	A	A	C	C	C	C	G	T	A	A	A	A	A	T	G	G	G	T	C	T	A	T	G	C	A	T	T	G	C	G	G
58	ECI_1130	Canada	T	G	G	G	T	A	A	C	G	T	A	C	C	A	A	G	A	A	C	C	C	C	G	T	A	A	A	A	A	T	G	G	G	T	C	T	A	T	G	C	A	T	T	G	C	G	G
59	ECI_1134	Canada	T	G	G	G	T	A	A	C	G	T	A	C	C	A	A	G	A	A	C	C	C	C	G	T	A	A	A	A	A	T	G	G	G	T	C	T	A	T	G	C	A	T	T	G	C	G	G
60	ECI_1146	Canada	T	G	G	G	T	A	A	C	G	T	A	C	C	A	A	G	A	A	C	C	C	C	G	T	A	A	A	A	A	T	G	G	G	T	C	T	A	T	G	C	A	T	T	G	C	G	G
61	ECI_1156	Canada	T	G	G	G	T	A	A	C	G	T	A	C	C	A	A	G	A	A	C	C	C	C	G	T	A	A	A	A	A	T	G	G	G	T	C	T	A	T	G	C	A	T	T	G	C	G	G
62	ECI_1159	Canada	T	G	A	G	T	A	A	C	G	T	A	C	C	A	A	G	A	A	C	C	C	C	G	T	A	A	A	A	A	T	G	G	G	T	C	T	A	T	G	C	A	T	T	G	C	G	G
63	ECI_1171	Canada	T	G	G	G	T	A	A	C	G	T	A	C	C	A	A	G	A	A	C	C	C	C	G	T	A	A	A	A	A	T	G	G	G	T	C	T	A	T	G	C	A	T	T	G	C	G	G
64	ECI_1203	Canada	T	G	G	G	T	A	A	C	G	T	A	C	C	A	A	G	A	A	C	C	C	C	G	T	A	A	A	A	A	T	G	G	G	T	C	T	A	T	G	C	A	T	T	G	C	G	G
65	ECI_1330	Canada	T	G	G	G	T	A	A	C	G	T	A	C	C	A	A	G	A	A	C	C	C	C	G	T	A	A	A	A	A	T	G	G	G	T	C	T	A	T	G	C	A	T	T	G	C	G	G
66	ECI_1433	Canada	T	G	G	G	T	A	A	C	G	T	A	C	C	A	A	G	A	A	C	C	C	C	G	T	A	A	A	A	A	T	G	G	G	T	C	T	A	T	G	C	A	T	T	G	C	G	G
67	ECI_1437	Canada	T	G	G	G	T	A	A	C	G	T	A	C	C	A	A	G	A	A	C	C	C	C	G	T	A	A	A	A	A	T	G	G	G	T	C	T	A	T	G	C	A	T	T	G	C	G	G
68	ECI_1484	Canada	T	G	G	G	T	A	A	C	G	T	A	C	C	A	A	G	A	A	C	C	C	C	G	T	A	A	A	A	A	T	G	G	G	T	C	T	A	T	G	C	A	T	T	G	C	G	G
69	ECI_1618	Canada	T	G	G	G	T	A	A	C	G	T	A	C	C	A	A	G	A	A	C	C	C	C	G	T	A	A	A	A	A	T	G	G	G	T	C	T	A	T	G	C	A	T	T	G	C	G	G
70	ECI_1624	Canada	T	G	G	G	T	A	A	C	G	T	A	C	C	A	A	G	A	A	C	C	C	C	G	T	A	A	A	A	A	T	G	G	G	T	C	T	A	T	G	C	A	T	T	G	C	G	G
71	ECI_1629	Canada	T	G	G	G	T	A	A	C	G	T	A	C	C	A	A	G	A	A	C	C	C	C	G	T	A	A	A	A	A	T	G	G	G	T	C	T	A	T	G	C	A	T	T	G	C	G	G
72	ECI_1639	Canada	T	G	G	G	T	A	A	C	G	T	A	C	C	A	A	G	A	A	C	C	C	C	G	T	A	A	A	A	A	T	G	G	G	T	C	T	A	T	G	C	A	T	T	G	C	G	G
73	ECI_1655	Canada	T	G	G	G	T	A	A	C	G	T	A	C	C	A	A	G	A	A	C	C	C	C	G	T	A	A	A	A	A	T	G	G	G	T	C	T	A	T	G	T	A	T	T	G	C	G	G
74	ECI_1677	Canada	T	G	G	G	T	A	A	C	G	T	A	C	C	A	A	G	A	A	C	C	C	C	G	T	A	A	A	A	A	T	G	G	G	T	C	T	A	T	G	C	A	T	T	G	C	G	G
75	ECI_1691	Canada	T	G	G	G	T	A	A	C	G	T	A	C	C	A	A	G	A	A	C	C	C	C	G	T	A	A	A	A	A	T	G	G	G	T	C	T	A	T	G	C	A	T	T	G	C	G	G
76	ECI_1695	Canada	T	G	G	G	T	A	A	C	G	T	A	C	C	A	A	G	A	A	C	C	C	C	G	T	A	A	A	A	A	T	G	G	G	T	C	T	A	T	G	C	A	T	T	G	C	G	G
77	ECI_1711	Canada	T	G	G	G	T	A	A	C	G	T	A	C	C	A	A	G	A	A	C	C	C	C	G	T	A	A	A	A	A	T	G	G	G	T	C	T	A	T	G	C	A	T	T	G	C	G	G
78	ECI_1718	Canada	T	G	G	G	T	A	A	C	G	T	A	C	C	A	A	G	A	A	C	C	C	C	G	T	A	A	A	A	A	T	G	G	G	T	C	T	A	T	G	C	A	T	T	G	C	G	G
79	ECI_1745	Canada	T	G	G	G	T	A	A	C	G	T	A	C	C	A	A	G	A	A	C	C	C	C	G	T	A	A	A	A	A	T	G	G	G	T	C	T	A	T	G	C	A	T	T	G	C	G	G
80	ECI_1746	Canada	T	G	G	G	T	A	A	C	G	T	A	C	C	A	A	G	A	A	C	C	C	C	G	T	A	A	A	A	A	T	G	G	G	T	C	T	A	T	G	C	A	T	T	G	C	G	G
81	ECI_1747	Canada	T	G	G	G	T	A	A	C	G	T	A	C	C	A	A	G	A	A	C	C	C	C	G	T	A	A	A	A	A	T	G	G	G	T	C	T	A	T	G	T	A	T	T	G	C	G	G
82	ECI_1748	Canada	T	G	G	G	T	A	A	C	G	T	A	C	C	A	A	G	A	A	C	C	C	C	G	T	A	A	A	A	A	T	G	G	G	T	C	T	A	T	G	C	A	T	T	G	C	G	G
83	ECI_1749	Canada	T	G	G	G	T	A	A	C	G	T	A	C	C	A	A	G	A	A	C	C	C	C	G	T	A	A	A	A	A	T	G	G	G	T	C	T	A	T	G	C	A	T	T	G	C	G	G
84	ECI_1763	Canada	T	G	G	G	T	A	A	C	G	T	A	C	C	A	A	G	A	A	C	C	C	C	G	T	A	A	A	A	A	T	G	G	G	T	C	T	A	T	G	C	A	T	T	G	C	G	G
85	ECI_1785	Canada	T	G	G	G	T	A	A	C	G	T	A	C	C	A	A	G	A	A	C	C	C	C	G	T	A	A	A	A	A	T	G	G	G	T	C	T	A	T	G	C	A	T	T	G	C	G	G
86	ECI_1791	Canada	T	G	G	G	T	A	A	C	G	T	A	C	C	A	A	G	A	A	C	C	C	C	G	T	A	A	A	A	A	T	G	G	G	T	C	T	A	T	G	C	A	T	T	G	C	G	G
87	ECI_1864	USA	T	G	G	G	T	A	A	C	G	T	A	C	C	A	A	G	A	A	C	C	C	C	A	T	A	A	A	A	A	T	G	A	G	T	C	T	A	T	G	C	A	T	T	G	C	G	G
88	ECI_1889	Canada	T	G	G	G	T	A	A	C	G	T	A	C	C	A	A	G	A	A	C	C	C	C	G	T	A	A	A	A	A	T	G	G	G	T	C	T	A	T	G	C	A	T	T	G	C	G	G
89	ECI_1907	Canada	T	G	G	G	T	A	A	C	G	T	A	C	C	A	A	G	A	A	C	C	C	C	A	T	A	A	A	A	A	T	G	G	G	T	C	T	A	T	G	C	A	T	T	G	C	G	G
90	ECI_1908	Canada	T	G	G	G	T	A	A	C	G	T	A	C	C	A	A	G	A	A	C	C	C	C	A	T	A	A	A	A	A	T	G	G	G	T	C	T	A	T	G	C	A	T	T	G	C	G	G
91	ECI_1909	Canada	T	G	G	G	T	A	A	C	G	T	A	C	C	A	A	G	A	A	C	C	C	C	A	T	A	A	A	A	A	T	G	G	G	T	C	T	A	T	G	C	A	T	T	G	C	G	G
92	ECI_1910	Canada	T	G	G	G	T	A	A	C	G	T	A	C	C	A	A	G	A	A	C	C	C	C	A	T	A	A	A	A	A	T	G	G	G	T	C	T	A	T	G	C	A	T	T	G	C	G	G
93	ECI_1912	Canada	T	G	G	G	T	A	A	C	G	T	A	C	C	A	A	G	A	A	C	C	C	C	A	T	A	A	A	A	A	T	G	G	G	T	C	T	A	T	G	C	A	T	T	G	C	G	G
94	ECI_1914	Canada	T	G	G	G	T	A	A	C	G	T	A	C	C	A	A	G	A	A	C	C	C	C	G	T	A	A	A	A	G	T	G	G	G	T	C	T	G	T	G	C	A	T	T	G	C	A	G
95	ECI_2113	Canada	T	G	G	G	T	A	A	C	G	T	A	C	C	A	A	G	A	A	C	C	C	C	G	T	A	A	A	A	A	T	G	G	G	T	C	T	A	T	G	C	A	T	T	G	C	G	G
96	ECI_2121	Canada	T	G	G	G	T	A	A	C	G	T	A	C	C	A	A	G	A	A	C	C	C	C	G	T	A	A	A	A	A	T	G	G	G	T	C	T	A	T	G	C	A	T	T	G	C	G	G
97	ECI_2142	Canada	T	G	G	G	T	A	A	C	G	T	A	C	C	A	A	G	A	A	C	C	C	C	G	T	A	A	A	A	A	T	G	G	G	T	C	T	A	T	G	C	A	T	T	G	C	G	G
98	ECI_216	Canada	T	G	G	G	T	A	A	C	G	T	A	C	C	A	A	G	A	A	C	C	C	C	G	T	A	A	A	A	A	T	G	G	G	T	C	T	A	T	G	C	A	T	T	G	C	G	G
99	ECI_217	Canada	T	G	G	G	T	A	A	C	G	T	A	C	C	A	A	G	A	A	C	C	C	C	G	T	A	A	A	A	A	T	G	G	G	T	C	T	A	T	G	C	A	T	T	G	C	G	G
100	ECI_2199	Canada	T	G	G	G	T	A	A	C	G	T	A	C	C	A	A	G	A	A	C	C	C	C	G	T	A	A	A	A	A	T	G	G	G	T	C	T	A	T	G	C	A	T	T	G	C	G	G
101	ECI_2200	Canada	T	G	G	G	T	A	A	C	G	T	A	C	C	A	A	G	A	A	C	C	C	C	G	T	A	A	A	A	A	T	G	G	G	T	C	T	A	T	G	C	A	T	T	G	C	G	G
102	ECI_221	Canada	T	G	G	G	T	T	A	C	G	T	A	C	C	A	A	G	A	A	C	C	C	C	G	T	A	A	A	A	A	T	G	G	G	T	C	T	A	T	G	C	A	T	T	G	C	G	G
103	ECI_2211	Canada	T	G	G	G	T	A	A	C	G	T	A	C	C	A	A	G	A	A	C	C	C	C	G	T	A	A	A	A	A	T	G	G	G	T	C	T	A	T	G	C	A	T	T	G	C	G	G
104	ECI_2214	Canada	T	G	G	G	T	A	A	C	G	T	A	C	C	A	A	G	A	A	C	C	C	C	G	T	A	A	A	A	A	T	G	G	G	T	C	T	A	T	G	C	A	T	T	G	C	G	G
105	ECI_2223	Canada	T	G	G	G	T	A	A	C	G	T	A	C	C	A	A	G	A	A	C	C	C	C	G	T	A	A	A	A	A	T	G	G	G	T	C	T	A	T	G	C	A	T	T	G	C	G	G
106	ECI_2227	Canada	T	G	G	G	T	A	A	C	G	T	A	C	C	A	A	G	A	A	C	C	C	C	G	T	A	A	A	A	A	T	G	G	G	T	C	T	A	T	G	C	A	T	T	G	C	G	G
107	ECI_2287	Canada	T	G	G	G	T	A	A	C	G	T	A	C	C	A	A	G	A	A	C	C	C	C	G	T	A	A	A	A	A	T	G	G	G	T	C	T	A	T	G	C	A	T	T	G	C	G	G
108	ECI_2288	Canada	T	G	G	G	T	A	A	C	G	T	A	C	C	A	A	G	A	A	C	C	C	C	G	T	A	A	A	A	A	T	G	G	G	T	C	T	A	T	G	C	A	T	T	G	C	G	G
109	ECI_2291	Canada	T	G	G	G	T	A	A	C	G	T	A	C	C	A	A	G	A	A	C	C	C	C	G	T	A	A	A	A	A	T	G	G	G	T	C	T	A	T	G	C	A	T	T	G	C	G	G
110	ECI_2324	Canada	T	G	G	G	T	A	A	C	G	T	A	C	C	A	A	G	A	A	C	C	C	C	G	T	A	A	A	A	A	T	G	G	G	T	C	T	A	T	G	C	A	T	T	G	C	G	G
111	ECI_2350	Canada	T	G	G	G	T	A	A	C	G	T	A	C	C	A	A	G	A	A	C	C	C	C	G	T	A	A	A	A	A	T	G	G	G	T	C	T	A	T	G	C	A	T	T	G	C	G	G
112	ECI_2355	Canada	T	G	G	G	T	A	A	C	G	T	A	C	C	A	A	G	A	A	C	C	C	C	G	T	A	A	A	A	A	T	G	G	G	T	C	T	A	T	G	C	A	T	T	G	C	G	G
113	ECI_2358	Canada	T	G	G	G	T	A	A	C	G	T	A	C	C	A	A	G	A	A	C	C	C	C	G	T	A	A	A	A	A	T	G	G	G	T	C	T	A	T	G	C	A	T	T	G	C	G	G
114	ECI_2359	Canada	T	G	G	G	T	A	A	C	G	T	A	C	C	A	A	G	A	A	C	C	C	C	G	T	A	A	A	A	A	T	G	G	G	T	C	T	A	T	G	C	A	T	T	G	C	G	G
115	ECI_2376	Canada	T	G	G	G	T	A	A	C	G	T	A	C	C	A	A	G	A	A	C	C	C	C	G	T	A	A	A	A	A	T	G	G	G	T	C	T	A	T	G	C	A	T	T	G	C	G	G
116	ECI_2377	Canada	T	G	G	G	T	A	A	C	G	T	A	C	C	A	A	G	A	A	C	C	C	C	G	T	A	A	A	A	A	T	G	G	G	T	C	T	A	T	G	C	A	T	T	G	C	G	G
117	ECI_2378	Canada	T	G	G	G	T	A	A	C	G	T	A	C	C	A	A	G	A	A	C	C	C	C	G	T	A	A	A	A	A	T	G	G	G	T	C	T	A	T	G	C	A	T	T	G	C	G	G
118	ECI_2379	Canada	T	G	G	G	T	A	A	C	G	T	A	C	C	A	A	G	A	A	C	C	C	C	G	T	A	A	A	A	A	T	G	G	G	T	C	T	A	T	G	C	A	T	T	G	C	G	G
119	ECI_2380	Canada	T	G	G	G	T	A	A	C	G	T	A	C	C	A	A	G	A	A	C	C	C	C	G	T	A	A	A	A	A	T	G	G	G	T	C	T	A	T	G	C	A	T	T	G	C	G	G
120	ECI_2381	Canada	T	G	G	G	T	A	A	C	G	T	A	C	C	A	A	G	A	A	C	C	C	C	G	T	A	A	A	A	A	T	G	G	G	T	C	T	A	T	G	C	A	T	T	G	C	G	G
121	ECI_2382	Canada	T	G	G	G	T	A	A	C	G	T	A	C	C	A	A	G	A	A	C	C	C	C	G	T	A	A	A	A	A	T	G	G	G	T	C	T	A	T	G	C	A	T	T	G	C	G	G
122	ECI_2383	Canada	T	G	G	G	T	A	A	C	G	T	A	C	C	A	A	G	A	A	C	C	C	C	G	T	A	A	A	A	A	T	G	G	G	T	C	T	A	T	G	C	A	T	T	G	C	G	G
123	ECI_2384	Canada	T	G	G	G	T	A	A	C	G	T	A	C	C	A	A	G	A	A	C	C	C	C	G	T	A	A	A	A	A	T	G	G	G	T	C	T	A	T	G	C	A	T	T	G	C	G	G
124	ECI_2385	Canada	T	G	G	G	T	T	A	C	G	T	A	C	C	A	A	G	A	A	C	C	C	C	G	T	A	A	A	A	A	T	G	G	G	T	C	T	A	T	G	C	A	T	T	G	C	G	G
125	ECI_2386	Canada	T	G	G	G	T	A	A	C	G	T	A	C	C	A	A	G	A	A	C	C	C	C	G	T	A	A	A	A	A	T	G	G	G	T	C	T	A	T	G	C	A	T	T	G	C	G	G
126	ECI_2387	Canada	T	G	G	G	T	A	A	C	G	T	A	C	C	A	A	G	A	A	C	C	C	C	G	T	A	A	A	A	A	T	G	G	G	T	C	T	A	T	G	C	A	T	T	G	C	G	G
127	ECI_2388	Canada	T	G	G	G	T	A	A	C	G	T	A	C	C	A	A	G	A	A	C	C	C	C	G	T	A	A	A	A	A	T	G	G	G	T	C	T	A	T	G	C	A	T	T	G	C	G	G
128	ECI_2389	Canada	T	G	G	G	T	A	A	C	G	T	A	C	C	A	A	G	A	A	C	C	C	C	G	T	A	A	A	A	A	T	G	G	G	T	C	T	A	T	G	C	A	T	T	G	C	G	G
129	ECI_2390	Canada	T	G	G	G	T	A	A	C	G	T	A	C	C	A	A	G	A	A	C	C	C	C	G	T	A	A	A	A	A	T	G	G	G	T	C	T	A	T	G	C	A	T	T	G	C	G	G
130	ECI_2391	Canada	T	G	G	G	T	A	A	C	G	T	A	C	C	A	A	G	A	A	C	C	C	C	G	T	A	A	A	A	A	T	G	G	G	T	C	T	A	T	G	C	A	T	T	G	C	G	G
131	ECI_2392	Canada	T	G	G	G	T	A	A	C	G	T	A	C	C	A	A	G	A	A	C	C	C	C	G	T	A	A	A	A	A	T	G	G	G	T	C	T	A	T	G	C	A	T	T	G	C	G	G
132	ECI_2393	Canada	T	G	G	G	T	A	A	C	G	T	A	C	C	A	A	G	A	A	C	C	C	C	G	T	A	A	A	A	A	T	G	G	G	T	C	T	A	T	G	C	A	T	T	G	C	G	G
133	ECI_2394	Canada	T	G	G	G	T	A	A	C	G	T	A	C	C	A	A	G	A	A	C	C	C	C	G	T	A	A	A	A	A	T	G	G	G	T	C	T	A	T	G	C	A	T	T	G	C	G	G
134	ECI_2395	Canada	T	G	G	G	T	A	A	C	G	T	A	C	C	A	A	G	A	A	C	C	C	C	G	T	A	A	A	A	A	T	G	G	G	T	C	T	A	T	G	C	A	T	T	G	C	G	G
135	ECI_2396	Canada	T	G	G	G	T	A	A	C	G	T	A	C	C	A	A	G	A	A	C	C	C	C	G	T	A	A	A	A	A	T	G	G	G	T	C	T	A	T	G	C	A	T	T	G	C	G	G
136	ECI_2397	Canada	T	G	G	G	T	A	A	C	G	T	A	C	C	A	A	G	A	A	C	C	C	C	G	T	A	A	A	A	A	T	G	G	G	T	C	T	A	T	G	C	A	T	T	G	C	G	G
137	ECI_2398	Canada	T	G	G	G	T	A	A	C	G	T	A	C	C	A	A	G	A	A	C	C	C	C	G	T	A	A	A	A	A	T	G	G	G	T	C	T	A	T	G	C	A	T	T	G	C	G	G
138	ECI_2399	Canada	T	G	G	G	T	A	A	C	G	T	A	C	C	A	A	G	A	A	C	C	C	C	G	T	A	A	A	A	A	T	G	G	G	T	C	T	A	T	G	C	A	T	T	G	C	G	G
139	ECI_240	Canada	T	G	G	G	T	A	A	C	G	T	A	C	C	A	A	G	A	A	C	C	C	C	G	T	A	A	A	A	A	T	G	G	G	T	C	T	A	T	G	C	A	T	T	G	C	G	G
140	ECI_2400	Canada	T	G	G	G	T	A	A	C	G	T	A	C	C	A	A	G	A	A	C	C	C	C	G	T	A	A	A	A	A	T	G	G	G	T	C	T	A	T	G	C	A	T	T	G	C	G	G
141	ECI_2401	Canada	T	G	G	G	T	A	A	C	G	T	A	C	C	A	A	G	A	A	C	C	C	C	G	T	A	A	A	A	A	T	G	G	G	T	C	T	A	T	G	C	A	T	T	G	C	G	G
142	ECI_2402	Canada	T	G	G	G	T	A	A	C	G	T	A	C	C	A	A	G	A	A	C	C	C	C	G	T	A	A	A	A	A	T	G	G	G	T	C	T	A	T	G	C	A	T	T	G	C	G	G
143	ECI_2403	Canada	T	G	G	G	T	A	A	C	G	T	A	C	C	A	A	G	A	A	C	C	C	C	G	T	A	A	A	A	A	T	G	G	G	T	C	T	A	T	G	C	A	T	T	G	C	G	G
144	ECI_2404	Canada	T	G	G	G	T	A	A	C	G	T	A	C	C	A	A	G	A	A	C	C	C	C	G	T	A	A	A	A	A	T	G	G	G	T	C	T	A	T	G	C	A	T	T	G	C	G	G
145	ECI_2405	Canada	T	G	G	G	T	A	A	C	G	T	A	C	C	A	A	G	A	A	C	C	C	C	G	T	A	A	A	A	A	T	G	G	G	T	C	T	A	T	G	C	A	T	T	G	C	G	G
146	ECI_2406	Canada	T	G	G	G	T	A	A	C	G	T	A	C	C	A	A	G	A	A	C	C	C	C	G	T	A	A	A	A	A	T	G	G	G	T	C	T	A	T	G	C	A	T	T	G	C	G	G
147	ECI_2407	Canada	T	G	G	G	T	A	A	C	G	T	A	C	C	A	A	G	A	A	C	C	C	C	G	T	A	A	A	A	A	T	G	G	G	T	C	T	A	T	G	C	A	T	T	G	C	G	G
148	ECI_2408	Canada	T	G	G	G	T	A	A	C	G	T	A	C	C	A	A	G	A	A	C	C	C	C	G	T	A	A	A	A	A	T	G	G	G	T	C	T	A	T	G	C	A	T	T	G	C	G	G
149	ECI_2409	Canada	T	G	G	G	T	A	A	C	G	T	A	C	C	A	A	G	A	A	C	C	C	C	G	T	A	A	A	A	A	T	G	G	G	T	C	T	A	T	G	C	A	T	T	G	C	G	G
150	ECI_241	Canada	T	G	G	G	T	A	A	C	G	T	A	C	C	A	A	G	A	A	C	C	C	C	G	T	A	A	A	A	A	T	G	G	G	T	C	T	A	T	G	C	A	T	T	G	C	G	G
151	ECI_2410	Canada	T	G	G	G	T	A	A	C	G	T	A	C	C	A	A	G	A	A	C	C	C	C	G	T	A	A	A	A	A	T	G	G	G	T	C	T	A	T	G	C	A	T	T	G	C	G	G
152	ECI_2411	Canada	T	G	G	G	T	A	A	C	G	T	A	C	C	A	A	G	A	A	C	C	C	C	G	T	A	A	A	A	A	T	G	G	G	T	C	T	A	T	G	C	A	T	T	G	C	G	G
153	ECI_246	Canada	T	G	G	G	T	A	A	C	G	T	A	C	C	A	A	G	A	A	C	C	C	C	G	T	A	A	A	A	A	T	G	G	G	T	C	T	A	T	G	C	A	T	T	G	C	G	G
154	ECI_247	Canada	T	G	G	G	T	A	A	C	G	T	A	C	C	A	A	G	A	A	C	C	C	C	G	T	A	A	A	A	A	T	G	G	G	T	C	T	A	T	G	C	A	T	T	G	C	G	G
155	ECI_249	Canada	T	G	G	G	T	A	A	C	G	T	A	C	C	A	A	G	A	A	C	C	C	C	G	T	A	A	A	A	A	T	G	G	G	T	C	T	A	T	G	C	A	T	T	G	C	G	G
156	ECI_2503	Canada	T	G	G	G	T	A	A	C	G	T	A	C	C	A	A	G	A	A	C	C	C	C	G	T	A	A	A	A	A	T	G	G	G	T	C	T	A	T	G	C	A	T	T	G	C	G	G
157	ECI_2504	Canada	T	G	G	G	T	A	A	C	G	T	A	C	C	A	A	G	A	A	C	C	C	C	G	T	A	A	A	A	A	T	G	G	G	T	C	T	A	T	G	C	A	T	T	G	C	G	G
158	ECI_2505	Canada	T	G	G	G	T	A	A	C	G	T	A	C	C	A	A	G	A	A	C	C	C	C	G	T	A	A	A	A	A	T	G	G	G	T	C	T	A	T	G	C	A	T	T	G	C	G	G
159	ECI_2506	Canada	T	G	G	G	T	A	A	C	G	T	A	C	C	A	A	G	A	A	C	C	C	C	G	T	A	A	A	A	A	T	G	G	G	T	C	T	A	T	G	C	A	T	T	G	C	G	G
160	ECI_2507	Canada	T	G	G	G	T	A	A	C	G	T	A	C	C	A	A	G	A	A	C	C	C	C	G	T	A	A	A	A	A	T	G	G	G	T	C	T	A	T	G	C	A	T	T	G	C	G	G
161	ECI_2508	Canada	T	G	G	G	T	A	A	C	G	T	A	C	C	A	A	G	A	A	C	C	C	C	A	T	A	A	A	A	A	T	G	G	G	T	C	T	A	T	G	C	A	T	T	G	C	G	G
162	ECI_2509	Canada	T	G	G	G	T	A	A	C	G	T	A	C	C	A	A	G	A	A	C	C	C	C	A	T	A	A	A	A	A	T	G	G	G	T	C	T	A	T	G	C	A	T	T	G	C	G	G
163	ECI_2510	Canada	T	G	G	G	T	A	A	C	G	T	A	C	C	A	A	G	A	A	C	C	C	C	A	T	A	A	A	A	A	T	G	G	G	T	C	T	A	T	G	C	A	T	T	G	C	G	G
164	ECI_2511	Canada	T	G	G	G	T	A	A	C	G	T	A	C	C	A	A	G	A	A	C	C	C	C	A	T	A	A	A	A	A	T	G	G	G	T	C	T	A	T	G	C	A	T	T	G	C	G	G
165	ECI_2512	Canada	T	G	G	G	T	A	A	C	G	T	A	C	C	A	A	G	A	A	C	C	C	C	A	T	A	A	A	A	A	T	G	G	G	T	C	T	A	T	G	C	A	T	T	G	C	G	G
166	ECI_2513	Canada	T	G	G	G	T	A	A	C	G	T	A	C	C	A	A	G	A	A	C	C	C	C	A	T	A	A	A	A	A	T	G	G	G	T	C	T	A	T	G	C	A	T	T	G	C	G	G
167	ECI_2514	Canada	T	G	G	G	T	A	A	C	G	T	A	C	C	A	A	G	A	A	C	C	C	C	A	T	A	A	A	A	A	T	G	G	G	T	C	T	A	T	G	C	A	T	T	G	C	G	G
168	ECI_2515	Canada	T	G	G	G	T	A	A	C	G	T	A	C	C	A	A	G	A	A	C	C	C	C	A	T	A	A	A	A	A	T	G	G	G	T	C	T	A	T	G	C	A	T	T	G	C	G	G
169	ECI_2516	Canada	T	G	G	G	T	A	A	C	G	T	A	C	C	A	A	G	A	A	C	C	C	C	G	T	A	A	A	A	A	T	G	G	G	T	C	T	A	T	G	C	A	T	T	G	C	G	G
170	ECI_2517	Canada	T	G	G	G	T	A	A	C	G	T	A	C	C	A	A	G	A	A	C	C	C	C	G	T	A	A	A	A	A	T	G	G	G	T	C	T	A	T	G	C	A	T	T	G	C	G	G
171	ECI_2518	Canada	T	G	G	G	T	A	A	C	G	T	A	C	C	A	A	G	A	A	C	C	C	C	G	T	A	A	A	A	A	T	G	G	G	T	C	T	A	T	G	C	A	T	T	G	C	G	G
172	ECI_2519	Canada	T	G	G	G	T	A	A	C	G	T	A	C	C	A	A	G	A	A	C	C	C	C	G	T	A	A	A	A	A	T	G	G	G	T	C	T	A	T	G	C	A	T	T	G	C	G	G
173	ECI_252	Canada	T	G	G	G	T	A	A	C	G	T	A	C	C	A	A	G	A	A	C	C	C	C	G	T	A	A	A	A	A	T	G	G	G	T	C	T	A	T	G	C	A	T	T	G	C	G	G
174	ECI_2520	Canada	T	G	G	G	T	A	A	C	G	T	A	C	C	A	A	G	A	A	C	C	C	C	G	T	A	A	A	A	A	T	G	G	G	T	C	T	A	T	G	C	A	T	T	G	C	G	G
175	ECI_2521	Canada	T	G	G	G	T	A	A	C	G	T	A	C	C	A	A	G	A	A	C	C	C	C	G	T	A	A	A	A	A	T	G	G	G	T	C	T	A	T	G	C	A	T	T	G	C	G	G
176	ECI_2522	Canada	T	G	G	G	T	A	A	C	G	T	A	C	C	A	A	G	A	A	C	C	C	C	G	T	A	A	A	A	A	T	G	G	G	T	C	T	A	T	G	C	A	T	T	G	C	G	G
177	ECI_2523	Canada	T	G	G	G	T	A	A	C	G	T	A	C	C	A	A	G	A	A	C	C	C	C	G	T	A	A	A	A	A	T	G	G	G	T	C	T	A	T	G	C	A	T	T	G	C	G	G
178	ECI_2524	Canada	T	G	G	G	T	A	A	C	G	T	A	C	C	A	A	G	A	A	C	C	C	C	G	T	A	A	A	A	A	T	G	G	G	T	C	T	A	T	G	C	A	T	T	G	C	G	G
179	ECI_2525	Canada	T	G	G	G	T	A	A	C	G	T	A	C	C	A	A	G	A	A	C	C	C	C	G	T	A	A	A	A	A	T	G	G	G	T	C	T	A	T	G	C	A	T	T	G	C	G	G
180	ECI_2526	Canada	T	G	G	G	T	A	A	C	G	T	A	C	C	A	A	G	A	A	C	C	C	C	G	T	A	A	A	A	A	T	G	G	G	T	C	T	A	T	G	C	A	T	T	G	C	G	G
181	ECI_2527	Canada	T	G	G	G	T	A	A	C	G	T	A	C	C	A	A	G	A	A	C	C	C	C	G	T	A	A	A	A	A	T	G	G	G	T	C	T	A	T	G	C	A	T	T	G	C	G	G
182	ECI_258	Canada	T	G	G	G	T	A	A	C	G	T	A	C	C	A	A	G	A	A	C	C	C	C	A	T	A	A	A	A	A	T	G	G	G	T	C	T	A	T	G	C	A	T	T	G	C	G	G
183	ECI_264	Canada	T	G	G	G	T	T	A	C	G	T	A	C	C	A	A	G	A	A	C	C	C	C	G	T	A	A	A	A	A	T	G	G	G	T	C	T	A	T	G	C	A	T	T	G	C	G	G
184	ECI_270	Canada	T	G	G	G	T	A	A	C	G	T	A	C	C	A	A	G	A	A	C	C	C	C	G	T	A	A	A	A	A	T	G	G	G	T	C	T	A	T	G	C	A	T	T	G	C	G	G
185	ECI_272	Canada	T	G	G	G	T	A	A	C	G	T	A	C	C	A	A	G	A	A	C	C	C	C	A	T	A	A	A	A	A	T	G	G	G	T	C	T	A	T	G	C	A	T	T	G	C	G	G
186	ECI_2978	Canada	T	G	G	G	T	A	A	C	G	T	A	C	C	A	A	G	A	A	C	C	C	C	G	T	A	A	A	A	A	T	G	G	G	T	C	T	A	T	G	C	A	T	T	G	C	G	G
187	ECI_2979	Canada	T	G	G	G	T	A	A	C	G	T	A	C	C	A	A	G	A	A	C	C	C	C	A	T	A	A	A	A	A	T	G	G	G	T	C	T	A	T	G	C	A	T	T	G	C	G	G
188	ECI_2980	Canada	T	G	G	G	T	A	A	C	G	T	A	C	C	A	A	G	A	A	C	C	C	C	G	T	A	A	A	A	A	T	G	G	G	T	C	T	A	T	G	C	A	T	T	G	C	G	G
189	ECI_3004	Canada	T	G	G	G	T	A	A	C	G	T	A	C	C	A	A	G	A	A	C	C	C	C	A	T	A	A	A	A	A	T	G	G	G	T	C	T	A	T	G	C	A	T	T	G	C	G	G
190	ECI_3005	Canada	T	G	G	G	T	A	A	C	G	T	A	C	C	A	A	G	A	A	C	C	C	C	A	T	A	A	A	A	A	T	G	G	G	T	C	T	A	T	G	C	A	T	T	G	C	G	G
191	ECI_3006	Canada	T	G	G	G	T	A	A	C	G	T	A	C	C	A	A	G	A	A	C	C	C	C	G	T	A	A	A	A	A	T	G	G	G	T	C	T	A	T	G	C	A	T	T	G	C	G	G
192	ECI_3033	Canada	T	G	G	G	T	A	A	C	G	T	A	C	C	A	A	G	A	A	C	C	C	C	G	T	A	A	A	A	A	T	G	G	G	T	C	T	A	T	G	C	A	T	T	G	C	G	G
193	ECI_3034	Canada	T	G	G	G	T	A	A	C	G	T	A	C	C	A	A	G	A	A	C	C	C	C	G	T	A	A	A	A	A	T	G	G	G	T	C	T	A	T	G	C	A	T	T	G	C	G	G
194	ECI_3035	Canada	T	G	G	G	T	A	A	C	G	T	A	C	C	A	A	G	A	A	C	C	C	C	A	T	A	A	A	A	A	T	G	G	G	T	C	T	A	T	G	C	A	T	T	G	C	G	G
195	ECI_306	Canada	T	G	G	G	T	A	A	C	G	T	A	C	C	A	A	G	A	A	C	C	C	C	G	T	A	A	A	A	A	T	G	G	G	T	C	T	A	T	G	C	A	T	T	G	C	G	G
196	ECI_331	Canada	T	G	G	G	T	A	A	C	G	T	A	C	C	A	A	G	A	A	C	C	C	C	G	T	A	A	A	A	A	T	G	G	G	T	C	T	A	T	G	C	A	T	T	G	C	G	G
197	ECI_351	Canada	T	G	G	G	T	A	A	C	G	T	A	C	C	A	A	G	A	A	C	C	C	C	G	T	A	A	A	A	A	T	G	G	G	T	C	T	A	T	G	C	A	T	T	G	C	G	G
198	ECI_357	Canada	T	G	G	G	T	A	A	C	G	T	A	C	C	A	A	G	A	A	C	C	C	C	G	T	A	A	A	A	A	T	G	G	G	T	C	T	A	T	G	C	A	T	T	G	C	G	G
199	ECI_363	Canada	T	G	G	G	T	A	A	C	G	T	A	C	C	A	A	G	A	A	C	C	C	C	G	T	A	A	A	A	A	T	G	G	G	T	C	T	A	T	G	C	A	T	T	G	C	G	G
200	ECI_366	Canada	T	G	G	G	T	A	A	C	G	T	A	C	C	A	A	G	A	A	C	C	C	C	G	T	A	A	A	A	A	T	G	G	G	T	C	T	A	T	G	C	A	T	T	G	C	G	G
201	ECI_497	Canada	T	G	G	G	T	A	A	C	G	T	A	C	C	A	A	G	A	A	C	C	C	C	A	T	A	A	A	A	A	T	G	G	G	T	C	T	A	T	G	C	A	T	T	G	C	G	G
202	ECI_504	Canada	T	G	G	G	T	A	A	C	G	T	A	C	C	A	A	G	A	A	C	C	C	C	A	T	A	A	A	A	A	T	G	G	G	T	C	T	A	T	G	C	A	T	T	G	C	G	G
203	ECI_508	Canada	T	G	G	G	T	A	A	C	G	T	A	C	C	A	A	G	A	A	C	C	C	C	G	T	A	A	A	A	A	T	G	G	G	T	C	T	A	T	G	C	A	T	T	G	C	G	G
204	ECI_562	Canada	T	G	G	G	T	T	A	C	G	T	A	C	C	A	A	G	A	A	C	C	C	C	G	T	A	A	A	A	A	T	G	G	G	T	C	T	A	T	G	C	A	T	T	G	C	G	G
205	ECI_564	Canada	T	G	G	G	T	A	A	C	G	T	A	C	C	A	A	G	A	A	C	C	C	C	G	T	A	A	A	A	A	T	G	G	G	T	C	T	A	T	G	C	A	T	T	G	C	G	G
206	ECI_576	Canada	T	G	G	G	T	A	A	C	G	T	A	C	C	A	A	G	A	A	C	C	C	C	G	T	A	A	A	A	A	T	G	G	G	T	C	T	A	T	G	C	A	T	T	G	C	G	G
207	ECI_586	Canada	T	G	G	G	T	A	A	C	G	T	A	C	C	A	A	G	A	A	C	C	C	C	G	T	A	A	A	A	A	T	G	G	G	T	C	T	A	T	G	C	A	T	T	G	C	G	G
208	ECI_587	Canada	T	G	G	G	T	A	A	C	G	T	A	C	C	A	A	G	A	A	C	C	C	C	G	T	A	A	A	A	A	T	G	G	G	T	C	T	A	T	G	C	A	T	T	G	C	G	G
209	ECI_588	Canada	T	G	G	G	T	A	A	C	G	T	A	C	C	A	A	G	A	A	C	C	C	C	G	T	A	A	A	A	A	T	G	G	G	T	C	T	A	T	G	C	A	T	T	G	C	G	G
210	ECI_633	Canada	T	G	G	G	T	A	A	C	G	T	A	C	C	A	A	G	A	A	C	C	C	C	G	T	A	A	A	A	A	T	G	G	G	T	C	T	A	T	G	C	A	T	T	G	C	G	G
211	ECI_660	Canada	T	G	G	G	T	A	A	C	G	T	A	C	C	A	A	G	A	A	C	C	C	C	G	T	A	A	A	A	A	T	G	G	G	T	C	T	A	T	G	C	A	T	T	G	C	G	G
212	ECI_684	Canada	T	G	G	G	T	A	A	C	G	T	A	C	C	A	A	G	A	A	C	C	C	C	G	T	A	A	A	A	A	T	G	G	G	T	C	T	A	T	G	C	A	T	T	G	C	G	G
213	ECI_793	Canada	T	G	G	G	T	A	A	C	G	T	A	C	C	A	A	G	A	A	C	C	C	C	G	T	A	A	A	A	A	T	G	G	G	T	C	T	A	T	G	C	A	T	T	G	C	G	G
214	ECI_822	Canada	T	G	G	G	T	A	A	C	G	T	A	C	C	A	A	G	A	A	C	C	C	C	G	T	A	A	A	A	A	T	G	G	G	T	C	T	A	T	G	C	A	T	T	G	C	G	G
215	ECI_826	Canada	T	G	G	G	T	A	A	C	G	T	A	C	C	A	A	G	A	A	C	C	C	C	G	T	A	A	A	A	A	T	G	G	G	T	C	T	A	T	G	C	A	T	T	G	C	G	G
216	ECI_855	Canada	T	G	G	G	T	A	A	C	G	T	A	C	C	A	A	G	A	A	C	C	C	C	G	T	A	A	A	A	A	T	G	G	G	T	C	T	A	T	G	C	A	T	T	G	C	G	G
217	ECI_857	Canada	T	G	G	G	T	A	A	C	G	T	A	C	C	A	A	G	A	A	C	C	C	C	A	T	A	A	A	A	A	T	G	G	G	T	C	T	A	T	G	C	A	T	T	G	C	G	G
218	ECI_881	Canada	T	G	G	G	T	A	A	C	G	T	A	C	C	A	A	G	A	A	C	C	C	C	G	T	A	A	A	A	A	T	G	G	G	T	C	T	A	T	G	C	A	T	T	G	C	G	G
219	ECI_882	Canada	T	G	G	G	T	A	A	C	G	T	A	C	C	A	A	G	A	A	C	C	C	C	A	T	A	A	A	A	A	T	G	G	G	T	C	T	A	T	G	C	A	T	T	G	C	G	G
220	ECI_886	Canada	T	G	G	G	T	A	A	C	G	T	A	C	C	A	A	G	A	A	C	C	C	C	G	T	A	A	A	A	A	T	G	G	G	T	C	T	A	T	G	C	A	T	T	G	C	G	G
221	ECI_887	Canada	T	G	G	G	T	A	A	C	G	T	A	C	C	A	A	G	A	A	C	C	C	C	G	T	A	A	A	A	A	T	G	G	G	T	C	T	A	T	G	C	A	T	T	G	C	G	G
222	ECI_888	Canada	T	G	G	G	T	A	A	C	G	T	A	C	C	A	A	G	A	A	C	C	C	C	G	T	A	A	A	A	A	T	G	G	G	T	C	T	A	T	G	C	A	T	T	G	C	G	G
223	ECI_889	Canada	T	G	G	G	T	A	A	C	G	T	A	C	C	A	A	G	A	A	C	C	C	C	G	T	A	A	A	A	A	T	G	G	G	T	C	T	A	T	G	C	A	T	T	G	C	G	G
224	ECI_891	Canada	T	G	G	G	T	A	A	C	G	T	A	C	C	A	A	G	A	A	C	C	C	C	G	T	A	A	A	A	A	T	G	G	G	T	C	T	A	T	G	C	A	T	T	G	C	G	G
225	ECI_892	Canada	T	G	G	G	T	A	A	C	G	T	A	C	C	A	A	G	A	A	C	C	C	C	G	T	A	A	A	A	A	T	G	G	G	T	C	T	A	T	G	C	A	T	T	G	C	G	G
226	ECI_900	Canada	T	G	G	G	T	A	A	C	G	T	A	C	C	A	A	G	A	A	C	C	C	C	G	T	A	A	A	A	A	T	G	G	G	T	C	T	A	T	G	C	A	T	T	G	C	G	G
227	ECI_902	Canada	T	G	G	G	T	A	A	C	G	T	A	C	C	A	A	G	A	A	C	C	C	C	G	T	A	A	A	A	A	T	G	G	G	T	C	T	A	T	G	C	A	T	T	G	C	G	G
228	ECI_907	Canada	T	G	G	G	T	A	A	C	G	T	A	C	C	A	A	G	A	A	C	C	C	C	G	T	A	A	A	A	A	T	G	G	G	T	C	T	A	T	G	C	A	T	T	G	C	G	G
229	EDL933	Canada	T	G	G	G	T	A	A	C	G	T	A	C	C	A	A	G	A	A	C	C	C	C	G	T	A	A	A	A	A	T	G	G	G	T	C	T	A	T	G	C	A	T	T	G	C	G	G
230	EcHu44a	NewZealand	T	G	G	G	T	A	A	C	G	T	A	C	C	A	A	G	A	A	C	T	C	C	A	T	A	A	A	A	A	T	G	G	G	T	C	T	A	T	G	C	A	T	T	G	C	G	G
231	EcHu56a	NewZealand	T	G	G	G	T	A	A	C	G	T	A	C	C	A	A	G	A	A	C	C	C	C	G	T	A	A	A	A	A	T	G	G	G	T	C	T	A	T	G	C	A	T	T	G	C	G	G
232	EcHu68a	NewZealand	T	G	G	G	T	A	A	C	G	T	A	C	C	A	A	G	A	A	C	C	C	C	G	T	A	A	A	A	A	T	G	G	G	T	C	T	A	T	G	C	A	T	T	G	C	G	G
233	EcHu76a	NewZealand	T	G	G	G	T	A	A	C	G	T	A	C	C	A	A	G	A	A	C	C	C	C	G	T	A	A	A	A	A	T	G	G	G	T	C	T	A	T	G	C	A	T	T	G	C	G	G
234	EcHu93a	NewZealand	T	G	G	G	T	A	A	C	G	T	A	C	C	A	A	G	A	A	C	C	C	C	G	T	A	A	A	A	A	T	G	G	G	T	C	T	A	T	G	C	A	T	T	G	C	G	G
235	EcHu114a	NewZealand	T	G	G	G	T	A	A	C	G	T	A	C	C	A	A	G	A	A	C	C	C	C	G	T	A	A	A	A	A	T	G	G	G	T	C	T	A	T	G	C	A	T	T	G	C	G	G
236	FDA506	Unk	T	G	G	G	T	T	A	C	G	T	A	C	C	A	A	G	A	A	C	C	C	C	G	T	A	A	A	A	A	T	G	G	G	T	C	T	A	T	G	C	A	T	T	G	C	G	G
237	FDA517	Unk	T	G	G	G	T	A	A	C	G	T	A	C	C	A	A	G	A	A	C	C	C	C	G	T	A	A	A	A	A	T	G	G	G	T	C	T	A	T	G	C	A	T	T	G	C	G	G
238	FRIK1990	USA,MN	T	G	G	G	T	A	A	C	G	T	A	C	C	A	A	G	A	A	C	C	C	C	G	T	A	A	A	A	A	T	G	G	G	T	C	T	A	T	G	T	A	T	T	G	C	G	G
239	FRIK1996	USA,MD	T	G	G	G	T	A	A	C	G	T	A	C	C	A	A	G	A	A	C	C	C	C	G	T	A	A	A	A	A	T	G	G	G	T	C	T	A	T	G	C	A	T	T	G	C	G	G
240	FRIK1999	USA,NE	T	G	G	G	T	A	A	C	G	T	A	C	C	A	A	G	A	A	C	C	C	C	G	T	A	A	A	A	A	T	G	G	G	T	C	T	A	T	G	C	A	T	T	G	C	G	G
241	FRIK2001	Unk	T	G	G	G	T	A	A	C	G	T	A	C	C	A	A	G	A	A	C	C	C	C	G	T	A	A	A	A	A	T	G	G	G	T	C	T	A	T	G	C	A	T	T	G	C	G	G
242	G5101	USA	A	G	G	G	T	A	A	C	G	T	A	C	C	A	A	G	A	A	C	C	C	C	G	T	A	A	A	A	A	T	G	G	G	A	C	T	A	T	G	C	A	T	T	G	C	G	G
243	H02_contigs	Netherlands	T	G	G	G	T	A	A	C	G	T	A	C	C	A	A	G	A	A	C	C	C	C	G	T	A	A	A	G	G	T	G	G	G	T	C	T	G	T	G	C	A	T	T	G	C	A	G
244	H06_contigs	Netherlands	T	G	G	G	T	A	A	C	G	T	A	C	C	A	A	G	A	A	C	C	C	C	G	T	A	A	A	G	A	T	G	G	G	T	C	T	A	T	G	C	A	T	T	G	C	G	G
245	H07_contigs	Netherlands	T	G	G	G	T	A	A	C	G	T	A	C	C	A	A	G	A	A	C	C	C	C	G	T	A	A	A	A	A	T	G	G	G	T	C	T	A	T	G	C	A	T	T	G	C	G	G
246	H09_contigs	Netherlands	T	G	G	G	T	A	A	C	G	T	A	C	C	A	A	G	A	A	C	C	C	C	G	T	A	A	A	A	A	T	G	G	G	T	C	T	A	T	G	C	A	T	T	G	C	G	G
247	H13_contigs	Netherlands	T	G	G	G	T	A	A	C	G	T	A	C	C	A	A	G	A	A	C	C	C	C	G	T	A	A	A	G	A	T	G	G	G	T	T	T	A	T	G	C	A	T	T	G	C	G	G
248	H15_contigs	Netherlands	T	G	G	G	T	A	A	C	G	T	A	C	C	A	A	G	A	A	C	C	C	C	G	T	A	A	A	A	A	T	G	G	G	T	T	T	A	T	G	C	A	T	T	G	C	G	G
249	H17_contigs	Netherlands	T	G	G	G	T	A	A	C	G	T	A	C	C	A	A	G	A	A	C	C	C	C	G	T	A	A	A	A	A	T	G	G	G	T	C	T	A	T	G	C	A	T	T	G	C	G	G
250	H19_contigs	Netherlands	T	G	G	G	T	A	A	C	G	T	A	C	C	A	A	G	A	A	C	C	C	C	G	T	A	A	A	G	A	T	G	G	G	T	C	T	A	T	G	C	A	T	T	G	C	G	G
251	H24_contigs	Netherlands	T	G	G	G	T	A	A	C	G	T	A	C	C	T	A	G	A	A	C	C	C	C	G	T	A	A	A	G	A	T	G	G	G	T	C	T	A	T	G	C	A	T	T	G	C	G	G
252	H25_2nd_contigs	Netherlands	T	G	G	G	T	A	A	C	G	T	A	C	C	A	A	G	A	A	C	C	C	C	G	T	A	A	A	A	A	T	G	G	G	T	C	T	A	T	G	C	A	T	T	G	C	G	G
253	H25_contigs	Netherlands	T	G	G	G	T	A	A	C	G	T	A	C	C	A	A	G	A	A	C	C	C	C	G	T	A	A	A	A	A	T	G	G	G	T	C	T	A	T	G	C	A	T	T	G	C	G	G
254	H27_contigs	Netherlands	T	G	G	G	T	A	A	C	G	T	A	C	C	A	A	G	A	A	C	C	C	C	A	T	A	A	A	A	A	T	G	G	G	T	C	T	A	T	G	C	A	T	T	G	C	G	G
255	EcCa491a	NewZealand	T	G	G	G	T	A	A	C	G	T	A	C	C	A	A	G	A	A	C	T	C	C	A	T	A	A	A	A	A	T	G	G	G	T	C	T	A	T	G	C	A	T	T	G	C	G	G
256	H30	Unk	T	G	G	G	T	A	A	C	G	T	A	C	C	A	A	G	A	A	C	C	C	C	A	T	A	A	A	A	A	T	G	A	G	T	C	T	A	T	G	C	A	T	T	G	C	G	G
257	H32_contigs	Netherlands	T	G	G	G	T	A	A	C	G	T	A	C	C	A	A	G	A	A	C	C	C	C	G	T	A	A	A	A	A	T	G	G	G	T	C	T	A	T	G	C	A	T	T	G	C	G	G
258	H42_contigs	Netherlands	T	G	G	G	T	A	A	C	G	T	A	C	C	A	A	G	A	A	C	C	C	C	A	T	A	A	A	A	A	T	G	G	G	T	C	T	A	T	G	C	A	T	T	G	C	G	G
259	H44_contigs	Netherlands	T	G	G	G	T	A	A	C	G	T	A	C	C	A	A	G	A	A	G	C	C	C	G	T	A	A	A	A	A	T	G	G	G	T	C	T	A	T	G	C	A	T	T	G	C	G	G
260	H48_contigs	Netherlands	T	G	G	G	T	A	A	C	G	T	A	C	C	A	A	G	A	A	C	C	C	C	G	T	A	A	A	A	A	T	G	G	G	T	C	T	A	T	G	C	A	T	T	G	C	G	G
261	H49_contigs	Netherlands	T	G	G	G	T	A	A	C	G	T	A	C	C	A	A	G	A	A	C	C	C	C	G	T	A	A	G	A	A	T	G	G	G	T	C	T	A	T	G	C	A	T	T	G	C	G	G
262	H51_contigs	Netherlands	T	G	G	G	T	A	A	C	G	T	A	C	C	A	A	G	A	A	C	C	C	C	G	T	A	A	A	A	A	T	G	G	G	T	C	T	A	T	G	C	A	T	T	G	C	G	G
263	H83_contigs	Netherlands	T	G	G	G	T	A	A	C	G	T	A	C	C	A	A	G	A	A	C	C	C	C	G	T	A	A	A	A	A	T	G	G	G	T	C	T	A	T	G	C	A	T	T	G	C	G	G
264	H_2687	Unk	T	G	G	G	T	A	A	C	G	T	A	C	C	A	A	G	A	A	C	C	C	C	G	T	A	A	A	A	G	T	G	G	G	T	C	T	G	T	G	C	A	T	T	G	C	A	G
265	LSU_61	Unk	T	G	G	G	T	A	A	C	G	T	A	C	C	A	A	G	A	A	C	C	C	C	G	T	A	A	A	A	A	T	G	G	G	T	C	T	A	T	G	C	A	T	T	G	C	A	G
266	MA6	Malaysia	T	G	G	G	T	A	A	C	G	T	A	C	C	A	A	G	A	A	C	C	T	C	G	T	A	A	A	A	A	T	G	G	G	T	C	T	A	T	G	C	A	T	T	G	C	G	G
267	NCCP15658	South Korea	T	G	G	G	T	A	A	C	G	T	A	C	C	A	A	G	A	A	C	C	C	C	G	T	A	A	G	A	A	T	G	G	G	T	C	T	A	T	G	C	A	T	T	G	C	G	G
268	NCCP15739	South Korea	T	G	G	G	T	A	A	C	G	T	A	C	C	A	A	G	A	A	C	C	C	C	G	T	A	A	A	A	A	T	G	G	G	T	C	T	A	T	G	C	A	T	T	G	C	G	G
269	NE1487	USA	T	G	G	G	T	A	A	C	G	T	A	C	C	A	A	G	A	A	C	C	C	C	G	T	A	A	A	A	A	T	G	G	G	T	C	T	A	T	G	C	A	T	T	G	C	G	G
270	PA14	USA	T	G	G	G	T	A	A	C	G	T	A	C	T	A	A	G	A	A	C	C	C	C	G	T	A	A	A	A	A	T	G	G	G	T	C	T	A	T	G	C	A	T	T	G	C	G	G
271	PA32	USA	T	G	G	G	T	A	A	C	G	T	A	C	C	A	A	G	A	A	C	C	C	C	G	T	A	A	A	A	A	T	G	G	G	T	C	T	A	T	G	C	A	T	T	G	C	G	G
272	PA40	USA	T	G	G	G	T	A	A	C	G	T	A	C	C	A	A	G	A	A	C	C	C	C	G	T	A	A	A	A	A	T	G	G	G	T	C	T	A	T	G	C	A	T	T	G	C	G	G
273	PA7	USA	T	G	G	G	T	A	A	C	G	T	A	C	C	A	A	G	A	A	C	C	C	C	G	T	A	A	A	A	A	T	G	G	G	T	C	T	A	T	G	C	A	T	T	G	C	G	G
274	Sakai	Japan	T	G	G	G	T	A	A	C	G	T	A	C	C	A	A	G	A	A	C	C	C	C	G	T	A	A	A	A	A	T	G	G	G	T	C	T	A	T	G	C	A	T	T	G	C	G	G
275	EcCa452a	NewZealand	T	G	G	G	T	A	A	C	G	T	A	C	C	A	A	G	A	A	C	C	C	C	G	T	A	A	A	A	A	T	G	G	G	T	C	T	A	T	G	C	A	T	T	G	C	G	G
276	TW06591	Germany	T	G	G	G	T	A	A	C	G	T	A	C	C	A	A	G	A	A	C	C	C	C	G	T	A	A	A	A	G	T	G	G	G	T	C	T	G	T	G	C	A	T	T	G	C	A	G
277	TW09195	USA	T	G	G	G	T	A	A	C	G	T	A	C	C	A	A	G	A	A	C	C	C	C	G	T	A	A	A	A	A	T	G	G	G	T	C	T	A	T	G	C	A	T	T	G	C	G	G
278	TW10119	USA	T	G	G	G	T	A	A	C	G	T	A	C	C	A	A	G	A	A	C	C	C	C	G	T	A	A	A	A	A	T	G	G	G	T	C	T	A	T	G	C	A	T	T	G	C	G	G
279	TW11039	USA	T	G	G	G	T	A	A	C	G	T	A	C	C	A	A	G	A	A	C	C	C	C	G	T	A	A	A	A	A	T	G	G	G	T	C	T	A	T	G	C	A	T	T	G	C	G	G
280	TW14301	USA	T	G	G	G	T	A	A	C	G	T	A	C	C	A	A	G	A	A	C	C	C	C	G	T	A	A	A	A	A	T	G	G	G	T	C	T	A	T	G	C	A	T	T	G	C	G	G
281	TW14313	USA	T	G	G	G	T	A	A	C	G	T	A	C	C	A	A	G	A	A	C	C	C	C	A	T	A	A	A	A	A	T	G	G	G	T	C	T	A	T	G	C	A	T	T	G	C	G	G
282	TW14359	USA	T	G	G	G	T	A	A	C	G	T	A	C	C	A	A	G	A	A	C	C	C	C	A	T	A	A	A	A	A	T	G	G	G	T	C	T	A	T	G	C	A	T	T	G	C	G	G
283	TW14588	Unk	T	G	G	G	T	A	A	C	G	T	A	C	C	A	A	G	A	A	C	C	C	C	G	T	A	A	A	A	A	T	G	G	G	T	C	T	A	T	G	C	A	T	T	G	C	G	G
284	WTCHG_51924_201	Scotland	T	G	G	G	T	A	A	T	G	T	A	C	C	A	A	G	A	A	C	C	C	C	G	T	A	A	A	A	A	T	G	G	G	T	C	T	A	T	G	C	A	T	T	G	C	G	G
285	WTCHG_51924_202	Scotland	T	G	G	G	T	A	A	C	G	T	A	C	C	A	A	G	A	A	C	C	C	C	G	T	A	A	A	A	A	T	G	G	G	T	C	T	A	T	G	C	A	T	T	G	C	G	G
286	WTCHG_51924_204	Scotland	T	G	G	G	T	A	A	C	G	T	A	C	C	A	A	G	A	A	C	C	C	C	G	T	A	A	A	A	A	T	G	G	G	T	C	T	A	T	G	C	A	T	T	G	C	G	G
287	WTCHG_51924_208	Scotland	T	G	G	G	T	A	A	C	G	T	A	C	C	A	A	G	A	A	C	C	C	C	G	T	A	A	A	A	A	T	G	G	G	T	C	T	A	T	G	C	A	T	T	G	C	G	G
288	WTCHG_51924_210	Scotland	T	G	G	G	T	A	A	C	G	T	A	C	C	A	A	G	A	A	C	C	C	C	G	T	A	A	G	A	A	T	G	G	G	T	C	T	A	T	G	C	A	T	T	G	C	G	G
289	WTCHG_51924_211	Scotland	T	G	G	G	T	A	A	T	G	T	A	C	C	A	A	G	A	A	C	C	C	C	G	T	A	A	A	A	A	T	G	G	G	T	C	T	A	T	G	C	A	T	T	G	C	G	G
290	WTCHG_51924_213	Scotland	T	G	G	G	T	A	A	C	G	T	A	C	C	A	A	G	A	A	C	C	C	C	G	T	A	A	G	A	A	T	G	G	G	T	C	T	A	T	G	C	A	T	T	G	C	G	G
291	WTCHG_51924_214	Scotland	T	G	G	G	T	A	A	C	G	T	A	C	C	A	A	G	A	A	C	C	C	C	G	T	A	A	A	A	A	T	G	G	G	T	C	T	A	T	G	C	A	T	T	G	C	G	G
292	WTCHG_51924_215	Scotland	T	G	G	G	T	A	A	C	G	T	A	C	C	A	A	G	A	A	C	C	C	C	A	T	A	A	A	A	A	T	G	G	G	T	C	T	A	T	G	C	A	T	T	G	C	G	G
293	WTCHG_51924_216	Scotland	T	G	G	G	T	A	A	C	G	T	A	C	C	A	A	G	A	A	C	C	C	C	G	T	A	A	A	A	A	T	G	G	G	T	C	T	A	T	G	C	A	T	T	G	C	G	G
294	WTCHG_51924_217	Scotland	T	G	G	G	T	A	A	C	G	T	A	C	C	A	A	G	A	A	C	C	C	C	G	T	A	A	A	A	A	T	G	G	G	T	C	T	A	T	G	C	A	T	T	G	C	G	G
295	WTCHG_51924_218	Scotland	T	G	G	G	T	A	A	C	G	T	A	C	C	A	A	G	A	A	C	C	C	C	G	T	A	A	A	A	A	T	G	G	G	T	C	T	A	T	G	C	A	T	T	G	C	G	G
296	WTCHG_51924_219	Scotland	T	G	G	G	T	A	A	C	G	T	A	C	C	A	A	G	A	A	C	C	C	C	A	T	A	A	A	A	A	T	G	G	G	T	C	T	A	T	G	C	A	T	T	G	C	G	G
297	WTCHG_51924_220	Scotland	T	G	G	G	T	A	A	C	G	T	A	C	C	A	A	G	C	A	C	C	C	C	G	T	A	A	A	A	A	T	G	G	G	T	C	T	A	T	G	C	A	T	T	G	C	G	G
298	WTCHG_51924_221	Scotland	T	G	G	G	T	A	A	C	G	T	A	C	C	A	A	G	A	A	C	C	C	C	G	T	A	A	A	A	A	T	G	G	G	T	C	T	A	T	G	C	A	T	T	G	C	G	G
299	WTCHG_51924_222	Scotland	T	G	G	G	T	A	A	C	G	T	A	C	C	A	A	G	A	A	C	C	C	C	G	T	A	A	A	A	A	T	G	G	G	T	C	T	A	T	G	C	A	T	T	G	C	G	G
300	WTCHG_51924_223	Scotland	T	G	G	G	T	A	A	C	G	T	A	C	C	A	A	G	A	A	C	C	C	C	G	T	A	A	A	A	A	T	G	G	G	T	C	T	A	T	G	C	A	T	T	G	C	G	G
301	WTCHG_51924_224	Scotland	T	G	G	G	T	A	A	C	G	T	A	C	C	A	A	G	A	A	C	C	C	C	G	T	A	A	A	A	A	T	G	G	G	T	C	T	A	T	G	C	A	T	T	G	C	G	G
302	WTCHG_51924_225	Scotland	T	G	G	G	T	A	A	C	G	T	A	C	C	A	A	G	A	A	C	C	C	C	G	T	A	A	A	A	A	T	G	G	G	T	C	T	A	T	G	C	A	T	T	G	C	G	G
303	WTCHG_51924_226	Scotland	T	G	G	G	T	A	A	C	G	T	A	C	C	A	A	G	A	A	C	C	C	C	G	T	A	A	A	A	A	T	G	G	G	T	C	T	A	T	G	C	A	T	T	G	C	G	G
304	WTCHG_51924_227	Scotland	T	G	G	G	T	A	A	C	G	T	A	C	C	A	A	G	A	A	C	C	C	C	G	T	A	A	A	A	A	T	G	G	G	T	C	T	A	T	G	C	A	T	T	G	C	G	G
305	WTCHG_51924_228	Scotland	T	G	G	G	T	A	A	C	G	T	A	C	C	A	A	G	A	A	C	C	C	C	G	T	A	A	A	A	A	T	G	G	G	T	C	T	A	T	G	C	A	T	T	G	C	G	G
306	WTCHG_51924_229	Scotland	T	G	G	G	T	A	A	C	G	T	A	C	C	A	A	G	A	A	C	C	C	C	G	T	A	A	A	A	A	T	G	G	G	T	C	T	A	T	G	C	A	T	T	G	C	G	G
307	WTCHG_51924_230	Scotland	T	G	G	G	T	A	A	C	G	T	A	C	C	A	A	G	A	A	C	C	C	C	G	T	A	A	G	A	A	T	G	G	G	T	C	T	A	T	G	C	A	T	T	G	C	G	G
308	WTCHG_51924_231	Scotland	T	G	G	G	T	A	A	C	G	T	A	C	C	A	A	G	A	A	C	C	C	C	G	T	A	A	A	A	A	T	G	G	G	T	C	T	A	T	G	C	A	T	T	G	C	G	G
309	WTCHG_51924_232	Scotland	T	G	G	G	T	A	A	C	G	T	A	C	C	A	A	G	A	A	C	C	C	C	G	T	A	A	G	A	A	T	G	G	G	T	C	T	A	T	G	C	A	T	T	G	C	G	G
310	WTCHG_51924_233	Scotland	T	G	G	G	T	A	A	C	G	T	A	C	C	A	A	G	A	A	C	C	C	C	G	T	A	A	A	A	A	T	G	G	G	T	C	T	A	T	G	C	A	T	T	G	C	G	G
311	WTCHG_51924_234	Scotland	T	G	G	G	T	A	A	C	G	T	A	C	C	A	A	G	A	A	C	C	C	C	G	T	A	A	A	A	A	T	G	G	G	T	C	T	A	T	G	C	A	T	T	G	C	G	G
312	WTCHG_51924_235	Scotland	T	G	G	G	T	A	A	C	G	T	A	C	C	A	A	G	A	A	C	C	C	C	G	T	A	A	A	A	A	T	G	G	G	T	C	T	A	T	G	C	A	T	T	G	C	G	G
313	WTCHG_51924_236	Scotland	T	G	G	G	T	A	A	C	G	T	A	C	C	A	A	G	A	A	C	C	C	C	G	T	A	A	A	A	A	T	G	G	G	T	C	T	A	T	G	C	A	T	T	G	C	G	G
314	WTCHG_51924_237	Scotland	T	G	G	G	T	A	A	C	G	T	A	C	C	A	A	G	A	A	C	C	C	C	G	T	A	A	A	A	A	T	G	G	G	T	C	T	A	T	G	C	A	T	T	G	C	G	G
315	WTCHG_81370_202	Scotland	T	G	G	G	T	A	A	C	G	T	A	C	C	A	A	G	A	A	C	C	C	C	G	T	A	A	A	A	A	T	G	G	G	T	C	T	A	T	G	C	A	T	T	G	C	G	G
316	WTCHG_81370_203	Scotland	T	G	G	G	T	A	A	C	G	T	A	C	C	A	A	G	A	A	C	C	C	C	G	T	A	A	A	A	A	T	G	G	G	T	C	T	A	T	G	C	A	T	T	G	C	G	G
317	WTCHG_81370_204	Scotland	T	G	G	G	T	A	A	C	G	T	A	C	C	A	A	G	A	A	C	C	C	C	G	T	A	A	A	A	A	T	G	G	G	T	C	T	A	T	G	C	A	T	T	G	C	G	G
318	WTCHG_81370_205	Scotland	T	G	G	G	T	A	A	C	G	T	A	C	C	A	A	G	A	A	C	C	C	C	G	T	A	A	A	A	A	T	G	G	G	T	C	T	A	T	G	C	A	T	T	G	C	G	G
319	WTCHG_81370_206	Scotland	T	G	G	G	T	A	A	C	G	T	A	C	C	A	A	G	A	A	C	C	C	C	G	T	A	A	G	A	A	T	G	G	G	T	C	T	A	T	G	C	A	T	T	G	C	G	G
320	WTCHG_81370_207	Scotland	T	G	G	G	T	A	A	C	G	T	A	C	C	A	A	G	A	A	C	C	C	C	G	T	A	A	A	A	A	T	G	G	G	T	C	T	A	T	G	C	A	T	T	G	C	G	G
321	WTCHG_81370_208	Scotland	T	G	G	G	T	A	A	C	G	T	A	C	C	A	A	G	A	A	C	C	C	C	G	T	A	A	A	A	A	T	G	G	G	T	C	T	A	T	G	C	A	T	T	G	C	G	G
322	WTCHG_81370_209	Scotland	T	G	G	G	T	A	A	C	G	T	A	C	C	A	A	G	A	A	C	C	C	C	G	T	A	A	A	A	A	T	G	G	G	T	C	T	A	T	G	C	A	T	T	G	C	G	G
323	WTCHG_81370_210	Scotland	T	G	G	G	T	A	A	C	G	T	A	C	C	A	A	G	A	A	C	C	C	C	G	T	A	A	A	A	A	T	G	G	G	T	C	T	A	T	G	C	A	T	T	G	C	G	G
324	WTCHG_81370_211	Scotland	T	T	G	G	T	A	A	C	G	T	A	C	C	A	A	G	A	A	C	C	C	C	G	T	A	A	A	A	A	T	G	G	G	T	C	T	A	T	G	C	A	T	T	G	C	G	G
325	WTCHG_81370_212	Scotland	T	G	G	G	T	A	A	C	G	T	A	C	C	A	A	G	A	A	C	C	C	C	G	T	A	A	G	A	A	T	G	G	G	T	C	T	A	T	G	C	A	T	T	G	C	G	G
326	WTCHG_81370_213	Scotland	T	G	G	G	T	A	T	C	G	T	A	C	C	A	A	G	A	A	C	C	C	C	G	T	C	A	A	A	A	T	G	G	G	T	C	T	A	T	G	C	A	T	T	G	C	G	G
327	WTCHG_81370_214	Scotland	T	G	G	G	T	A	A	C	G	T	A	C	C	A	A	G	A	A	C	C	C	C	G	T	A	A	A	A	A	T	G	G	G	T	C	T	A	T	G	C	A	T	T	G	C	G	G
328	WTCHG_81370_215	Scotland	T	G	G	G	T	A	A	C	G	T	A	C	C	A	A	G	A	A	C	C	C	C	G	T	A	A	G	A	A	T	G	G	G	T	C	T	A	T	G	C	A	T	T	G	C	G	G
329	WTCHG_81370_216	Scotland	T	G	G	G	T	A	A	C	G	T	A	C	C	A	A	G	A	A	C	C	C	C	G	T	A	A	G	A	A	T	G	G	G	T	C	T	A	T	G	C	A	T	T	G	C	G	G
330	WTCHG_81370_217	Scotland	T	G	G	G	T	A	A	C	G	T	A	C	C	A	A	G	A	A	C	C	C	C	G	T	A	A	G	A	A	T	G	G	G	T	C	T	A	T	G	C	A	T	T	G	C	G	G
331	WTCHG_81370_218	Scotland	T	G	G	G	T	A	A	C	G	T	A	C	C	A	A	G	A	A	C	C	C	C	A	T	A	A	A	A	A	T	G	G	G	T	C	T	A	T	G	C	A	T	T	G	C	G	G
332	WTCHG_81370_219	Scotland	T	G	G	G	T	A	A	C	G	T	A	C	C	A	A	G	A	A	C	C	C	C	G	T	A	A	A	A	A	T	G	G	G	T	C	T	A	T	G	C	A	T	T	G	C	G	G
333	WTCHG_81370_220	Scotland	T	G	G	G	T	A	A	C	G	T	A	C	C	A	A	G	A	A	C	C	C	C	G	T	A	A	A	A	A	T	G	G	G	T	C	T	A	T	G	C	A	T	T	G	C	G	G
334	WTCHG_81370_221	Scotland	T	G	G	G	T	A	A	C	G	T	A	C	C	A	A	G	A	A	C	C	C	C	G	T	A	A	A	A	A	T	G	G	G	T	C	T	A	T	G	C	A	T	T	G	C	G	G
335	WTCHG_81370_222	Scotland	T	G	G	G	T	A	A	C	G	T	A	C	C	A	A	G	A	A	C	C	C	C	G	T	A	A	A	A	A	T	G	G	G	T	C	T	A	T	G	C	A	T	T	G	C	G	G
336	WTCHG_81370_223	Scotland	T	G	G	G	T	A	A	C	G	T	A	C	C	A	A	G	A	A	C	C	C	C	G	T	A	A	A	A	A	T	G	G	G	T	C	T	A	T	G	C	A	T	T	G	C	G	G
337	WTCHG_81370_224	Scotland	T	G	G	G	T	A	A	C	G	T	A	C	C	A	A	G	A	A	C	C	C	C	G	T	A	A	A	A	A	T	G	G	G	T	C	T	A	T	G	C	A	T	T	G	C	G	G
338	WTCHG_81370_225	Scotland	T	G	G	G	T	A	A	C	G	T	A	C	C	A	A	G	A	A	C	C	C	C	G	T	A	A	A	A	A	T	G	G	G	T	C	T	A	T	G	C	A	T	T	G	C	G	G
339	WTCHG_81370_226	Scotland	T	G	G	G	T	A	A	C	G	T	A	C	C	A	A	G	A	A	C	C	C	C	G	T	A	A	A	A	A	T	G	G	G	T	C	T	A	T	G	C	A	T	T	G	C	G	G
340	WTCHG_81370_227	Scotland	T	G	G	G	T	A	A	C	G	T	A	C	C	A	A	G	A	A	C	C	C	C	G	T	A	A	A	A	A	T	G	G	G	T	C	T	A	T	G	C	A	T	T	G	C	G	G
341	WTCHG_81370_228	Scotland	T	G	G	G	T	A	A	C	G	T	A	C	C	A	A	G	A	A	C	C	C	C	G	T	A	A	A	A	A	T	G	G	G	T	C	T	A	T	G	C	A	T	T	G	C	G	G
342	WTCHG_81370_229	Scotland	T	G	G	G	T	A	A	C	G	T	A	C	C	A	A	G	A	A	C	C	C	C	G	T	A	A	A	A	A	T	G	G	G	T	C	T	A	T	G	C	A	T	T	G	C	G	G
343	WTCHG_81370_230	Scotland	T	G	G	G	T	A	A	C	G	T	A	C	C	A	A	G	A	A	C	C	C	C	A	T	A	A	A	A	A	T	G	G	G	T	C	T	A	T	G	C	A	T	T	G	C	G	G
344	WTCHG_81370_231	Scotland	T	G	G	G	T	A	A	C	G	T	A	C	C	A	A	G	A	A	C	C	C	C	G	T	A	A	A	A	A	T	G	G	G	T	C	T	A	T	G	C	A	T	T	G	C	G	G
345	WTCHG_81370_232	Scotland	T	G	G	G	T	A	A	C	G	T	A	C	C	A	A	G	A	A	C	C	C	C	G	T	A	A	A	A	A	T	G	G	G	T	C	T	A	T	G	C	A	T	T	G	C	G	G
346	WTCHG_81370_234	Scotland	T	G	G	G	T	A	A	C	G	T	A	C	C	A	A	G	A	A	C	C	C	C	G	T	A	A	A	A	A	T	G	G	G	T	C	T	A	T	G	C	A	T	T	G	C	G	G
347	WTCHG_81370_235	Scotland	T	G	G	G	T	A	A	C	G	T	A	C	C	A	A	G	A	A	C	C	C	C	G	T	A	A	G	A	A	T	G	G	G	T	C	T	A	T	G	C	A	T	T	G	C	G	G
348	WTCHG_81370_236	Scotland	T	G	G	G	T	A	A	C	G	T	A	C	C	A	A	G	A	A	C	C	C	C	G	T	A	A	A	A	A	T	G	G	G	T	C	T	A	T	G	C	A	T	T	G	C	G	G
349	WTCHG_81370_237	Scotland	T	G	G	G	T	A	A	C	G	T	A	C	C	A	A	G	A	A	C	C	C	C	G	T	A	A	A	A	A	T	G	G	G	T	C	T	A	T	G	C	A	T	T	G	C	G	G
350	WTCHG_81370_238	Scotland	T	G	G	G	T	A	A	T	G	T	A	C	C	A	A	G	A	A	C	C	C	C	G	T	A	A	A	A	A	C	A	G	G	T	C	T	A	T	G	C	A	T	T	G	C	G	G
351	WTCHG_81370_239	Scotland	T	G	G	G	T	A	A	C	G	T	A	C	C	A	A	G	A	A	C	C	C	C	G	T	A	A	A	A	A	T	G	G	G	T	C	T	A	T	G	C	A	T	T	G	C	G	G
352	WTCHG_81370_240	Scotland	T	G	G	G	T	A	A	C	G	T	A	C	C	A	A	G	A	A	C	C	C	C	A	T	A	A	A	A	A	T	G	G	G	T	C	T	A	T	G	C	A	T	T	G	C	G	G
353	WTCHG_81370_241	Scotland	T	G	G	G	T	A	A	C	G	T	A	C	C	A	A	G	A	A	C	C	C	C	G	T	A	A	A	A	A	T	G	G	G	T	C	T	A	T	G	C	A	T	T	G	C	G	G
354	WTCHG_81370_242	Scotland	T	G	G	G	T	A	A	C	G	T	A	C	C	A	A	G	A	A	C	C	C	C	G	T	A	A	G	A	A	T	G	G	G	T	C	T	A	T	G	C	A	T	T	G	C	G	G
355	WTCHG_81370_243	Scotland	T	G	G	G	T	A	A	C	G	T	A	C	C	A	A	G	A	A	C	C	C	C	G	T	A	A	A	A	A	T	G	G	G	T	C	T	A	T	G	C	A	T	T	G	C	G	G
356	WTCHG_81370_244	Scotland	T	G	G	G	T	A	A	C	G	T	A	C	C	A	A	G	A	A	C	C	C	C	G	T	A	A	A	A	A	T	G	G	G	T	C	T	A	T	G	C	A	T	T	G	C	G	G
357	WTCHG_81370_245	Scotland	T	G	G	G	T	A	A	C	G	T	A	C	C	A	A	G	A	A	C	C	C	C	G	T	A	A	A	A	A	T	G	G	G	T	C	T	A	T	G	C	A	T	T	G	C	G	G
358	WTCHG_81370_246	Scotland	T	G	G	G	T	A	A	C	G	T	A	C	C	A	A	G	A	A	C	C	C	C	A	T	A	A	A	A	A	T	G	G	G	T	C	T	A	T	G	C	A	T	T	G	C	G	G
359	WTCHG_81370_247	Scotland	T	G	G	G	T	A	A	C	G	T	A	C	C	A	A	G	A	A	C	C	C	C	G	T	A	A	A	A	A	T	G	G	G	T	C	T	A	T	G	C	A	T	T	G	C	G	G
360	WTCHG_81370_248	Scotland	T	G	G	G	T	A	A	C	G	T	A	C	C	A	A	G	A	A	C	C	C	C	A	T	A	A	A	A	A	T	G	G	G	T	C	T	A	T	G	C	A	T	T	G	C	G	G
361	WTCHG_81370_249	Scotland	T	G	G	G	T	A	A	C	G	T	A	C	C	A	A	G	A	A	C	C	C	C	G	T	A	A	A	A	A	T	G	G	G	T	C	T	A	T	G	C	A	T	T	G	C	G	G
362	WTCHG_81370_250	Scotland	T	G	G	G	T	A	A	C	G	T	A	C	C	A	A	G	A	A	C	C	C	C	G	T	A	A	A	A	A	T	G	G	G	T	C	T	A	T	G	C	A	T	T	G	C	G	G
363	WTCHG_81370_251	Scotland	T	G	G	G	T	A	A	C	G	T	A	C	C	A	A	G	A	A	C	C	C	C	G	T	A	A	A	A	A	T	G	G	G	T	C	T	A	T	G	C	A	T	T	G	C	G	G
364	WTCHG_81370_259	Scotland	T	G	G	G	T	A	A	C	G	T	A	C	C	A	A	G	A	A	C	C	C	C	G	T	A	A	G	A	A	T	G	G	G	T	C	T	A	T	G	C	A	T	T	G	C	G	G
365	WTCHG_81370_260	Scotland	T	G	G	G	T	A	A	C	G	T	A	C	C	A	A	G	A	A	C	C	C	C	G	T	A	A	A	A	A	T	G	G	G	T	C	T	A	T	G	C	A	T	T	G	C	G	G
366	WTCHG_81370_261	Scotland	T	G	G	G	T	A	A	C	G	T	A	C	C	A	A	G	A	A	C	C	C	C	G	T	A	A	A	A	A	T	G	G	G	T	C	T	A	T	G	C	A	T	T	G	C	G	G
367	WTCHG_81370_262	Scotland	T	G	G	G	T	A	A	C	G	T	A	C	C	A	A	G	A	A	C	C	C	C	G	T	A	A	G	A	A	T	G	G	G	T	C	T	A	T	G	C	A	T	T	G	C	G	G
368	WTCHG_81370_263	Scotland	T	G	G	G	T	A	A	C	G	T	A	C	C	A	A	G	A	A	C	C	C	C	G	T	A	A	A	A	A	T	G	G	G	T	C	T	A	T	G	C	A	T	T	G	C	G	G
369	WTCHG_81370_264	Scotland	T	G	G	G	T	A	A	C	G	T	A	C	C	A	A	A	A	A	C	C	C	C	G	A	A	A	A	A	A	T	G	G	G	T	C	T	A	T	G	C	A	T	T	G	C	G	G
370	WTCHG_81370_265	Scotland	T	G	G	G	T	A	A	C	G	T	A	C	C	A	A	A	A	A	C	C	C	C	G	A	A	A	A	A	A	T	G	G	G	T	C	T	A	T	G	C	A	T	T	G	C	G	G
371	WTCHG_81370_266	Scotland	T	G	G	G	T	A	A	C	G	T	A	C	C	A	A	G	A	A	C	C	C	C	G	T	A	A	A	A	A	T	G	G	G	T	C	T	A	T	G	C	A	T	T	G	C	G	G
372	WTCHG_81370_267	Scotland	T	G	G	G	T	A	A	C	G	T	A	C	C	A	A	G	A	A	C	C	C	C	G	T	A	A	A	A	A	T	G	G	G	T	C	T	A	T	G	C	A	T	T	G	C	G	G
373	WTCHG_81370_268	Scotland	T	G	G	G	T	A	A	C	G	T	A	C	C	A	A	G	A	A	C	C	C	C	G	T	A	A	A	A	A	T	G	G	G	T	C	T	A	T	G	C	A	T	T	G	C	G	G
374	WTCHG_81370_269	Scotland	T	G	G	G	T	A	A	C	G	T	A	C	C	A	A	G	A	A	C	C	C	C	G	T	A	A	A	A	A	T	G	G	G	T	C	T	A	T	G	C	A	T	T	G	C	G	G
375	WTCHG_81370_270	Scotland	T	G	G	G	T	A	A	C	G	T	A	C	C	A	A	G	A	A	C	C	C	C	G	T	A	A	G	A	A	T	G	G	G	T	C	T	A	T	G	C	A	T	T	G	C	G	G
376	WTCHG_81370_271	Scotland	T	G	G	G	T	A	A	C	G	T	A	C	C	A	A	G	A	A	C	C	C	C	G	T	A	A	A	A	A	T	G	G	G	T	C	T	A	T	G	C	A	T	T	G	C	G	G
377	WTCHG_81370_272	Scotland	T	G	G	G	T	A	A	C	G	T	A	C	C	A	A	G	A	A	C	C	C	C	G	T	A	A	A	A	A	T	G	G	G	T	C	T	A	T	G	C	A	T	T	G	C	G	G
378	WTCHG_81370_273	Scotland	T	G	G	G	T	A	A	C	G	T	A	C	C	A	A	G	A	A	C	C	C	C	G	T	A	A	A	A	A	T	G	G	G	T	C	T	A	T	G	C	A	T	T	G	C	G	G
379	WTCHG_81370_274	Scotland	T	G	G	G	T	A	A	C	G	T	A	C	C	A	A	G	A	A	C	C	C	C	G	T	A	A	A	A	A	T	G	G	G	T	C	T	A	T	G	C	A	T	T	G	C	G	G
380	WTCHG_81370_275	Scotland	T	G	G	G	T	A	A	C	G	T	A	C	C	A	A	G	A	A	C	C	C	C	G	T	A	A	G	A	A	T	G	G	G	T	C	T	A	T	G	C	A	T	T	G	C	G	G
381	WTCHG_81370_276	Scotland	T	G	G	G	T	A	A	C	G	T	A	C	C	A	A	G	A	A	C	C	C	C	G	T	A	A	A	A	A	T	G	G	G	T	C	T	A	T	G	C	A	T	T	G	C	G	G
382	WTCHG_81370_277	Scotland	T	G	G	G	T	A	A	C	G	T	A	C	C	A	A	G	A	A	C	C	C	C	G	T	A	A	A	A	A	T	G	G	G	T	C	T	A	T	G	C	A	T	T	G	C	G	G
383	WTCHG_81370_278	Scotland	T	G	G	G	T	A	A	C	G	T	A	C	C	A	A	G	A	A	C	C	C	C	G	T	A	A	A	A	A	T	G	G	G	T	C	T	A	T	G	C	A	T	T	G	C	G	G
384	WTCHG_81370_279	Scotland	T	G	G	G	T	A	A	C	G	T	A	C	C	A	A	G	A	A	C	C	C	C	G	T	A	A	A	A	A	T	G	G	G	T	C	T	A	T	G	C	A	T	T	G	C	G	G
385	WTCHG_81370_280	Scotland	T	G	G	G	T	A	A	C	G	T	A	C	C	A	A	G	A	A	C	C	C	C	A	T	A	A	A	A	A	T	G	G	G	T	C	T	A	T	G	C	A	T	T	G	C	G	G
386	WTCHG_81370_281	Scotland	T	G	G	G	T	A	A	C	G	T	A	C	C	A	A	G	A	A	C	C	C	C	G	T	A	C	A	A	A	T	G	G	G	T	C	T	A	T	G	C	A	T	T	G	C	G	G
387	WTCHG_81370_282	Scotland	T	G	G	G	T	A	A	C	G	T	A	C	C	A	A	G	A	A	C	C	C	C	A	T	A	A	A	A	A	T	G	G	G	T	C	T	A	T	G	C	A	T	T	G	C	G	G
388	WTCHG_81370_285	Scotland	T	G	G	G	T	A	A	C	G	T	A	C	C	A	A	G	A	A	C	C	C	C	A	T	A	A	A	A	A	T	G	G	G	T	C	T	A	T	G	C	A	T	T	G	C	G	G
389	WTCHG_81370_287	Scotland	T	G	G	G	T	A	A	C	G	T	A	C	C	A	A	G	A	A	C	C	C	C	G	T	A	A	G	A	A	T	G	G	G	T	C	T	A	T	G	C	A	T	T	G	C	G	G
390	WTCHG_81370_288	Scotland	T	G	G	G	T	A	A	C	G	T	A	C	C	A	A	G	A	A	C	C	C	C	G	T	A	A	A	A	A	T	G	G	G	T	C	T	A	T	G	C	A	T	T	G	C	G	G
391	WTCHG_81370_289	Scotland	T	G	G	G	T	A	A	C	G	T	A	C	C	A	A	G	A	A	C	C	C	C	G	T	A	A	A	A	A	T	G	G	G	T	C	T	A	T	G	C	A	T	T	G	C	G	G
392	WTCHG_81370_290	Scotland	T	G	G	G	T	A	A	C	G	T	A	C	C	A	A	G	A	A	C	C	C	C	G	T	A	A	A	A	A	T	G	G	G	T	C	T	A	T	G	C	A	T	T	G	C	G	G
393	WTCHG_81370_291	Scotland	T	G	G	G	T	A	A	C	G	T	A	C	C	A	A	G	A	A	C	C	C	C	G	T	A	A	A	A	A	T	G	G	G	T	C	T	A	T	G	C	A	T	T	G	C	G	G
394	WTCHG_81370_292	Scotland	T	G	G	G	T	A	A	C	G	T	A	C	C	A	A	G	A	A	C	C	C	C	G	T	A	A	A	A	A	T	G	G	G	T	C	T	A	T	G	C	A	T	T	G	C	G	G
395	WTCHG_81370_293	Scotland	T	G	G	G	T	A	A	C	G	T	A	C	C	A	A	G	A	A	C	C	C	C	G	T	A	A	A	A	A	T	G	G	G	T	C	T	A	T	G	C	A	T	T	G	C	G	G
396	WTCHG_81370_294	Scotland	T	G	G	G	T	A	A	C	G	T	A	C	C	A	A	G	A	A	C	C	C	C	G	T	A	A	A	A	A	T	G	G	G	T	C	T	A	T	G	C	A	T	T	G	C	G	G
397	WTCHG_81370_295	Scotland	T	G	G	G	T	A	A	C	G	T	A	C	C	A	A	G	A	A	C	C	C	C	G	T	A	A	A	A	A	T	G	G	G	T	C	T	A	T	G	C	A	T	T	G	C	G	G
398	WTCHG_81370_296	Scotland	T	G	G	G	T	A	A	C	G	T	A	C	C	A	A	G	A	A	C	C	C	C	G	T	A	A	A	A	A	T	G	G	G	T	C	T	A	T	G	C	A	T	T	G	C	G	G
399	WTCHG_82520_201	Scotland	T	G	G	G	T	A	A	T	G	T	A	C	C	A	A	G	A	A	C	C	C	C	G	T	A	A	A	A	A	T	G	G	G	T	C	T	A	T	G	C	A	T	T	G	C	G	G
400	WTCHG_82520_202	Scotland	T	G	G	G	T	A	A	C	G	T	A	C	C	A	A	G	A	A	C	C	C	C	G	T	A	A	A	A	A	T	G	G	G	T	C	T	A	T	G	C	A	T	T	G	C	G	G
401	WTCHG_82520_203	Scotland	T	G	G	G	T	A	A	C	G	T	A	C	C	A	A	G	A	A	C	C	C	C	G	T	A	A	A	A	A	T	G	G	G	T	C	T	A	T	G	C	A	T	T	G	C	G	G
402	WTCHG_82520_204	Scotland	T	G	G	G	T	A	A	C	G	T	A	C	C	A	A	G	A	A	C	C	C	C	G	T	A	A	A	A	A	T	G	G	G	T	C	T	A	T	G	C	A	T	T	G	C	G	G
403	WTCHG_82520_205	Scotland	T	G	G	G	T	A	A	C	G	T	A	C	C	A	A	G	A	A	C	C	C	C	G	T	A	A	A	A	A	T	G	G	G	T	C	T	A	T	G	C	A	T	T	G	C	G	G
404	WTCHG_82520_206	Scotland	T	G	G	G	T	A	A	C	G	T	A	C	C	A	A	G	A	A	C	C	C	C	G	T	A	A	G	A	A	T	G	G	G	T	C	T	A	T	G	C	A	T	T	G	C	G	G
405	WTCHG_82520_207	Scotland	T	G	G	G	T	A	A	C	G	T	A	C	C	A	A	G	A	A	C	C	C	C	G	T	A	A	A	A	A	T	G	G	G	T	C	T	A	T	G	C	A	T	T	G	C	G	G
406	WTCHG_82520_208	Scotland	T	G	G	G	T	A	A	T	G	T	A	C	C	A	A	G	A	A	C	C	C	C	G	T	A	A	A	A	A	C	A	G	G	T	C	T	A	T	G	C	A	T	T	G	C	G	G
407	WTCHG_82520_209	Scotland	T	G	G	G	T	A	A	C	G	T	A	C	C	A	A	G	A	A	C	C	C	C	G	T	A	A	G	A	A	T	G	G	G	T	C	T	A	T	G	C	A	T	T	G	C	G	G
408	WTCHG_82520_210	Scotland	T	G	G	G	T	A	A	C	G	T	A	C	C	A	A	G	A	A	C	C	C	C	G	T	A	A	A	A	A	T	G	G	G	T	C	T	A	T	G	C	A	T	T	G	C	G	G
409	WTCHG_82520_211	Scotland	T	G	G	G	T	A	A	C	G	T	A	C	C	A	A	G	A	A	C	C	C	C	G	T	A	A	A	A	A	T	G	G	G	T	C	T	A	T	G	C	A	T	T	G	C	G	G
410	WTCHG_82520_212	Scotland	T	G	G	G	T	A	A	C	G	T	A	C	C	A	A	G	A	A	C	C	C	C	G	T	A	A	G	A	A	T	G	G	G	T	C	T	A	T	G	C	A	T	T	G	C	G	G
411	WTCHG_82520_213	Scotland	T	T	G	G	T	A	A	C	G	T	A	C	C	A	A	G	A	A	C	C	C	C	G	T	A	A	A	A	A	T	G	G	G	T	C	T	A	T	G	C	A	T	T	G	C	G	G
412	WTCHG_82520_216	Scotland	T	G	G	G	T	A	A	C	G	T	A	C	C	A	A	G	A	A	C	C	C	C	G	T	A	A	G	A	A	T	G	G	G	T	C	T	A	T	G	C	A	T	T	G	C	G	G
413	WTCHG_82520_217	Scotland	T	G	G	G	T	A	A	C	G	T	A	C	C	A	A	G	A	A	C	C	C	C	G	T	A	A	A	A	A	T	G	G	G	T	C	T	A	T	G	C	A	T	T	G	C	G	G
414	WTCHG_82520_221	Scotland	T	G	G	G	T	A	A	C	G	T	A	C	C	A	A	G	A	A	C	C	C	C	G	T	A	A	A	A	A	T	G	G	G	T	C	T	A	T	G	C	A	T	T	G	C	G	G
415	WTCHG_82520_222	Scotland	T	G	G	G	T	A	A	C	G	T	A	C	C	A	A	G	A	A	C	C	C	C	G	T	A	A	G	A	A	T	G	G	G	T	C	T	A	T	G	C	A	T	T	G	C	G	G
416	WTCHG_82520_223	Scotland	T	G	G	G	T	A	A	C	G	T	A	C	C	A	A	G	A	A	C	C	C	C	G	T	A	A	A	A	A	T	G	G	G	T	C	T	A	T	G	C	A	T	T	G	C	G	G
417	WTCHG_82520_224	Scotland	T	G	G	G	T	A	A	C	G	T	A	C	C	A	A	G	A	A	C	C	C	C	G	T	A	A	A	A	A	T	G	G	G	T	C	T	A	T	G	C	A	T	T	G	C	G	G
418	WTCHG_82520_225	Scotland	T	G	G	G	T	A	A	C	G	T	A	C	C	A	A	G	A	A	C	C	C	C	G	T	A	A	A	A	A	T	G	G	G	T	C	T	A	T	G	C	A	T	T	G	C	G	G
419	WTCHG_82520_226	Scotland	T	G	G	G	T	A	A	C	G	T	A	C	C	A	A	G	A	A	C	C	C	C	G	T	A	A	A	A	A	T	G	G	G	T	C	T	A	T	G	C	A	T	T	G	C	G	G
420	WTCHG_82520_227	Scotland	T	G	G	G	T	A	A	C	G	T	A	C	C	A	A	G	A	A	C	C	C	C	A	T	A	A	A	A	A	T	G	G	G	T	C	T	A	T	G	C	A	T	T	G	C	G	G
421	WTCHG_82520_228	Scotland	T	G	G	G	T	A	A	C	G	T	A	C	C	A	A	G	A	A	C	C	C	C	A	T	A	A	A	A	A	T	G	G	G	T	C	T	A	T	G	C	A	T	T	G	C	G	G
422	WTCHG_82520_229	Scotland	T	G	G	G	T	A	A	C	G	T	A	C	C	A	A	G	A	A	C	C	C	C	A	T	A	A	A	A	A	T	G	G	G	T	C	T	A	T	G	C	A	T	T	G	C	G	G
423	WTCHG_82520_230	Scotland	T	G	G	G	T	A	A	C	G	T	A	C	C	A	A	G	A	A	C	C	C	C	G	T	A	A	A	A	A	T	G	G	G	T	C	T	A	T	G	C	A	T	T	G	C	G	G
424	WTCHG_82520_231	Scotland	T	G	G	G	T	A	A	C	G	T	A	C	C	A	A	G	A	A	C	C	C	C	G	T	A	A	A	A	A	T	G	G	G	T	C	T	A	T	G	C	A	T	T	G	C	G	G
425	WTCHG_82520_232	Scotland	T	G	G	G	T	A	A	C	G	T	A	C	C	A	A	G	A	A	C	C	C	C	G	T	A	A	A	A	A	T	G	G	G	T	C	T	A	T	G	C	A	T	T	G	C	G	G
426	WTCHG_82520_233	Scotland	T	G	G	G	T	A	A	C	G	T	A	C	C	A	A	G	A	A	C	C	C	C	G	T	A	A	A	A	A	T	G	G	G	T	C	T	A	T	G	C	A	T	T	G	C	G	G
427	EcCa635a	NewZealand	T	G	G	G	T	A	A	C	G	T	A	C	C	A	A	G	A	A	C	C	C	C	G	T	A	A	A	A	A	T	G	G	G	T	C	T	A	T	G	C	A	T	T	G	C	G	G
428	EcCa63b	NewZealand	T	G	G	G	T	A	A	C	G	T	A	C	C	A	A	G	A	A	C	T	C	C	A	T	A	A	A	A	A	T	G	G	G	T	C	T	A	T	G	C	A	T	T	G	C	G	G
429	EcCa32a	NewZealand	T	G	G	G	T	A	A	C	G	T	A	C	C	A	A	G	A	A	C	C	C	C	G	T	A	A	A	A	A	T	G	G	G	T	C	T	A	T	G	C	A	T	T	G	C	G	G
[truncated: 153 more columns]

## Sheet: Core_SNPs201-400
No	ID	Country	201	202	203	204	205	206	207	208	209	210	211	212	213	214	215	216	217	218	219	220	221	222	223	224	225	226	227	228	229	230	231	232	233	234	235	236	237	238	239	240	241	242	243	244	245	246	247
1	1304	Unk	C	A	C	G	T	A	A	C	A	A	T	G	G	G	C	G	G	G	G	G	A	G	C	G	G	G	G	C	G	G	A	G	A	G	A	G	G	G	C	G	G	C	A	G	G	T	T
2	10_A40_contigs	Netherlands	C	A	C	G	T	A	A	C	A	A	T	G	G	G	C	G	G	G	G	G	A	G	C	G	G	G	G	C	G	G	A	A	A	G	A	G	G	G	C	G	G	C	A	G	G	T	T
3	1125	Unk	C	A	C	G	T	A	A	C	A	A	T	G	G	G	C	G	G	G	G	G	A	G	C	G	G	G	G	C	G	G	A	A	A	G	A	G	G	G	C	G	G	C	A	G	G	T	T
4	11_A42_contigs	Netherlands	C	A	C	G	T	A	A	C	A	A	T	G	G	G	C	G	G	G	G	G	A	G	C	G	G	G	G	C	G	G	A	G	A	G	A	G	G	G	C	G	G	C	A	G	G	T	T
5	12_A45_contigs	Netherlands	C	A	C	G	T	A	A	C	A	A	T	G	G	G	C	G	G	G	G	G	A	G	C	G	G	G	G	C	G	G	A	A	A	G	A	G	G	G	C	G	G	C	A	G	G	T	T
6	13_A48_contigs	Netherlands	C	A	C	G	T	A	A	C	A	A	T	G	G	G	C	G	G	G	G	G	A	G	C	G	G	G	G	C	G	G	A	A	A	G	A	G	G	G	C	G	G	C	A	G	G	T	T
7	14_A51_contigs	Netherlands	C	A	C	G	T	A	A	C	A	A	T	G	G	G	C	G	G	G	G	G	A	G	C	G	G	G	G	C	G	G	A	A	A	G	A	G	G	G	C	G	G	C	A	G	G	T	T
8	15_A60_contigs	Netherlands	C	A	C	G	T	A	A	C	A	A	T	G	G	G	C	G	G	G	G	G	A	G	C	G	G	G	G	C	G	G	A	A	A	G	A	G	G	G	C	G	G	C	A	G	G	T	T
9	16_A62_contigs	Netherlands	C	A	C	G	T	A	A	C	A	A	T	G	G	G	C	G	G	G	G	G	A	G	C	G	G	G	G	C	G	G	A	A	A	G	A	G	G	G	C	G	G	C	A	G	G	T	T
10	17_A63_contigs	Netherlands	C	A	C	G	T	A	A	C	A	A	T	G	G	G	C	G	G	G	G	G	A	G	C	G	G	G	G	C	G	G	A	A	A	G	A	G	G	G	C	G	G	C	A	G	G	T	T
11	18_A69_contigs	Netherlands	C	A	C	G	T	A	A	C	A	A	T	G	G	G	C	G	G	G	G	G	A	G	C	G	G	G	G	C	G	G	A	A	A	G	A	G	G	G	C	G	G	C	A	G	G	T	T
12	19_A72_contigs	Netherlands	C	A	C	G	T	A	A	C	A	A	T	G	G	G	C	G	G	G	G	G	A	G	C	G	G	G	G	C	G	G	A	A	C	G	A	G	G	G	C	G	G	C	A	G	G	T	T
13	1_A12_contigs	Netherlands	C	A	C	G	T	A	A	C	A	A	T	G	G	G	T	G	G	G	G	G	A	G	C	G	G	G	G	C	G	G	A	A	A	G	A	G	G	G	C	G	G	C	A	G	G	T	T
14	20_A76_contigs	Netherlands	C	A	C	G	T	A	A	C	A	A	T	G	G	G	C	G	G	G	G	G	A	G	C	G	G	G	G	C	G	G	A	A	A	G	A	G	G	G	C	G	G	C	A	G	G	T	T
15	2_A13_contigs	Netherlands	C	A	C	G	T	A	A	C	A	A	T	G	G	G	C	G	G	G	G	G	A	G	C	G	G	A	G	C	G	G	A	A	A	G	A	G	G	G	C	G	G	C	A	G	G	T	T
16	3_A16_contigs	Netherlands	C	A	C	G	T	A	A	C	A	A	T	G	G	G	C	G	G	G	G	G	A	G	C	G	G	G	G	C	G	G	A	A	A	G	A	G	G	G	C	G	G	C	A	G	G	T	T
17	493_89	Unk	C	A	C	G	T	G	A	C	C	A	C	G	G	G	C	G	G	G	G	G	G	G	C	G	G	G	G	C	G	G	A	A	A	A	A	G	G	G	C	G	G	C	A	G	G	C	C
18	4_A25_contigs	Netherlands	C	A	C	G	T	A	A	C	A	A	T	G	G	G	C	G	G	G	G	G	A	G	C	G	G	G	G	T	G	G	A	A	A	G	A	G	G	G	C	G	G	C	A	G	G	T	T
19	5412	Unk	C	A	C	G	T	G	A	C	C	A	C	G	G	G	C	G	G	G	G	G	G	G	C	G	G	G	G	C	G	G	A	A	A	A	A	G	G	G	C	G	G	C	A	G	G	C	C
20	5_A29_contigs	Netherlands	C	A	C	G	T	A	A	C	A	A	T	G	G	G	C	G	G	G	G	G	A	G	C	G	G	G	G	C	G	G	A	A	A	G	A	G	G	G	C	G	G	C	A	G	G	T	T
21	6_A30_contigs	Netherlands	C	A	C	G	T	A	A	C	A	A	T	G	G	G	C	G	G	G	G	G	A	G	C	G	G	G	G	C	G	G	A	A	A	G	A	G	G	G	C	G	G	C	A	G	G	T	T
22	7_A32_contigs	Netherlands	C	A	C	G	T	A	A	C	A	A	T	G	G	G	C	G	G	G	G	G	A	G	C	G	G	G	G	C	G	G	A	A	A	G	A	G	G	G	C	G	G	C	A	G	G	T	T
23	80416	Unk	C	A	C	G	T	A	A	C	A	A	T	G	G	G	C	G	G	G	G	G	A	G	C	G	G	G	G	C	G	G	A	A	A	G	A	G	G	G	C	G	G	C	A	G	G	T	T
24	88.0221	Argentina	C	A	C	G	T	A	A	C	A	A	T	G	G	G	C	G	G	G	G	G	A	G	C	G	G	G	G	C	G	G	A	A	A	G	A	G	G	G	C	G	G	C	A	G	G	T	T
25	8_A34_contigs	Netherlands	C	A	C	G	T	A	A	C	A	A	T	G	G	G	C	G	G	G	G	G	A	G	C	G	G	A	G	C	G	G	A	A	A	G	A	G	G	G	C	G	G	C	A	G	G	T	T
26	90.2281	Brazil	C	A	C	G	T	A	A	C	A	A	T	G	G	G	C	G	G	G	G	G	A	G	C	G	G	G	G	C	G	G	A	G	A	G	A	G	G	G	C	G	G	C	A	G	G	T	T
27	97.0003	Japan	C	A	C	G	T	A	A	C	A	A	T	G	G	G	C	G	G	G	G	G	A	G	C	G	G	G	G	C	G	G	A	G	A	G	A	G	G	G	C	G	G	C	A	G	G	T	T
28	9_A37_contigs	Netherlands	C	A	C	G	T	A	A	C	A	A	T	G	G	G	C	G	G	G	G	G	A	G	C	G	G	G	G	C	G	G	A	A	A	G	A	G	G	G	C	G	G	C	A	G	G	T	T
29	DEC3A	USA, WA	C	A	C	G	T	A	A	C	A	A	T	G	G	G	C	G	G	G	G	G	A	G	C	G	G	G	G	C	G	G	A	G	A	G	A	G	G	G	C	G	G	C	A	G	G	T	T
30	DEC3B	USA,WA	C	A	C	G	T	A	A	C	A	A	T	G	G	G	C	G	G	G	G	G	A	G	C	G	G	G	G	C	G	G	A	G	A	G	A	G	G	G	C	G	G	C	A	G	G	T	T
31	DEC3F	Germany	C	A	C	G	T	G	A	C	C	A	C	G	G	G	C	G	G	G	G	G	G	G	C	G	G	G	G	C	G	G	A	A	A	A	A	G	G	G	C	G	G	C	A	G	G	C	C
32	DEC4B	Denmark	C	A	C	G	T	A	A	C	A	A	T	G	G	G	C	G	G	G	G	G	A	G	C	G	G	G	G	C	G	G	A	A	A	G	A	G	G	G	C	G	G	C	A	G	G	T	T
33	DEC4C	Egypt	C	A	C	G	T	A	A	C	A	A	T	G	G	G	C	G	G	G	G	G	A	G	C	G	G	G	G	C	G	G	A	A	A	G	A	G	G	G	C	G	G	C	A	G	G	T	T
34	DEC4D	Japan	C	A	C	G	T	A	A	C	A	A	T	G	G	G	C	G	G	G	G	G	A	G	C	G	G	G	G	C	G	G	A	A	A	G	A	G	G	G	C	A	G	C	A	G	G	T	T
35	DEC4E	Unk	C	A	C	G	T	A	A	C	A	A	T	G	G	G	C	G	G	G	G	G	A	G	C	G	G	G	G	C	G	G	A	A	A	G	A	G	G	G	C	G	G	C	A	G	G	T	T
36	EcCa461b	NewZealand	C	A	C	G	T	A	A	C	A	A	T	G	G	G	C	G	G	G	G	G	A	G	C	G	G	G	G	C	G	G	A	G	A	G	A	G	G	G	C	G	G	C	A	G	G	T	T
37	EC1212	Unk	C	A	C	G	T	A	A	C	A	A	T	G	G	G	C	G	G	G	G	G	A	G	C	G	G	G	G	C	G	G	A	A	A	G	A	G	G	G	C	G	G	C	A	G	G	T	T
38	EC1735	Unk	C	A	C	G	T	A	A	C	A	A	T	G	G	G	C	G	G	G	G	G	A	G	C	G	G	G	G	C	G	G	A	A	A	G	A	G	G	G	C	G	G	C	A	G	G	T	T
39	EC1846	Unk	C	A	C	G	T	A	A	C	A	A	T	G	G	G	C	G	G	G	G	G	A	G	C	G	G	G	G	C	G	G	A	A	A	G	A	G	G	G	C	G	G	C	A	G	G	T	T
40	EC1848	Unk	C	A	C	G	T	A	A	C	A	A	T	G	G	G	C	G	G	G	G	G	A	G	C	G	G	G	G	C	G	G	A	A	A	G	A	G	G	G	C	G	G	C	A	G	G	T	T
41	EC1850	Unk	C	A	C	G	T	A	A	C	A	A	T	G	G	G	C	G	G	G	G	G	A	G	C	G	G	G	G	C	G	G	A	A	A	G	A	G	G	G	C	G	G	C	A	G	G	T	T
42	EC1864	Unk	C	A	C	G	T	A	A	C	A	A	T	G	G	G	C	G	G	G	G	G	A	A	C	G	G	G	G	C	G	G	A	A	A	G	A	G	G	G	C	G	G	C	A	G	G	T	T
43	EC4009	Unk	C	A	C	G	T	A	A	C	A	A	T	G	G	G	C	G	G	G	G	G	A	G	C	G	G	G	G	C	G	G	A	A	A	G	A	G	G	G	C	G	G	C	A	G	G	T	T
44	EC4042	Unk	C	A	C	G	T	A	A	C	A	A	T	G	G	G	C	G	G	G	G	G	A	G	C	G	G	G	G	C	G	G	A	A	A	G	A	G	G	G	C	G	G	C	A	G	G	T	T
45	EC4045	Unk	C	A	C	G	T	A	A	C	A	A	T	G	G	G	C	G	G	G	G	G	A	G	C	G	G	G	G	C	G	G	A	A	A	G	A	G	G	G	C	G	G	C	A	G	G	T	T
46	EC4115	Unk	C	A	C	G	T	A	A	C	A	A	T	G	G	G	C	G	G	G	G	G	A	G	C	G	G	G	G	C	G	G	A	A	A	G	A	G	G	G	C	G	G	C	A	G	G	T	T
47	EC4191	Unk	C	A	C	G	T	A	A	C	A	A	T	G	G	G	C	G	G	G	G	G	A	G	C	G	G	G	G	C	G	G	A	A	A	G	A	G	G	G	C	G	G	C	A	G	G	T	T
48	EC4192	USA, California	C	A	C	G	T	A	A	C	A	A	T	G	G	G	C	G	G	G	G	G	A	G	C	G	G	G	G	C	G	G	A	A	A	G	A	G	G	G	C	G	G	C	A	G	G	T	T
49	EC4196	Unk	C	A	C	G	T	A	A	C	A	A	T	G	G	G	C	G	G	G	G	G	A	G	C	G	G	G	G	C	G	G	A	A	A	G	A	G	G	G	C	G	G	C	A	G	G	T	T
50	EC4205	USA, California	C	A	C	G	T	A	A	C	A	A	T	G	G	G	C	G	G	G	G	G	A	G	C	G	G	G	G	C	G	G	A	A	A	G	A	G	G	G	C	G	G	C	A	G	G	T	T
51	EC4401	Unk	C	A	C	G	T	A	A	C	A	A	T	G	G	G	C	G	G	G	G	G	A	G	C	G	G	G	G	C	G	G	A	A	A	G	A	G	G	G	C	G	G	C	A	G	G	T	T
52	EC4402	Unk	C	A	C	G	T	A	A	C	A	A	T	G	G	G	C	G	G	G	G	G	A	G	C	G	G	G	G	C	G	G	A	A	A	G	A	G	G	G	C	G	G	C	A	G	G	T	T
53	EC4437	Unk	C	A	C	G	T	A	A	C	A	A	T	G	G	G	C	G	G	G	G	G	A	G	C	G	G	G	G	C	G	G	A	A	A	G	A	G	G	G	C	G	G	C	A	G	G	T	T
54	EC508	Unk	C	A	C	G	T	A	A	C	A	A	T	G	G	G	C	G	G	G	G	G	A	G	C	G	G	G	G	C	G	G	A	A	A	G	A	G	G	G	C	G	G	C	A	G	G	T	T
55	EC536	Unk	C	A	C	G	T	A	A	C	A	A	T	G	G	G	C	G	G	G	G	G	A	G	C	G	G	G	G	C	G	G	A	A	A	G	A	G	G	G	C	G	G	C	A	G	G	T	T
56	EC869	Unk	C	A	C	G	T	A	A	C	A	A	T	G	G	G	C	G	G	G	G	G	A	G	C	G	G	G	G	C	G	G	A	A	A	G	A	G	G	G	C	G	G	C	A	G	G	T	T
57	ECI_1049	Canada	C	A	C	G	T	A	A	C	A	A	T	G	G	G	C	G	G	G	G	G	A	G	C	G	G	G	G	C	G	G	A	G	A	G	A	G	G	G	C	G	G	C	A	G	G	T	T
58	ECI_1130	Canada	C	A	C	G	T	A	A	C	A	A	T	G	G	G	C	G	G	G	G	G	A	G	C	G	G	G	G	C	G	G	A	A	A	G	A	G	G	G	C	G	G	C	A	G	G	T	T
59	ECI_1134	Canada	C	A	C	G	T	A	A	C	A	A	T	G	G	G	C	G	G	G	G	G	A	G	C	G	G	G	G	C	G	G	A	G	A	G	A	G	G	G	C	G	G	C	A	G	G	T	T
60	ECI_1146	Canada	C	A	C	G	T	A	A	C	A	A	T	G	G	G	C	G	G	G	G	G	A	G	C	G	G	G	G	C	G	G	A	G	A	G	A	G	G	G	C	G	G	C	A	G	G	T	T
61	ECI_1156	Canada	C	A	C	G	T	A	A	C	A	A	T	G	G	G	C	G	G	G	G	G	A	G	C	G	G	G	G	C	G	G	A	G	A	G	A	G	G	G	C	G	G	C	A	G	G	T	T
62	ECI_1159	Canada	C	A	C	G	T	A	A	C	A	A	T	G	G	G	C	G	G	G	G	G	A	G	C	G	G	G	G	C	G	G	A	G	A	G	A	G	G	G	C	G	G	C	A	G	G	T	T
63	ECI_1171	Canada	C	A	C	G	T	A	A	C	A	A	T	G	G	G	C	G	G	G	G	G	A	G	C	G	G	G	G	C	G	G	A	G	A	G	A	G	G	G	C	G	G	C	A	G	G	T	T
64	ECI_1203	Canada	C	A	C	G	T	A	A	C	A	A	T	G	G	G	C	G	G	G	G	G	A	G	C	G	G	G	G	C	G	G	A	G	A	G	A	G	G	G	C	G	G	C	A	G	G	T	T
65	ECI_1330	Canada	C	A	C	G	T	A	A	C	A	A	T	G	G	G	C	G	G	G	G	G	A	G	C	G	G	G	G	C	G	G	A	G	A	G	A	G	G	G	C	G	G	C	A	G	G	T	T
66	ECI_1433	Canada	C	A	C	G	T	A	A	C	A	A	T	G	G	G	C	G	G	G	G	G	A	G	C	G	G	G	G	C	G	G	A	A	A	G	A	G	G	G	C	G	G	C	A	G	G	T	T
67	ECI_1437	Canada	C	A	C	G	T	A	A	C	A	A	T	G	G	G	C	G	G	G	G	G	A	G	C	G	G	G	G	C	G	G	A	G	A	G	A	G	G	G	C	G	G	C	A	G	G	T	T
68	ECI_1484	Canada	C	A	C	G	T	A	A	C	A	A	T	G	G	G	C	G	G	G	G	G	A	G	C	G	G	G	G	C	G	G	A	G	A	G	A	G	G	G	C	G	G	C	A	G	G	T	T
69	ECI_1618	Canada	C	A	C	G	T	A	A	C	A	A	T	G	G	G	C	G	G	A	G	G	A	G	C	G	G	G	G	C	G	G	A	G	A	G	A	G	G	G	C	G	G	C	A	G	G	T	T
70	ECI_1624	Canada	C	A	C	G	T	A	A	C	A	A	T	A	G	G	C	G	G	G	G	G	A	G	C	G	G	G	G	C	G	G	A	A	A	G	A	G	G	G	C	G	G	C	A	G	G	T	T
71	ECI_1629	Canada	C	A	C	G	T	A	A	C	A	A	T	G	G	G	C	G	G	G	G	G	A	G	C	G	G	G	G	C	G	G	A	G	A	G	A	G	G	G	C	G	G	C	A	G	G	T	T
72	ECI_1639	Canada	C	A	C	G	T	A	A	C	A	A	T	G	G	G	C	G	G	G	G	G	A	G	C	G	G	G	G	C	G	G	A	A	A	G	A	G	G	G	C	G	G	C	A	G	G	T	T
73	ECI_1655	Canada	C	A	C	G	T	A	A	C	A	A	T	G	G	G	C	G	G	G	G	G	A	G	C	G	G	G	G	C	G	G	A	A	A	G	A	G	G	G	C	G	G	C	A	G	G	T	T
74	ECI_1677	Canada	C	A	C	G	T	A	A	C	A	A	T	G	G	G	C	G	G	G	G	G	A	G	C	G	G	G	G	C	G	G	A	G	A	G	A	G	G	G	C	G	G	C	A	G	G	T	T
75	ECI_1691	Canada	C	A	C	G	T	A	A	C	A	A	T	G	G	G	C	G	G	G	G	G	A	G	C	G	G	G	G	C	G	G	A	G	A	G	A	G	G	G	C	G	G	C	A	G	G	T	T
76	ECI_1695	Canada	C	A	C	G	T	A	A	C	A	A	T	G	G	G	C	G	G	G	G	G	A	G	C	G	G	G	G	C	G	G	A	G	A	G	A	G	G	G	C	G	G	C	A	G	G	T	T
77	ECI_1711	Canada	C	A	C	G	T	A	A	C	A	A	T	G	G	G	C	G	G	G	G	G	A	G	C	G	G	G	G	C	G	G	A	G	A	G	A	G	G	G	C	G	G	C	A	G	G	T	T
78	ECI_1718	Canada	C	A	C	G	T	A	A	C	A	A	T	G	G	G	C	G	G	G	G	G	A	G	C	G	G	G	G	C	G	G	A	G	A	G	A	G	G	G	C	G	G	C	A	G	G	T	T
79	ECI_1745	Canada	C	A	C	G	T	A	A	C	A	A	T	G	G	G	C	G	G	G	G	G	A	G	C	G	G	G	G	C	G	G	A	A	A	G	A	G	G	G	C	G	G	C	A	G	G	T	T
80	ECI_1746	Canada	C	A	C	G	G	A	A	C	A	A	T	G	G	G	C	G	G	G	G	G	A	G	C	G	G	G	G	C	G	G	A	A	A	G	A	G	G	G	C	G	G	C	A	G	G	T	T
81	ECI_1747	Canada	C	A	C	G	T	A	A	C	A	A	T	G	G	G	C	G	G	G	G	G	A	G	C	G	G	G	G	C	G	G	A	A	A	G	A	G	G	G	C	G	G	C	A	G	G	T	T
82	ECI_1748	Canada	C	A	C	G	T	A	A	C	A	A	T	G	G	G	C	G	G	G	G	G	A	G	C	G	G	G	G	C	G	G	A	A	A	G	A	G	G	G	C	G	G	C	A	G	G	T	T
83	ECI_1749	Canada	C	A	C	G	T	A	A	C	A	A	T	G	G	G	C	G	G	G	G	G	A	G	C	G	G	G	G	C	G	G	A	A	A	G	A	G	G	G	C	G	G	C	A	G	G	T	T
84	ECI_1763	Canada	C	A	C	G	T	A	A	C	A	A	T	G	G	G	C	G	G	G	G	G	A	G	C	G	G	G	G	C	G	G	A	G	A	G	A	G	G	G	C	G	G	C	A	G	G	T	T
85	ECI_1785	Canada	C	A	C	G	T	A	A	C	A	A	T	G	G	G	C	G	G	G	G	G	A	G	C	G	G	G	G	C	G	G	A	G	A	G	A	G	G	G	C	G	G	C	A	G	G	T	T
86	ECI_1791	Canada	C	A	C	G	T	A	A	C	A	A	T	G	G	G	C	G	G	G	G	G	A	G	C	G	G	G	G	C	G	G	A	G	A	G	A	G	G	G	C	G	G	C	A	G	G	T	T
87	ECI_1864	USA	C	A	C	G	T	A	A	C	A	A	T	G	G	G	C	G	G	G	G	G	A	G	C	G	G	G	G	C	G	G	A	A	A	G	A	G	G	G	C	G	G	C	A	G	G	T	T
88	ECI_1889	Canada	C	A	C	G	T	A	A	C	A	A	T	G	G	G	C	G	G	G	G	G	A	G	C	G	G	G	G	C	G	G	A	A	A	G	A	G	G	G	C	G	G	C	A	G	G	T	T
89	ECI_1907	Canada	C	A	C	G	T	A	A	C	A	A	T	G	G	G	C	A	G	G	G	G	A	G	C	G	G	G	G	C	G	G	A	A	A	G	A	G	G	G	C	G	G	C	A	G	G	T	T
90	ECI_1908	Canada	C	A	C	G	T	A	A	C	A	A	T	G	G	G	C	A	G	G	G	G	A	G	C	G	G	G	G	C	G	G	A	A	A	G	A	G	G	G	C	G	G	C	A	G	G	T	T
91	ECI_1909	Canada	C	A	C	G	T	A	A	C	A	A	T	G	G	G	C	A	G	G	G	G	A	G	C	G	G	G	G	C	G	G	A	A	A	G	A	G	G	G	C	G	G	C	A	G	G	T	T
92	ECI_1910	Canada	C	A	C	G	T	A	A	C	A	A	T	G	G	G	C	A	G	G	G	G	A	G	C	G	G	G	G	C	G	G	A	A	A	G	A	G	G	G	C	G	G	C	A	G	G	T	T
93	ECI_1912	Canada	C	A	C	G	T	A	A	C	A	A	T	G	G	G	C	G	G	G	G	G	A	G	C	G	G	G	G	C	G	G	A	A	A	G	A	G	G	G	C	G	G	C	A	G	G	T	T
94	ECI_1914	Canada	C	A	C	G	T	G	A	C	C	A	C	G	G	G	C	G	G	G	G	G	G	G	C	G	G	G	G	C	G	G	A	A	A	A	A	G	G	G	C	G	G	C	A	G	G	C	C
95	ECI_2113	Canada	C	A	C	G	T	A	A	C	A	A	T	G	G	G	C	G	G	G	G	G	A	G	C	G	G	G	G	C	G	G	A	G	A	G	A	G	G	G	C	G	G	C	A	G	G	T	T
96	ECI_2121	Canada	C	A	C	G	T	A	A	C	A	A	T	G	G	G	C	G	G	G	G	G	A	G	C	G	G	G	G	C	G	G	A	G	A	G	A	G	G	G	C	G	G	C	A	G	G	T	T
97	ECI_2142	Canada	C	A	C	G	T	A	A	C	A	A	T	G	G	G	C	G	G	G	G	G	A	G	C	G	G	G	G	C	G	G	A	G	A	G	A	G	G	G	C	G	G	C	A	G	G	T	T
98	ECI_216	Canada	C	A	C	G	T	A	A	C	A	A	T	G	G	G	C	G	G	G	G	G	A	G	C	G	G	G	A	C	G	G	A	G	A	G	A	G	G	G	C	G	G	C	A	G	G	T	T
99	ECI_217	Canada	C	A	C	G	T	A	A	C	A	A	T	G	G	G	C	G	G	G	G	G	A	G	C	G	G	G	G	C	G	G	A	G	A	G	A	G	G	G	C	G	G	C	A	G	G	T	T
100	ECI_2199	Canada	C	A	C	G	T	A	A	C	A	A	T	G	G	G	C	G	G	G	G	G	A	G	C	G	G	G	G	C	G	G	A	G	A	G	A	G	G	G	C	G	G	C	A	G	G	T	T
101	ECI_2200	Canada	C	A	C	G	T	A	A	C	A	A	T	G	G	G	C	G	G	G	G	G	A	G	C	G	G	G	G	C	G	G	A	G	A	G	A	G	G	G	C	G	G	C	A	G	G	T	T
102	ECI_221	Canada	C	A	C	G	T	A	A	C	A	A	T	G	G	G	C	G	G	G	G	G	A	G	C	G	G	G	G	C	G	G	A	G	A	G	A	G	G	G	C	G	G	C	A	G	G	T	T
103	ECI_2211	Canada	C	A	C	G	T	A	A	C	A	A	T	G	G	G	C	G	G	G	G	G	A	G	C	G	G	G	G	C	G	G	A	G	A	G	A	G	G	G	C	G	G	C	A	G	G	T	T
104	ECI_2214	Canada	C	A	C	G	T	A	A	C	A	A	T	G	G	G	C	G	G	G	G	G	A	G	C	G	G	G	G	C	G	G	A	G	A	G	A	G	G	G	C	G	G	C	A	G	G	T	T
105	ECI_2223	Canada	C	A	C	G	T	A	A	C	A	A	T	G	G	G	C	G	G	G	G	G	A	G	C	G	G	G	G	C	G	G	A	G	A	G	A	G	G	G	C	G	G	C	A	G	G	T	T
106	ECI_2227	Canada	C	A	C	G	T	A	A	C	A	A	T	G	G	G	C	G	G	G	G	G	A	G	C	G	G	G	G	C	G	G	A	G	A	G	A	G	G	G	C	G	G	C	A	G	G	T	T
107	ECI_2287	Canada	C	A	C	G	T	A	A	C	A	A	T	G	G	G	C	G	G	G	G	G	A	G	C	G	G	G	G	C	G	G	A	G	A	G	A	G	G	G	C	G	G	C	A	G	G	T	T
108	ECI_2288	Canada	C	A	C	G	T	A	A	C	A	A	T	G	G	G	C	G	G	G	G	G	A	G	C	G	G	G	G	C	G	G	A	G	A	G	A	G	G	G	C	G	G	C	A	G	G	T	T
109	ECI_2291	Canada	C	A	C	G	T	A	A	C	A	A	T	G	G	G	C	G	G	G	G	G	A	G	C	G	G	G	G	C	G	G	A	G	A	G	A	G	G	G	C	G	G	C	A	G	G	T	T
110	ECI_2324	Canada	C	A	C	G	T	A	A	C	A	A	T	G	G	G	C	G	G	G	G	G	A	G	C	G	G	G	G	C	G	G	A	G	A	G	A	G	G	G	C	G	G	C	A	G	G	T	T
111	ECI_2350	Canada	C	A	C	G	T	A	A	C	A	A	T	G	G	G	C	G	G	G	G	G	A	G	C	G	G	G	G	C	G	G	A	G	A	G	A	G	G	G	C	G	G	C	A	G	G	T	T
112	ECI_2355	Canada	C	A	C	G	T	A	A	C	A	A	T	G	G	G	C	G	G	G	G	G	A	G	C	G	G	G	G	C	G	G	A	G	A	G	A	G	G	G	C	G	G	C	A	G	G	T	T
113	ECI_2358	Canada	C	A	C	G	T	A	A	C	A	A	T	G	G	G	C	G	G	G	G	G	A	G	C	G	G	G	G	C	G	G	A	G	A	G	A	G	G	G	C	G	G	C	A	G	G	T	T
114	ECI_2359	Canada	C	A	C	G	T	A	A	C	A	A	T	G	G	G	C	G	G	G	G	G	A	G	C	G	G	G	G	C	G	G	A	G	A	G	A	G	G	G	C	G	G	C	A	G	G	T	T
115	ECI_2376	Canada	C	A	C	G	T	A	A	C	A	A	T	G	G	G	C	G	G	G	G	G	A	G	C	G	G	G	G	C	G	G	A	G	A	G	A	G	G	G	C	G	G	C	A	G	G	T	T
116	ECI_2377	Canada	C	A	C	G	T	A	A	C	A	A	T	G	G	G	C	G	G	G	G	G	A	G	C	G	G	G	G	C	G	G	A	G	A	G	A	G	G	G	C	G	G	C	A	G	G	T	T
117	ECI_2378	Canada	C	A	C	G	T	A	A	C	A	A	T	G	G	G	C	G	G	G	G	G	A	G	C	G	G	G	G	C	G	G	A	G	A	G	A	G	G	G	C	G	G	C	A	G	G	T	T
118	ECI_2379	Canada	C	A	C	G	T	A	A	C	A	A	T	G	G	G	C	G	G	G	G	G	A	G	C	G	G	G	G	C	G	G	A	G	A	G	A	G	G	G	C	G	G	C	A	G	G	T	T
119	ECI_2380	Canada	C	A	C	G	T	A	A	C	A	A	T	G	G	G	C	G	G	G	G	G	A	G	C	G	G	G	G	C	G	G	A	G	A	G	A	G	G	G	C	G	G	C	A	G	G	T	T
120	ECI_2381	Canada	C	A	C	G	T	A	A	C	A	A	T	G	G	G	C	G	G	G	G	G	A	G	C	G	G	G	G	C	G	G	A	G	A	G	A	G	G	G	C	G	G	C	A	G	G	T	T
121	ECI_2382	Canada	C	A	C	G	T	A	A	C	A	A	T	G	G	G	C	G	G	G	G	G	A	G	C	G	G	G	G	C	G	G	A	G	A	G	A	G	G	G	C	G	G	C	A	G	G	T	T
122	ECI_2383	Canada	C	A	C	G	T	A	A	C	A	A	T	G	G	G	C	G	G	G	G	G	A	G	C	G	G	G	G	C	G	G	A	G	A	G	A	G	G	G	C	G	G	C	A	G	G	T	T
123	ECI_2384	Canada	C	A	C	G	T	A	A	C	A	A	T	G	G	G	C	G	G	G	G	G	A	G	C	G	G	G	G	C	G	G	A	G	A	G	A	G	G	G	C	G	G	C	A	G	G	T	T
124	ECI_2385	Canada	C	A	C	G	T	A	A	C	A	A	T	G	G	G	C	G	G	G	G	G	A	G	C	G	G	G	G	C	G	G	A	G	A	G	A	G	G	G	C	G	G	C	A	G	G	T	T
125	ECI_2386	Canada	C	A	C	G	T	A	A	C	A	A	T	G	G	G	C	G	G	G	G	G	A	G	C	G	G	G	G	C	G	G	A	G	A	G	A	G	G	G	C	G	G	C	A	G	G	T	T
126	ECI_2387	Canada	C	A	C	G	T	A	A	C	A	A	T	G	G	G	C	G	G	G	G	G	A	G	C	G	G	G	G	C	G	G	A	G	A	G	A	G	G	G	C	G	G	C	A	G	G	T	T
127	ECI_2388	Canada	C	A	C	G	T	A	A	C	A	A	T	G	G	G	C	G	G	G	G	G	A	G	C	G	G	G	G	C	G	G	A	G	A	G	A	G	G	G	C	G	G	C	A	G	G	T	T
128	ECI_2389	Canada	C	A	C	G	T	A	A	C	A	A	T	G	G	G	C	G	G	G	G	G	A	G	C	G	G	G	G	C	G	G	A	G	A	G	A	G	G	G	C	G	G	C	A	G	G	T	T
129	ECI_2390	Canada	C	A	C	G	T	A	A	C	A	A	T	G	G	G	C	G	G	G	G	G	A	G	C	G	G	G	G	C	G	G	A	G	A	G	A	G	G	G	C	G	G	C	A	G	G	T	T
130	ECI_2391	Canada	C	A	C	G	T	A	A	C	A	A	T	G	G	G	C	G	G	G	G	G	A	G	C	G	G	G	G	C	G	G	A	G	A	G	A	G	G	G	C	G	G	C	A	G	G	T	T
131	ECI_2392	Canada	C	A	C	G	T	A	A	C	A	A	T	G	G	G	C	G	G	G	G	G	A	G	C	G	G	G	G	C	G	G	A	G	A	G	A	G	G	G	C	G	G	C	A	G	G	T	T
132	ECI_2393	Canada	C	A	C	G	T	A	A	C	A	A	T	G	G	G	C	G	G	G	G	G	A	G	C	G	G	G	G	C	G	G	A	G	A	G	A	G	G	G	C	G	G	C	A	G	G	T	T
133	ECI_2394	Canada	C	A	C	G	T	A	A	C	A	A	T	G	G	G	C	G	G	G	G	G	A	G	C	G	G	G	G	C	G	G	A	G	A	G	A	G	G	G	C	G	G	C	A	G	G	T	T
134	ECI_2395	Canada	C	A	C	G	T	A	A	C	A	A	T	G	G	G	C	G	G	G	G	G	A	G	C	G	G	G	G	C	G	G	A	G	A	G	A	G	G	G	C	G	G	C	A	G	G	T	T
135	ECI_2396	Canada	C	A	C	G	T	A	A	C	A	A	T	G	G	G	C	G	G	G	G	G	A	G	C	G	G	G	G	C	G	G	A	G	A	G	A	G	G	G	C	G	G	C	A	G	G	T	T
136	ECI_2397	Canada	C	A	C	G	T	A	A	C	A	A	T	G	G	G	C	G	G	G	G	G	A	G	C	G	G	G	G	C	G	G	A	G	A	G	A	G	G	G	C	G	G	C	A	G	G	T	T
137	ECI_2398	Canada	C	A	C	G	T	A	A	C	A	A	T	G	G	G	C	G	G	G	G	G	A	G	C	G	G	G	G	C	G	G	A	G	A	G	A	G	G	G	C	G	G	C	A	G	G	T	T
138	ECI_2399	Canada	C	A	C	G	T	A	A	C	A	A	T	G	G	G	C	G	G	G	G	G	A	G	C	G	G	G	G	C	G	G	A	G	A	G	A	G	G	G	C	G	G	C	A	G	G	T	T
139	ECI_240	Canada	C	A	C	G	T	A	A	C	A	A	T	G	G	G	C	G	G	G	G	G	A	G	C	G	G	G	G	C	G	G	A	A	A	G	A	G	G	G	C	G	G	C	A	G	G	T	T
140	ECI_2400	Canada	C	A	C	G	T	A	A	C	A	A	T	G	G	G	C	G	G	G	G	G	A	G	C	G	G	G	G	C	G	G	A	G	A	G	A	G	G	G	C	G	G	C	A	G	G	T	T
141	ECI_2401	Canada	C	A	C	G	T	A	A	C	A	A	T	G	G	G	C	G	G	G	G	G	A	G	C	G	G	G	G	C	G	G	A	G	A	G	A	G	G	G	C	G	G	C	A	G	G	T	T
142	ECI_2402	Canada	C	A	C	G	T	A	A	C	A	A	T	G	G	G	C	G	G	G	G	G	A	G	C	G	G	G	G	C	G	G	A	G	A	G	A	G	G	G	C	G	G	C	A	G	G	T	T
143	ECI_2403	Canada	C	A	C	G	T	A	A	C	A	A	T	G	G	G	C	G	G	G	G	G	A	G	C	G	G	G	G	C	G	G	A	G	A	G	A	G	G	G	C	G	G	C	A	G	G	T	T
144	ECI_2404	Canada	C	A	C	G	T	A	A	C	A	A	T	G	G	G	C	G	G	G	G	G	A	G	C	G	G	G	G	C	G	G	A	G	A	G	A	G	G	G	C	G	G	C	A	G	G	T	T
145	ECI_2405	Canada	C	A	C	G	T	A	A	C	A	A	T	G	G	G	C	G	G	G	G	G	A	G	C	G	G	G	G	C	G	G	A	G	A	G	A	G	G	G	C	G	G	C	A	G	G	T	T
146	ECI_2406	Canada	C	A	C	G	T	A	A	C	A	A	T	G	G	G	C	G	G	G	G	G	A	G	C	G	G	G	G	C	G	G	A	G	A	G	A	G	G	G	C	G	G	C	A	G	G	T	T
147	ECI_2407	Canada	C	A	C	A	T	A	A	C	A	A	T	G	G	G	C	G	G	G	G	G	A	G	C	G	G	G	G	C	G	G	A	G	A	G	A	G	G	G	C	G	G	C	A	G	G	T	T
148	ECI_2408	Canada	C	A	C	G	T	A	A	C	A	A	T	G	G	G	C	G	G	G	G	G	A	G	C	G	G	G	G	C	G	G	A	G	A	G	A	G	G	G	C	G	G	C	A	G	G	T	T
149	ECI_2409	Canada	C	A	C	G	T	A	A	C	A	A	T	G	G	G	C	G	G	G	G	G	A	G	C	G	G	G	G	C	G	G	A	G	A	G	A	G	G	G	C	G	G	C	A	G	G	T	T
150	ECI_241	Canada	C	A	C	G	T	A	A	C	A	A	T	G	G	G	C	G	G	G	G	G	A	G	C	G	G	G	G	C	G	G	A	A	A	G	A	G	G	G	C	G	G	C	A	G	G	T	T
151	ECI_2410	Canada	C	A	C	G	T	A	A	C	A	A	T	G	G	G	C	G	G	G	G	G	A	G	C	G	G	G	G	C	G	G	A	G	A	G	A	G	G	G	C	G	G	C	A	G	G	T	T
152	ECI_2411	Canada	C	A	C	G	T	A	A	C	A	A	T	G	G	G	C	G	G	G	G	G	A	G	C	G	G	G	G	C	G	G	A	G	A	G	A	G	G	G	C	G	G	C	A	G	G	T	T
153	ECI_246	Canada	C	A	C	G	T	A	A	C	A	A	T	G	G	G	C	G	G	G	G	G	A	G	C	G	G	G	G	C	G	G	A	G	A	G	A	G	G	G	C	G	G	C	A	G	G	T	T
154	ECI_247	Canada	C	A	C	G	T	A	A	C	A	A	T	G	G	G	C	G	G	G	G	G	A	G	C	G	G	G	G	C	G	G	A	G	A	G	A	G	G	G	C	G	G	C	A	G	G	T	T
155	ECI_249	Canada	C	A	C	G	T	A	A	C	A	A	T	G	G	G	C	G	G	G	G	G	A	G	C	G	G	G	G	C	G	G	A	G	A	G	A	G	G	G	C	G	G	C	A	G	G	T	T
156	ECI_2503	Canada	C	A	C	G	T	A	A	C	A	A	T	G	G	G	C	G	G	G	G	G	A	G	C	G	G	G	G	C	G	G	A	G	A	G	A	G	G	G	C	G	G	C	A	G	G	T	T
157	ECI_2504	Canada	C	A	C	G	T	A	A	C	A	A	T	G	G	G	C	G	G	G	G	G	A	G	C	G	G	G	G	C	G	G	A	G	A	G	A	G	G	G	C	G	G	C	A	G	G	T	T
158	ECI_2505	Canada	C	A	C	G	T	A	A	C	A	A	T	G	G	G	C	G	G	G	G	G	A	G	C	G	G	G	G	C	G	G	A	G	A	G	A	G	G	G	C	G	G	C	A	G	G	T	T
159	ECI_2506	Canada	C	A	C	G	T	A	A	C	A	A	T	G	G	G	C	G	G	G	G	G	A	G	C	G	G	G	G	C	G	G	A	G	A	G	A	G	G	G	C	G	G	C	A	G	G	T	T
160	ECI_2507	Canada	C	A	C	G	T	A	A	C	A	A	T	G	G	G	C	G	G	G	G	G	A	G	C	G	G	G	G	C	G	G	A	G	A	G	A	G	G	G	C	G	G	C	A	G	G	T	T
161	ECI_2508	Canada	C	A	C	G	T	A	A	C	A	A	T	G	G	G	C	G	G	G	G	G	A	G	C	G	G	G	G	C	G	G	A	A	A	G	A	G	G	G	C	G	G	C	A	G	G	T	T
162	ECI_2509	Canada	C	A	C	G	T	A	A	C	A	A	T	G	G	G	C	G	G	G	G	G	A	G	C	G	G	G	G	C	G	G	A	A	A	G	A	G	G	G	C	G	G	C	A	G	G	T	T
163	ECI_2510	Canada	C	A	C	G	T	A	A	C	A	A	T	G	G	G	C	G	G	G	G	G	A	G	C	G	G	G	G	C	G	G	A	A	A	G	A	G	G	G	C	G	G	C	A	G	G	T	T
164	ECI_2511	Canada	C	A	C	G	T	A	A	C	A	A	T	G	G	G	C	G	G	G	G	G	A	G	C	G	G	G	G	C	G	G	A	A	A	G	A	G	G	G	C	G	G	C	A	G	G	T	T
165	ECI_2512	Canada	C	A	C	G	T	A	A	C	A	A	T	G	G	G	C	G	G	G	G	G	A	G	C	G	G	G	G	C	G	G	A	A	A	G	A	G	G	G	C	G	G	C	A	G	G	T	T
166	ECI_2513	Canada	C	A	C	G	T	A	A	C	A	A	T	G	G	G	C	G	G	G	G	G	A	G	C	G	G	G	G	C	G	G	A	A	A	G	A	G	G	G	C	G	G	C	A	G	G	T	T
167	ECI_2514	Canada	C	A	C	G	T	A	A	C	A	A	T	G	G	G	C	G	G	G	G	G	A	G	C	G	G	G	G	C	G	G	A	A	A	G	A	G	G	G	C	G	G	C	A	G	G	T	T
168	ECI_2515	Canada	C	A	C	G	T	A	A	C	A	A	T	G	G	G	C	G	G	G	G	G	A	G	C	G	G	G	G	C	G	G	A	A	A	G	A	G	G	G	C	G	G	G	A	G	G	T	T
169	ECI_2516	Canada	C	A	C	G	T	A	A	C	A	A	T	G	G	G	C	G	G	G	G	G	A	G	C	G	G	G	G	C	G	G	A	G	A	G	A	G	G	G	C	G	G	C	A	G	G	T	T
170	ECI_2517	Canada	C	A	C	G	T	A	A	C	A	A	T	G	G	G	C	G	G	G	G	G	A	G	C	G	G	G	G	C	G	G	A	G	A	G	A	G	G	G	C	G	G	C	A	G	G	T	T
171	ECI_2518	Canada	C	A	C	G	T	A	A	C	A	A	T	G	G	G	C	G	G	G	G	G	A	G	C	G	G	G	G	C	G	G	A	G	A	G	A	G	G	G	C	G	G	C	A	G	G	T	T
172	ECI_2519	Canada	C	A	C	G	T	A	A	C	A	A	T	G	G	G	C	G	G	G	G	G	A	G	C	G	G	G	G	C	G	G	A	G	A	G	A	G	G	G	C	G	G	C	A	G	G	T	T
173	ECI_252	Canada	C	A	C	G	T	A	A	C	A	A	T	G	G	G	C	G	G	G	G	G	A	G	C	G	G	G	G	C	G	G	A	G	A	G	A	G	G	G	C	G	G	C	A	G	G	T	T
174	ECI_2520	Canada	C	A	C	G	T	A	A	C	A	A	T	G	G	G	C	G	G	G	G	G	A	G	C	G	G	G	G	C	G	G	A	G	A	G	A	G	G	G	C	G	G	C	A	G	G	T	T
175	ECI_2521	Canada	C	A	C	G	T	A	A	C	A	A	T	G	G	G	C	G	G	G	G	G	A	G	C	G	G	G	G	C	G	G	A	G	A	G	A	G	G	G	C	G	G	C	A	G	G	T	T
176	ECI_2522	Canada	C	A	C	G	T	A	A	C	A	A	T	G	G	G	C	G	G	G	G	G	A	G	C	G	G	G	G	C	G	G	A	G	A	G	A	G	G	G	C	G	G	C	A	G	G	T	T
177	ECI_2523	Canada	C	A	C	G	T	A	A	C	A	A	T	G	G	G	C	G	G	G	G	G	A	G	C	G	G	G	G	C	G	G	A	G	A	G	A	G	G	G	C	G	G	C	A	G	G	T	T
178	ECI_2524	Canada	C	A	C	G	T	A	A	C	A	A	T	G	G	G	C	G	G	G	G	G	A	G	C	G	G	G	G	C	G	G	A	G	A	G	A	G	G	G	C	G	G	C	A	G	G	T	T
179	ECI_2525	Canada	C	A	C	G	T	A	A	C	A	A	T	G	G	G	C	G	G	G	G	G	A	G	C	G	G	G	G	C	G	G	A	G	A	G	A	G	G	G	C	G	G	C	A	G	G	T	T
180	ECI_2526	Canada	C	A	C	G	T	A	A	C	A	A	T	G	G	G	C	G	G	G	G	G	A	G	C	G	G	G	G	C	G	G	A	G	A	G	A	G	G	G	C	G	G	C	A	G	G	T	T
181	ECI_2527	Canada	C	A	C	G	T	A	A	C	A	A	T	G	G	G	C	G	G	G	G	G	A	G	C	G	G	G	G	C	G	G	A	G	A	G	A	G	G	G	C	G	G	C	A	G	G	T	T
182	ECI_258	Canada	C	A	C	G	T	A	A	C	A	A	T	G	G	G	C	G	G	G	G	G	A	G	C	G	G	G	G	C	G	G	A	A	A	G	A	G	G	G	C	G	G	C	A	G	G	T	T
183	ECI_264	Canada	C	A	C	G	T	A	A	C	A	A	T	G	G	G	C	G	G	G	G	G	A	G	C	G	G	G	G	C	G	G	A	G	A	G	A	G	G	G	C	G	G	C	A	G	G	T	T
184	ECI_270	Canada	C	A	C	G	T	A	A	C	A	A	T	G	G	G	C	G	G	G	G	G	A	G	C	G	G	G	G	C	G	G	A	G	A	G	A	G	G	G	C	G	G	C	A	G	G	T	T
185	ECI_272	Canada	C	A	C	G	T	A	A	C	A	A	T	G	G	G	C	G	G	G	G	G	A	G	C	G	G	G	G	C	G	G	A	A	A	G	A	G	G	G	C	G	G	C	A	G	G	T	T
186	ECI_2978	Canada	C	A	C	G	T	A	A	C	A	A	T	G	G	G	C	G	G	G	G	G	A	G	C	G	G	G	G	C	G	G	A	G	A	G	A	G	G	G	C	G	G	C	A	G	G	T	T
187	ECI_2979	Canada	C	A	C	G	T	A	A	C	A	A	T	G	G	G	C	A	G	G	G	G	A	G	C	G	G	G	G	C	G	G	A	A	A	G	A	G	G	G	C	G	G	C	A	G	G	T	T
188	ECI_2980	Canada	C	A	C	G	T	A	A	C	A	A	T	G	G	G	C	G	G	G	G	G	A	G	C	G	G	G	G	C	G	G	A	G	A	G	A	G	G	G	C	G	G	C	A	G	G	T	T
189	ECI_3004	Canada	C	A	C	G	T	A	A	C	A	A	T	G	G	G	C	A	G	G	G	G	A	G	C	G	G	G	G	C	G	G	A	A	A	G	A	G	G	G	C	G	G	C	A	G	G	T	T
190	ECI_3005	Canada	C	A	C	G	T	A	A	C	A	A	T	G	G	G	C	A	G	G	G	G	A	G	C	G	G	G	G	C	G	G	A	A	A	G	A	G	G	G	C	G	G	C	A	G	G	T	T
191	ECI_3006	Canada	C	A	C	G	T	A	A	C	A	A	T	G	G	G	C	G	G	G	G	G	A	G	C	G	G	G	G	C	G	G	A	A	A	G	A	G	G	G	C	G	G	C	A	G	G	T	T
192	ECI_3033	Canada	C	A	C	G	T	A	A	C	A	A	T	G	G	G	C	G	G	G	G	G	A	G	C	G	G	G	G	C	G	G	A	G	A	G	A	G	G	G	C	G	G	C	A	G	G	T	T
193	ECI_3034	Canada	C	A	C	G	T	A	A	C	A	A	T	G	G	G	C	G	G	G	G	G	A	G	C	G	G	G	G	C	G	G	A	G	A	G	A	G	G	G	C	G	G	C	A	G	G	T	T
194	ECI_3035	Canada	C	A	C	G	T	A	A	C	A	A	T	G	G	G	C	A	G	G	G	G	A	G	C	G	G	G	G	C	G	G	A	A	A	G	A	G	G	G	C	G	G	C	A	G	G	T	T
195	ECI_306	Canada	T	A	C	G	T	A	A	C	A	A	T	G	G	G	C	G	G	G	G	G	A	G	C	G	G	G	G	C	G	G	A	A	A	G	A	G	G	G	C	G	G	C	A	G	G	T	T
196	ECI_331	Canada	C	A	C	G	T	A	A	C	A	A	T	G	G	G	C	G	G	G	G	G	A	G	C	G	G	G	G	C	G	G	A	A	A	G	A	G	G	G	C	G	G	C	A	G	G	T	T
197	ECI_351	Canada	C	A	C	G	T	A	A	C	A	A	T	G	G	G	C	G	G	G	G	G	A	G	C	G	G	G	G	C	G	G	A	G	A	G	A	G	G	G	C	G	G	C	A	G	G	T	T
198	ECI_357	Canada	C	A	C	G	T	A	A	C	A	A	T	G	G	G	C	G	G	G	G	G	A	G	C	G	G	G	G	C	G	G	A	G	A	G	A	G	G	G	C	G	G	C	A	G	G	T	T
199	ECI_363	Canada	C	A	C	G	T	A	A	C	A	A	T	G	G	G	C	G	G	G	G	G	A	G	C	G	G	G	G	C	G	G	A	G	A	G	A	G	G	G	C	G	G	C	A	G	G	T	T
200	ECI_366	Canada	C	A	C	G	T	A	A	C	A	A	T	G	G	G	C	G	G	G	G	G	A	G	C	G	G	G	G	C	G	G	A	G	A	G	A	G	G	G	C	G	G	C	A	G	G	T	T
201	ECI_497	Canada	C	A	C	G	T	A	A	C	A	A	T	G	G	G	C	G	G	G	G	G	A	G	C	G	G	G	G	C	G	G	A	A	A	G	A	G	G	G	C	G	G	C	A	G	G	T	T
202	ECI_504	Canada	C	A	C	G	T	A	A	C	A	A	T	G	G	G	C	G	G	G	G	G	A	G	C	G	G	G	G	C	G	G	A	A	A	G	A	G	G	G	C	G	G	C	A	G	G	T	T
203	ECI_508	Canada	C	A	C	G	T	A	A	C	A	A	T	G	G	G	C	G	G	G	G	G	A	G	C	G	G	G	G	C	G	G	A	G	A	G	A	G	G	G	C	G	G	C	A	G	G	T	T
204	ECI_562	Canada	C	A	C	G	T	A	A	C	A	A	T	G	G	G	C	G	G	G	G	G	A	G	C	G	G	G	G	C	G	G	A	G	A	G	A	G	G	G	C	G	G	C	A	G	G	T	T
205	ECI_564	Canada	C	A	C	G	T	A	A	C	A	A	T	G	G	G	C	G	G	G	G	G	A	G	C	G	G	G	G	C	G	G	A	A	A	G	A	G	G	G	C	G	G	C	A	G	G	T	T
206	ECI_576	Canada	C	A	C	G	T	A	A	C	A	A	T	G	G	G	C	G	G	G	G	G	A	G	C	G	G	G	G	C	G	G	A	G	A	G	A	G	G	G	C	G	G	C	A	G	G	T	T
207	ECI_586	Canada	C	A	C	G	T	A	A	C	A	A	T	G	G	G	C	G	G	G	G	G	A	G	C	G	G	G	G	C	G	G	A	A	A	G	A	G	G	G	C	G	G	C	A	G	G	T	T
208	ECI_587	Canada	C	A	C	G	T	A	A	C	A	A	T	G	G	G	C	G	G	G	G	G	A	G	C	G	G	G	G	C	G	G	A	G	A	G	A	G	G	G	C	G	G	C	A	G	G	T	T
209	ECI_588	Canada	C	A	C	G	T	A	A	C	A	A	T	G	G	G	C	G	G	G	G	G	A	G	C	G	G	G	G	C	G	G	A	G	A	G	A	G	G	G	C	G	G	C	A	G	G	T	T
210	ECI_633	Canada	C	A	C	G	T	A	A	C	A	A	T	G	G	G	C	G	G	G	G	G	A	G	C	G	G	G	G	C	G	G	A	A	A	G	A	G	G	G	C	G	G	C	A	G	G	T	T
211	ECI_660	Canada	C	A	C	G	T	A	A	C	A	A	T	G	G	G	C	G	G	G	G	G	A	G	C	G	G	G	G	C	G	G	A	G	A	G	A	G	G	G	C	G	G	C	A	G	G	T	T
212	ECI_684	Canada	C	A	C	G	T	A	A	C	A	A	T	G	G	G	C	G	G	G	G	G	A	G	C	G	G	G	G	C	G	G	A	A	A	G	A	G	G	G	C	G	G	C	A	G	G	T	T
213	ECI_793	Canada	C	A	C	G	T	A	A	C	A	A	T	G	G	G	C	G	G	G	G	G	A	G	C	G	G	G	G	C	G	G	A	G	A	G	A	G	G	G	C	G	G	C	A	G	G	T	T
214	ECI_822	Canada	C	A	C	G	T	A	A	C	A	A	T	G	G	G	C	G	G	G	G	G	A	G	C	G	G	G	G	C	G	G	C	G	A	G	A	G	G	G	C	G	G	C	A	G	G	T	T
215	ECI_826	Canada	C	A	C	G	T	A	A	C	A	A	T	G	G	G	C	G	G	G	G	G	A	G	C	G	G	G	G	C	G	G	A	G	A	G	A	G	G	G	C	G	G	C	A	G	G	T	T
216	ECI_855	Canada	C	A	C	G	T	A	A	C	A	A	T	G	G	G	C	G	G	G	G	G	A	G	C	G	G	G	G	C	G	G	A	G	A	G	A	G	G	G	C	G	G	C	A	G	G	T	T
217	ECI_857	Canada	C	A	C	G	T	A	A	C	A	A	T	G	G	G	C	G	G	G	G	G	A	G	C	G	G	G	G	C	G	G	A	A	A	G	A	G	G	G	C	G	G	C	A	G	G	T	T
218	ECI_881	Canada	C	A	C	G	T	A	A	C	A	A	T	G	G	G	C	G	G	G	G	G	A	G	C	G	G	G	G	C	G	G	A	G	A	G	A	G	G	G	C	G	G	C	A	G	G	T	T
219	ECI_882	Canada	C	A	C	G	T	A	A	C	A	A	T	G	G	G	C	G	G	G	G	G	A	G	C	G	G	G	G	C	G	G	A	A	A	G	A	G	G	G	C	G	G	C	A	G	G	T	T
220	ECI_886	Canada	C	A	C	G	T	A	A	C	A	A	T	G	G	G	C	G	G	G	G	G	A	G	C	G	G	G	G	C	G	G	A	A	A	G	A	G	G	G	C	G	G	C	A	G	G	T	T
221	ECI_887	Canada	C	A	C	G	T	A	A	C	A	A	T	G	G	G	C	G	G	G	G	G	A	G	C	G	G	G	G	C	G	G	A	G	A	G	A	G	G	G	C	G	G	C	A	G	G	T	T
222	ECI_888	Canada	C	A	C	G	T	A	A	C	A	A	T	G	G	G	C	G	G	G	G	G	A	G	C	G	G	G	G	C	G	G	A	G	A	G	A	G	G	G	C	G	G	C	A	G	G	T	T
223	ECI_889	Canada	C	A	C	G	T	A	A	C	A	A	T	G	G	G	C	G	G	G	G	G	A	G	C	G	G	G	G	C	G	G	A	G	A	G	A	G	G	G	C	G	G	C	A	G	G	T	T
224	ECI_891	Canada	C	A	C	G	T	A	A	C	A	A	T	G	G	G	C	G	G	G	G	G	A	G	C	G	G	G	G	C	G	G	A	G	A	G	A	G	G	G	C	G	G	C	A	G	G	T	T
225	ECI_892	Canada	C	A	C	G	T	A	A	C	A	A	T	G	G	G	C	G	G	G	G	G	A	G	C	G	G	G	G	C	G	G	A	G	A	G	A	G	G	G	C	G	G	C	A	G	G	T	T
226	ECI_900	Canada	C	A	C	G	T	A	A	C	A	G	T	G	G	G	C	G	G	G	G	G	A	G	C	G	G	G	G	C	G	G	A	G	A	G	A	G	G	G	C	G	G	C	A	G	G	T	T
227	ECI_902	Canada	C	A	C	G	T	A	A	C	A	A	T	G	G	G	C	G	G	G	G	G	A	G	C	G	G	G	G	C	G	G	A	G	A	G	A	G	G	G	C	G	G	C	A	G	G	T	T
228	ECI_907	Canada	C	A	C	G	T	A	A	C	A	A	T	G	G	G	C	G	G	G	G	G	A	G	C	G	G	G	G	C	G	G	A	G	A	G	A	G	G	G	C	G	G	C	A	G	G	T	T
229	EDL933	Canada	C	A	C	G	T	A	A	C	A	A	T	G	G	G	C	G	G	G	G	G	A	G	C	G	G	G	G	C	G	G	A	G	A	G	A	G	G	G	C	G	G	C	A	G	G	T	T
230	EcHu44a	NewZealand	C	A	C	G	T	A	A	C	A	A	T	G	G	G	C	G	G	G	G	G	A	G	C	G	G	G	G	C	G	G	A	A	A	G	A	G	G	G	C	G	G	C	A	G	G	T	T
231	EcHu56a	NewZealand	C	A	C	G	T	A	A	C	A	A	T	G	G	G	C	G	G	G	G	G	A	G	C	G	G	G	G	C	G	G	A	G	A	G	A	G	G	G	C	G	G	C	A	G	G	T	T
232	EcHu68a	NewZealand	C	A	C	G	T	A	A	C	A	A	T	G	G	G	C	G	G	G	G	G	A	G	C	G	G	G	G	C	G	G	A	A	A	G	A	G	G	G	C	G	G	C	A	G	G	T	T
233	EcHu76a	NewZealand	C	A	C	G	T	A	A	C	A	A	T	G	G	G	C	G	G	G	G	G	A	G	C	G	G	G	G	C	G	G	A	G	A	G	A	G	G	G	C	G	G	C	A	G	G	T	T
234	EcHu93a	NewZealand	C	A	C	G	T	A	A	C	A	A	T	G	G	G	C	G	G	G	A	G	A	G	C	G	G	G	G	C	G	G	A	A	A	G	A	G	G	G	C	G	G	C	A	G	G	T	T
235	EcHu114a	NewZealand	C	A	C	G	T	A	A	C	A	A	T	G	G	G	C	G	G	G	G	G	A	G	C	G	G	G	G	C	G	G	A	A	A	G	A	G	G	G	C	G	G	C	A	G	G	T	T
236	FDA506	Unk	C	A	C	G	T	A	A	C	A	A	T	G	G	G	C	G	G	G	G	G	A	G	C	G	G	G	G	C	G	G	A	G	A	G	A	G	G	G	C	G	G	C	A	G	G	T	T
237	FDA517	Unk	C	A	C	G	T	A	A	C	A	A	T	G	G	G	C	G	G	G	G	G	A	G	C	G	G	G	G	C	G	G	A	A	A	G	A	G	G	G	C	G	G	C	A	G	G	T	T
238	FRIK1990	USA,MN	C	A	C	G	T	A	A	C	A	A	T	G	G	G	C	G	G	G	G	G	A	G	C	G	G	G	G	C	G	G	A	A	A	G	A	G	G	G	C	G	G	C	A	G	G	T	T
239	FRIK1996	USA,MD	C	A	C	G	T	A	A	C	A	A	T	G	G	G	C	G	G	G	G	G	A	G	C	G	G	G	G	C	G	G	A	A	A	G	A	G	T	G	C	G	G	C	A	G	G	T	T
240	FRIK1999	USA,NE	C	A	C	G	T	A	A	C	A	A	T	G	G	G	C	G	G	G	G	G	A	G	C	G	G	G	G	C	G	G	A	A	A	G	A	G	G	G	C	G	G	C	A	G	G	T	T
241	FRIK2001	Unk	C	A	C	G	T	A	A	C	A	A	T	G	G	G	C	G	G	G	G	G	A	G	C	G	G	G	G	C	G	G	A	A	A	G	A	G	G	G	C	G	G	C	A	G	G	T	T
242	G5101	USA	C	A	C	G	T	G	A	C	C	A	T	G	G	G	C	G	G	G	G	G	G	G	C	G	G	G	G	C	G	G	A	A	A	G	A	G	G	G	C	G	G	C	A	G	G	T	C
243	H02_contigs	Netherlands	C	A	C	G	T	G	A	C	C	A	C	G	G	G	C	G	G	G	G	G	G	G	C	G	G	G	G	C	G	G	A	A	A	A	A	G	G	G	C	G	G	C	A	G	G	C	C
244	H06_contigs	Netherlands	C	A	C	G	T	A	A	C	A	A	T	G	G	G	C	G	G	G	G	G	A	G	C	G	G	G	G	C	G	G	A	G	A	G	A	G	G	G	C	G	G	C	A	G	G	T	T
245	H07_contigs	Netherlands	C	A	C	G	T	A	A	C	A	A	T	G	G	G	C	G	G	G	G	G	A	G	C	G	G	G	G	C	G	G	A	G	A	G	A	G	G	G	C	G	G	C	A	G	G	T	T
246	H09_contigs	Netherlands	C	A	C	G	T	A	A	C	A	A	T	G	G	G	C	G	G	G	G	G	A	G	C	G	G	G	G	C	G	G	A	G	A	G	A	G	G	G	C	G	G	C	A	G	G	T	T
247	H13_contigs	Netherlands	C	A	C	G	T	A	A	C	A	A	T	G	G	G	C	G	G	G	G	G	A	G	C	G	G	G	G	C	G	G	A	G	A	G	A	G	G	G	C	G	G	C	A	G	G	T	T
248	H15_contigs	Netherlands	C	A	C	G	T	A	A	C	A	A	T	G	G	G	C	G	G	G	G	G	A	G	C	G	G	G	G	C	G	G	A	G	A	G	A	G	G	G	C	G	G	C	A	G	G	T	T
249	H17_contigs	Netherlands	C	A	C	G	T	A	A	C	A	A	T	G	G	G	C	G	G	G	G	G	A	G	C	G	G	A	G	C	G	G	A	A	A	G	A	G	G	G	C	G	G	C	A	G	G	T	T
250	H19_contigs	Netherlands	C	A	C	G	T	A	A	C	A	A	T	G	G	G	C	G	G	G	G	G	A	G	C	G	G	A	G	C	G	G	A	A	A	G	A	G	G	G	C	G	G	C	A	G	G	T	T
251	H24_contigs	Netherlands	C	A	C	G	T	A	A	C	A	A	T	G	G	G	C	G	G	G	G	G	A	G	C	G	G	G	G	C	G	G	A	A	A	G	A	G	G	G	T	G	G	C	A	G	G	T	T
252	H25_2nd_contigs	Netherlands	C	A	C	G	T	A	A	C	A	A	T	G	G	G	C	G	G	G	G	G	A	G	C	G	G	G	G	C	G	G	A	A	A	G	A	G	G	G	C	G	G	C	A	G	G	T	T
253	H25_contigs	Netherlands	C	A	C	G	T	A	A	C	A	A	T	G	G	G	C	G	G	G	G	G	A	G	C	G	G	G	G	C	G	G	A	A	A	G	A	G	G	G	C	G	G	C	A	G	G	T	T
254	H27_contigs	Netherlands	C	A	C	G	T	A	A	C	A	A	T	G	G	G	C	G	G	G	G	G	A	G	C	G	G	G	G	C	G	G	A	A	A	G	A	G	G	G	C	G	G	C	A	G	G	T	T
255	EcCa491a	NewZealand	C	A	C	G	T	A	A	C	A	A	T	G	G	G	C	G	G	G	G	G	A	G	C	G	G	G	G	C	G	G	A	A	A	G	A	G	G	G	C	G	G	C	A	G	G	T	T
256	H30	Unk	C	A	C	G	T	A	A	C	A	A	T	G	G	G	C	G	G	G	G	G	A	G	C	G	G	G	G	C	G	G	A	A	A	G	A	G	G	G	C	G	G	C	A	G	G	T	T
257	H32_contigs	Netherlands	C	A	C	G	T	A	A	C	A	A	T	G	G	G	C	G	G	G	G	G	A	G	C	G	G	A	G	C	G	G	A	A	A	G	A	G	G	G	C	G	G	C	A	G	G	T	T
258	H42_contigs	Netherlands	C	A	C	G	T	A	A	C	A	A	T	G	G	G	C	G	G	G	G	G	A	G	C	G	G	G	G	C	G	G	A	A	A	G	A	G	G	G	C	G	G	C	A	G	G	T	T
259	H44_contigs	Netherlands	C	A	C	G	T	A	A	C	A	A	T	G	G	G	C	G	G	G	G	G	A	G	C	G	G	G	G	C	G	G	A	A	A	G	A	G	G	G	C	G	G	C	A	G	G	T	T
260	H48_contigs	Netherlands	C	A	C	G	T	A	A	C	A	A	T	G	G	G	C	G	G	G	G	G	A	G	C	G	G	G	G	C	G	G	A	A	A	G	A	G	G	G	C	G	G	C	A	G	G	T	T
261	H49_contigs	Netherlands	C	A	C	G	T	A	A	C	A	A	T	G	G	G	C	G	G	G	G	G	A	G	C	G	G	G	G	C	G	G	A	A	A	G	A	G	G	G	C	G	G	C	A	G	G	T	T
262	H51_contigs	Netherlands	C	A	C	G	T	A	A	C	A	A	T	G	G	G	C	G	T	G	G	G	A	G	C	G	G	G	G	C	G	G	A	A	A	G	A	G	G	G	C	G	G	C	A	G	G	T	T
263	H83_contigs	Netherlands	C	A	C	G	T	A	A	C	A	A	T	G	G	G	C	G	G	G	G	G	A	G	C	G	G	G	G	C	G	G	A	A	A	G	A	G	G	G	C	G	G	C	A	G	G	T	T
264	H_2687	Unk	C	A	C	G	T	G	A	C	C	A	C	G	G	G	C	G	G	G	G	G	G	G	C	G	G	G	G	C	G	G	A	A	A	A	A	G	G	G	C	G	G	C	A	G	G	C	C
265	LSU_61	Unk	C	A	C	G	T	G	A	C	C	A	C	G	G	G	C	G	G	G	G	G	G	G	C	G	G	G	G	C	G	G	A	A	A	G	A	G	G	G	C	G	G	C	A	G	G	C	C
266	MA6	Malaysia	C	A	C	G	T	A	A	C	A	A	T	G	G	G	C	G	G	G	G	G	A	G	C	G	G	G	G	C	G	G	A	A	A	G	A	G	G	G	C	G	G	C	A	G	G	T	T
267	NCCP15658	South Korea	C	A	C	G	T	A	A	C	A	A	T	G	G	G	C	G	G	G	G	G	A	G	C	G	G	G	G	C	G	G	A	A	A	G	A	G	G	G	C	G	C	C	A	G	G	T	T
268	NCCP15739	South Korea	C	A	C	G	T	A	A	C	A	A	T	G	G	G	C	G	G	G	G	G	A	G	C	G	G	G	G	C	G	G	A	G	A	G	A	G	G	G	C	G	G	C	A	G	G	T	T
269	NE1487	USA	C	A	C	G	T	A	A	C	A	A	T	G	G	G	C	G	G	G	G	G	A	G	C	G	G	G	G	C	G	G	A	A	A	G	A	G	G	G	C	G	G	C	A	G	G	T	T
270	PA14	USA	C	A	C	G	T	A	A	C	A	A	T	G	G	G	C	G	G	G	G	G	A	G	C	G	G	G	G	C	G	G	A	G	A	G	A	G	G	G	C	G	G	C	A	G	G	T	T
271	PA32	USA	C	A	C	G	T	A	A	C	A	A	T	G	G	G	C	G	G	G	G	G	A	G	C	G	G	G	G	C	G	G	A	G	A	G	A	G	G	G	C	G	G	C	A	G	G	T	T
272	PA40	USA	C	A	C	G	T	A	A	C	A	A	T	G	G	G	C	G	G	G	G	G	A	G	C	G	G	G	G	C	G	G	A	A	A	G	A	G	G	G	C	G	G	C	A	G	G	T	T
273	PA7	USA	C	A	C	G	T	A	A	C	A	A	T	G	G	G	C	G	G	G	G	G	A	G	C	G	G	G	G	C	G	G	A	G	A	G	A	G	G	G	C	G	G	C	A	G	G	T	T
274	Sakai	Japan	C	A	C	G	T	A	A	C	A	A	T	G	G	G	C	G	G	G	G	G	A	G	C	G	G	G	G	C	G	G	A	G	A	G	A	G	G	G	C	G	G	C	A	G	G	T	T
275	EcCa452a	NewZealand	C	A	C	G	T	A	A	C	A	A	T	G	G	G	C	G	G	G	G	G	A	G	C	G	G	G	G	C	G	G	A	A	A	G	A	G	G	G	C	G	G	C	A	G	G	T	T
276	TW06591	Germany	C	A	C	G	T	G	A	C	C	A	C	G	G	G	C	G	G	G	G	G	G	G	C	G	G	G	G	C	G	G	A	A	A	A	A	G	G	G	C	G	G	C	A	G	G	C	C
277	TW09195	USA	C	A	C	G	T	A	A	C	A	A	T	G	G	G	C	G	G	G	G	G	A	G	C	G	G	G	G	C	G	G	A	A	A	G	A	G	G	G	C	G	G	C	A	G	G	T	T
278	TW10119	USA	C	A	C	G	T	A	A	C	A	A	T	G	G	G	C	G	G	G	G	G	A	G	C	G	G	G	G	C	G	G	A	A	A	G	A	G	G	G	C	G	G	C	A	G	G	T	T
279	TW11039	USA	C	A	C	G	T	A	A	C	A	A	T	G	G	G	C	G	G	G	G	G	A	G	C	G	G	G	G	C	G	G	A	G	A	G	A	G	G	G	C	G	G	C	A	G	G	T	T
280	TW14301	USA	C	A	C	G	T	A	A	C	A	A	T	G	G	G	C	G	G	G	G	G	A	G	C	G	G	G	G	C	G	G	A	A	A	G	A	G	G	G	C	G	G	C	A	G	G	T	T
281	TW14313	USA	C	A	C	G	T	A	A	C	A	A	T	G	G	G	C	G	G	G	G	G	A	G	C	G	G	G	G	C	G	G	A	A	A	G	A	G	G	G	C	G	G	C	A	G	G	T	T
282	TW14359	USA	C	A	C	G	T	A	A	C	A	A	T	G	G	G	C	G	G	G	G	G	A	G	C	G	G	G	G	C	G	G	A	A	A	G	A	G	G	G	C	G	G	C	A	G	G	T	T
283	TW14588	Unk	C	A	C	G	T	A	A	C	A	A	T	G	G	G	C	G	G	G	G	G	A	G	C	G	G	G	G	C	G	G	A	G	A	G	A	G	G	G	C	G	G	C	A	G	G	T	T
284	WTCHG_51924_201	Scotland	C	A	C	G	T	A	A	C	A	A	T	G	G	G	C	G	G	G	G	G	A	G	C	G	G	G	G	C	G	G	A	A	A	G	A	G	G	G	C	G	G	C	A	G	G	T	T
285	WTCHG_51924_202	Scotland	C	A	C	G	T	A	A	C	A	A	T	G	G	G	C	G	G	G	G	G	A	G	C	G	G	G	G	C	G	G	A	A	A	G	A	G	G	G	C	G	G	C	A	G	G	T	T
286	WTCHG_51924_204	Scotland	C	A	C	G	T	A	A	C	A	A	T	G	G	G	C	G	G	G	G	G	A	G	T	G	G	G	G	C	G	G	A	A	A	G	A	G	G	G	C	G	G	C	A	G	G	T	T
287	WTCHG_51924_208	Scotland	C	A	C	G	T	A	A	C	A	A	T	G	G	G	C	G	G	G	G	G	A	G	T	G	G	G	G	C	G	G	A	A	A	G	A	G	G	G	C	G	G	C	A	G	G	T	T
288	WTCHG_51924_210	Scotland	C	A	C	G	T	A	A	C	A	A	T	G	G	G	C	G	G	G	G	G	A	G	C	G	G	G	G	C	G	G	A	A	A	G	A	G	G	G	C	G	G	C	A	G	G	T	T
289	WTCHG_51924_211	Scotland	C	A	C	G	T	A	A	C	A	A	T	G	G	G	C	G	G	G	G	G	A	G	C	G	G	G	G	C	G	G	A	A	A	G	A	G	G	G	C	G	G	C	A	G	G	T	T
290	WTCHG_51924_213	Scotland	C	A	C	G	T	A	A	C	A	A	T	G	G	G	C	G	G	G	G	G	A	G	C	G	G	G	G	C	G	G	A	A	A	G	A	G	G	G	C	G	G	C	A	G	G	T	T
291	WTCHG_51924_214	Scotland	C	A	C	G	T	A	A	C	A	A	T	G	G	G	C	G	G	G	G	G	A	G	T	G	G	G	G	C	G	G	A	A	A	G	A	G	G	G	C	G	G	C	A	G	G	T	T
292	WTCHG_51924_215	Scotland	C	A	C	G	T	A	A	C	A	A	T	G	G	G	C	G	G	G	G	G	A	G	C	G	G	G	G	C	G	G	A	A	A	G	A	G	G	G	C	G	G	C	A	G	G	T	T
293	WTCHG_51924_216	Scotland	C	A	C	G	T	A	A	C	A	A	T	G	G	G	C	G	G	G	G	G	A	G	T	G	G	G	G	C	G	G	A	A	A	G	A	G	G	G	C	G	G	C	A	G	G	T	T
294	WTCHG_51924_217	Scotland	C	A	C	G	T	A	A	C	A	A	T	G	G	G	C	G	G	G	G	G	A	G	T	G	G	G	G	C	G	G	A	A	A	G	A	G	G	G	C	G	G	C	A	G	G	T	T
295	WTCHG_51924_218	Scotland	C	A	C	G	T	A	A	C	A	A	T	G	G	G	C	G	G	G	G	G	A	G	T	G	G	G	G	C	G	G	A	A	A	G	A	G	G	G	C	G	G	C	A	G	G	T	T
296	WTCHG_51924_219	Scotland	C	A	C	G	T	A	A	C	A	A	T	G	G	G	C	G	G	G	G	G	A	G	C	G	G	G	G	C	G	G	A	A	A	G	A	G	G	G	C	G	G	C	A	G	G	T	T
297	WTCHG_51924_220	Scotland	C	A	C	G	T	A	A	C	A	A	T	G	G	G	C	G	G	G	G	G	A	G	C	G	G	G	G	C	G	A	A	A	A	G	A	G	G	G	C	G	G	C	A	G	G	T	T
298	WTCHG_51924_221	Scotland	C	A	C	G	T	A	A	C	A	A	T	G	G	G	C	G	G	G	G	G	A	G	T	G	G	G	G	C	G	G	A	A	A	G	A	G	G	G	C	G	G	C	A	G	G	T	T
299	WTCHG_51924_222	Scotland	C	A	C	G	T	A	A	C	A	A	T	G	G	G	C	G	G	G	G	G	A	G	T	G	G	G	G	C	G	G	A	A	A	G	A	G	G	G	C	G	G	C	A	G	G	T	T
300	WTCHG_51924_223	Scotland	C	A	C	G	T	A	A	C	A	A	T	G	G	G	C	G	G	G	G	G	A	G	T	G	G	G	G	C	G	G	A	A	A	G	A	G	G	G	C	G	G	C	A	G	G	T	T
301	WTCHG_51924_224	Scotland	C	A	C	G	T	A	A	C	A	A	T	G	G	G	C	G	G	G	G	G	A	G	T	G	G	G	G	C	G	G	A	A	A	G	A	G	G	G	C	G	G	C	A	G	G	T	T
302	WTCHG_51924_225	Scotland	C	A	C	G	T	A	A	C	A	A	T	G	G	G	C	G	G	G	G	G	A	G	T	G	G	G	G	C	G	G	A	A	A	G	A	G	G	G	C	G	G	C	A	G	G	T	T
303	WTCHG_51924_226	Scotland	C	A	C	G	T	A	A	C	A	A	T	G	G	G	C	G	G	G	G	G	A	G	T	G	G	G	G	C	G	G	A	A	A	G	A	G	G	G	C	G	G	C	A	G	G	T	T
304	WTCHG_51924_227	Scotland	C	A	C	G	T	A	A	C	A	A	T	G	G	G	C	G	G	G	G	G	A	G	T	G	G	G	G	C	G	G	A	A	A	G	A	G	G	G	C	G	G	C	A	G	G	T	T
305	WTCHG_51924_228	Scotland	C	A	C	G	T	A	A	C	A	A	T	G	G	G	C	G	G	G	G	G	A	G	C	G	G	G	G	C	G	G	A	A	A	G	A	G	G	G	C	G	G	C	A	G	G	T	T
306	WTCHG_51924_229	Scotland	C	A	C	G	T	A	A	C	A	A	T	G	G	G	C	G	G	G	G	G	A	G	C	G	G	A	G	C	G	G	A	A	A	G	A	G	G	G	C	G	G	C	A	G	G	T	T
307	WTCHG_51924_230	Scotland	C	A	C	G	T	A	A	C	A	A	T	G	G	G	C	G	G	G	G	G	A	G	C	G	G	G	G	C	G	G	A	A	A	G	A	G	G	G	C	G	G	C	A	G	G	T	T
308	WTCHG_51924_231	Scotland	C	A	C	G	T	A	A	C	A	A	T	G	G	G	C	G	G	G	G	G	A	G	T	G	G	G	G	C	G	G	A	A	A	G	A	G	G	G	C	G	G	C	A	G	G	T	T
309	WTCHG_51924_232	Scotland	C	A	C	G	T	A	A	C	A	A	T	G	A	G	C	G	G	G	G	G	A	G	C	G	G	G	G	C	G	G	A	A	A	G	A	G	G	G	C	G	G	C	A	G	G	T	T
310	WTCHG_51924_233	Scotland	C	A	C	G	T	A	T	C	A	A	T	G	G	G	C	G	G	G	G	G	A	G	T	G	G	G	G	C	G	G	A	A	A	G	A	G	G	G	C	G	G	C	A	G	G	T	T
311	WTCHG_51924_234	Scotland	C	A	C	G	T	A	A	C	A	A	T	G	G	G	C	G	G	G	G	G	A	G	T	G	G	G	G	C	G	G	A	A	A	G	A	G	G	G	C	G	G	C	A	G	G	T	T
312	WTCHG_51924_235	Scotland	C	A	C	G	T	A	A	C	A	A	T	G	G	G	C	G	G	G	G	G	A	G	T	G	G	G	G	C	G	G	A	A	A	G	A	G	G	G	C	G	G	C	A	G	G	T	T
313	WTCHG_51924_236	Scotland	C	A	C	G	T	A	A	C	A	A	T	G	G	G	C	G	G	G	G	G	A	G	T	G	G	G	G	C	G	G	A	A	A	G	A	G	G	G	C	G	G	C	A	G	G	T	T
314	WTCHG_51924_237	Scotland	C	A	C	G	T	A	A	C	A	A	T	G	G	G	C	G	G	G	G	G	A	G	T	G	G	G	G	C	G	G	A	A	A	G	A	G	G	G	C	G	G	C	A	G	G	T	T
315	WTCHG_81370_202	Scotland	C	A	C	G	T	A	A	C	A	A	T	G	G	G	C	G	G	G	G	G	A	G	T	G	G	G	G	C	G	G	A	A	A	G	A	G	G	G	C	G	G	C	A	G	G	T	T
316	WTCHG_81370_203	Scotland	C	A	C	G	T	A	A	C	A	A	T	G	G	G	C	G	G	G	G	G	A	G	C	G	G	G	G	C	G	G	A	A	A	G	A	A	G	G	C	G	G	C	A	G	G	T	T
317	WTCHG_81370_204	Scotland	C	A	C	G	T	A	A	C	A	A	T	G	G	G	C	G	G	G	G	G	A	G	C	G	G	A	G	C	G	G	A	A	A	G	A	G	G	G	C	G	G	C	A	G	G	T	T
318	WTCHG_81370_205	Scotland	C	A	C	G	T	A	A	C	A	A	T	G	G	G	C	G	G	G	G	G	A	G	C	G	G	G	G	C	G	G	A	A	A	G	A	G	G	G	C	G	G	C	A	G	A	T	T
319	WTCHG_81370_206	Scotland	C	A	C	G	T	A	A	C	A	A	T	G	G	G	C	G	G	G	G	G	A	G	C	G	G	G	G	C	G	G	A	A	A	G	A	G	G	G	C	G	G	C	A	G	G	T	T
320	WTCHG_81370_207	Scotland	C	A	C	G	T	A	A	C	A	A	T	G	G	G	C	G	G	G	G	G	A	G	T	G	G	G	G	C	G	G	A	A	A	G	A	G	G	G	C	G	G	C	A	G	G	T	T
321	WTCHG_81370_208	Scotland	C	A	C	G	T	A	A	C	A	A	T	G	G	G	C	G	G	G	G	G	A	G	C	G	G	A	G	C	G	G	A	A	A	G	A	G	G	G	C	G	G	C	A	G	G	T	T
322	WTCHG_81370_209	Scotland	C	A	C	G	T	A	A	C	A	A	T	G	G	G	C	G	G	G	G	G	A	G	T	G	G	G	G	C	G	G	A	A	A	G	A	G	G	G	C	G	G	C	A	G	G	T	T
323	WTCHG_81370_210	Scotland	C	A	C	G	T	A	A	C	A	A	T	G	G	G	C	G	G	G	G	G	A	G	T	G	G	G	G	C	G	G	A	A	A	G	A	G	G	G	C	G	G	C	A	G	G	T	T
324	WTCHG_81370_211	Scotland	C	A	C	G	T	A	A	C	A	A	T	G	G	G	C	G	G	G	G	G	A	G	T	G	G	G	G	C	G	G	A	A	A	G	A	G	G	G	C	G	G	C	A	G	G	T	T
325	WTCHG_81370_212	Scotland	C	A	C	G	T	A	A	C	A	A	T	G	G	G	C	G	G	G	G	G	A	G	C	G	G	G	G	C	G	G	A	A	A	G	A	G	G	G	C	G	G	C	A	G	G	T	T
326	WTCHG_81370_213	Scotland	C	A	C	G	T	A	A	C	A	A	T	G	G	G	C	G	G	G	G	G	A	G	T	G	G	G	G	C	G	G	A	A	A	G	A	G	G	G	C	G	G	C	A	G	G	T	T
327	WTCHG_81370_214	Scotland	C	A	C	G	T	A	A	C	A	A	T	G	G	G	C	G	G	G	G	G	A	G	T	G	G	G	G	C	G	G	A	A	A	G	A	G	G	G	C	G	G	C	A	G	G	T	T
328	WTCHG_81370_215	Scotland	C	A	C	G	T	A	A	C	A	A	T	G	G	G	C	G	G	G	G	G	A	G	C	G	G	G	G	C	G	G	A	A	A	G	A	G	G	G	C	G	G	C	A	G	G	T	T
329	WTCHG_81370_216	Scotland	C	A	C	G	T	A	A	C	A	A	T	G	A	G	C	G	G	G	G	G	A	G	C	G	G	G	G	C	G	G	A	A	A	G	A	G	G	G	C	G	G	C	A	G	G	T	T
330	WTCHG_81370_217	Scotland	C	A	C	G	T	A	A	C	A	A	T	G	A	G	C	G	G	G	G	G	A	G	C	G	G	G	G	C	G	G	A	A	A	G	A	G	G	G	C	G	G	C	A	G	G	T	T
331	WTCHG_81370_218	Scotland	C	A	C	G	T	A	A	C	A	A	T	G	G	G	C	G	G	G	G	G	A	G	C	G	G	G	G	C	G	G	A	A	A	G	A	G	G	G	C	G	G	C	A	G	G	T	T
332	WTCHG_81370_219	Scotland	C	A	C	G	T	A	A	C	A	A	T	G	G	G	C	G	G	G	G	G	A	G	C	G	G	G	G	C	G	G	A	A	A	G	A	G	G	G	C	G	G	C	A	G	G	T	T
333	WTCHG_81370_220	Scotland	C	A	C	G	T	A	A	C	A	A	T	G	G	G	C	G	G	G	G	G	A	G	T	G	G	G	G	C	G	G	A	A	A	G	A	G	G	G	C	G	G	C	A	G	G	T	T
334	WTCHG_81370_221	Scotland	C	A	C	G	T	A	A	C	A	A	T	G	G	G	C	G	G	G	G	G	A	G	T	G	G	G	G	C	G	G	A	A	A	G	A	G	G	G	C	G	G	C	A	G	G	T	T
335	WTCHG_81370_222	Scotland	C	A	C	G	T	A	A	C	A	A	T	G	G	G	C	G	G	G	G	G	A	G	T	G	G	G	G	C	G	G	A	A	A	G	A	G	G	G	C	G	G	C	A	G	G	T	T
336	WTCHG_81370_223	Scotland	C	A	C	G	T	A	A	C	A	A	T	G	G	G	C	G	G	G	G	G	A	G	C	G	G	G	G	C	G	G	A	A	A	G	A	G	G	G	C	G	G	C	A	G	G	T	T
337	WTCHG_81370_224	Scotland	C	A	C	G	T	A	A	C	A	A	T	G	G	G	C	G	G	G	G	G	A	G	T	G	G	G	G	C	G	G	A	A	A	G	A	G	G	G	C	G	G	C	A	G	G	T	T
338	WTCHG_81370_225	Scotland	C	A	C	G	T	A	A	C	A	A	T	G	G	G	C	G	G	G	G	G	A	G	C	G	G	G	G	C	G	G	A	A	A	G	A	G	G	G	C	G	G	C	A	G	G	T	T
339	WTCHG_81370_226	Scotland	C	A	C	G	T	A	A	C	A	A	T	G	G	G	C	G	G	G	G	G	A	G	C	G	G	G	G	C	G	G	A	A	A	G	A	G	G	G	C	G	G	C	A	G	G	T	T
340	WTCHG_81370_227	Scotland	C	A	C	G	T	A	A	C	A	A	T	G	G	G	C	G	G	G	G	G	A	G	C	G	G	A	G	C	G	G	A	A	A	G	A	G	G	G	C	G	G	C	A	G	G	T	T
341	WTCHG_81370_228	Scotland	C	A	C	G	T	A	A	C	A	A	T	G	G	G	C	G	G	G	G	G	A	G	T	G	G	G	G	C	G	G	A	A	A	G	A	G	G	G	C	G	G	C	A	G	G	T	T
342	WTCHG_81370_229	Scotland	C	A	C	G	T	A	A	C	A	A	T	G	G	G	C	G	G	G	G	G	A	G	T	G	G	G	G	C	G	G	A	A	A	G	A	G	G	G	C	G	G	C	A	G	G	T	T
343	WTCHG_81370_230	Scotland	C	A	C	G	T	A	A	C	A	A	T	G	G	G	C	G	G	G	G	G	A	G	C	G	G	G	G	C	G	G	A	A	A	G	A	G	G	G	C	G	G	C	A	G	G	T	T
344	WTCHG_81370_231	Scotland	C	A	C	G	T	A	A	C	A	A	T	G	G	G	C	G	G	G	G	G	A	G	T	G	G	G	G	C	G	G	A	A	A	G	A	G	G	G	C	G	G	C	A	G	G	T	T
345	WTCHG_81370_232	Scotland	C	A	C	G	T	A	A	C	A	A	T	G	G	G	C	G	G	G	G	G	A	G	T	G	G	G	G	C	G	G	A	A	A	G	A	G	G	G	C	G	G	C	A	G	G	T	T
346	WTCHG_81370_234	Scotland	C	A	C	G	T	A	A	C	A	A	T	G	G	G	C	G	G	G	G	G	A	G	T	G	G	G	G	C	G	G	A	A	A	G	A	G	G	G	C	G	G	C	A	G	G	T	T
347	WTCHG_81370_235	Scotland	C	A	C	G	T	A	A	C	A	A	T	G	G	G	C	G	G	G	G	G	A	G	C	G	G	G	G	C	G	G	A	A	A	G	A	G	G	G	C	G	G	C	A	G	G	T	T
348	WTCHG_81370_236	Scotland	C	A	C	G	T	A	A	C	A	A	T	G	G	G	C	G	G	G	G	G	A	G	T	G	G	G	G	C	G	G	A	A	A	G	A	G	G	G	C	G	G	C	A	G	G	T	T
349	WTCHG_81370_237	Scotland	C	A	C	G	T	A	A	C	A	A	T	G	G	G	C	G	G	G	G	G	A	G	T	G	G	G	G	C	G	G	A	A	A	G	A	G	G	G	C	G	G	C	A	G	G	T	T
350	WTCHG_81370_238	Scotland	C	A	C	G	T	A	A	C	A	A	T	G	G	G	C	G	G	G	G	G	A	G	C	G	G	G	G	C	G	G	A	A	A	G	A	G	G	G	C	G	G	C	A	G	G	T	T
351	WTCHG_81370_239	Scotland	C	A	C	G	T	A	A	C	A	A	T	G	G	G	C	G	G	G	G	G	A	G	C	G	G	G	G	C	G	G	A	A	A	G	A	G	G	G	C	G	G	C	A	G	G	T	T
352	WTCHG_81370_240	Scotland	C	A	C	G	T	A	A	C	A	A	T	G	G	G	C	G	G	G	G	G	A	G	C	G	G	G	G	C	G	G	A	A	A	G	A	G	G	G	C	G	G	C	A	G	G	T	T
353	WTCHG_81370_241	Scotland	C	A	C	G	T	A	A	C	A	A	T	G	G	G	C	G	G	G	G	G	A	G	T	G	G	G	G	C	G	G	A	A	A	G	A	G	G	G	C	G	G	C	A	G	G	T	T
354	WTCHG_81370_242	Scotland	C	A	C	G	T	A	A	C	A	A	T	G	G	G	C	G	G	G	G	G	A	G	C	G	G	G	G	C	G	G	A	A	A	G	A	G	G	G	C	G	G	C	A	G	G	T	T
355	WTCHG_81370_243	Scotland	C	A	C	G	T	A	A	C	A	A	T	G	G	G	C	G	G	G	G	G	A	G	T	G	G	G	G	C	G	G	A	A	A	G	A	G	G	G	C	G	G	C	A	G	G	T	T
356	WTCHG_81370_244	Scotland	C	A	C	G	T	A	A	C	A	A	T	G	G	G	C	G	G	G	G	G	A	G	C	G	G	G	G	C	G	G	A	A	A	G	A	G	G	G	C	G	G	C	A	G	G	T	T
357	WTCHG_81370_245	Scotland	C	A	C	G	T	A	A	C	A	A	T	G	G	G	C	G	G	G	G	G	A	G	T	G	G	G	G	C	G	G	A	A	A	G	A	G	G	G	C	G	G	C	A	G	G	T	T
358	WTCHG_81370_246	Scotland	C	A	C	G	T	A	A	C	A	A	T	G	G	G	C	G	G	G	G	G	A	G	C	G	G	G	G	C	G	G	A	A	A	G	A	G	G	G	C	G	G	C	A	G	G	T	T
359	WTCHG_81370_247	Scotland	C	A	C	G	T	A	A	C	A	A	T	G	G	G	C	G	G	G	G	G	A	G	T	G	G	G	G	C	G	G	A	A	A	G	A	G	G	G	C	G	G	C	A	G	G	T	T
360	WTCHG_81370_248	Scotland	C	A	C	G	T	A	A	C	A	A	T	G	G	G	C	G	G	G	G	G	A	G	C	G	G	G	G	C	G	G	A	A	A	G	A	G	G	G	C	G	G	C	A	G	G	T	T
361	WTCHG_81370_249	Scotland	C	A	C	G	T	A	A	C	A	A	T	G	G	G	C	G	G	G	G	G	A	G	T	G	G	G	G	C	G	G	A	A	A	G	A	G	G	G	C	G	G	C	A	G	G	T	T
362	WTCHG_81370_250	Scotland	C	A	C	G	T	A	A	C	A	A	T	G	G	G	C	G	G	G	G	G	A	G	T	G	G	G	G	C	G	G	A	A	A	G	A	G	G	G	C	G	G	C	A	G	G	T	T
363	WTCHG_81370_251	Scotland	C	A	C	G	T	A	A	C	A	A	T	G	G	G	C	G	G	G	G	G	A	G	T	G	G	G	G	C	G	G	A	A	A	G	A	G	G	G	C	G	G	C	A	G	G	T	T
364	WTCHG_81370_259	Scotland	C	A	C	G	T	A	A	C	A	A	T	G	G	G	C	G	G	G	G	A	A	G	C	G	G	G	G	C	G	G	A	A	A	G	A	G	G	G	C	G	G	C	A	G	G	T	T
365	WTCHG_81370_260	Scotland	C	A	C	G	T	A	A	C	A	A	T	G	G	G	C	G	G	G	G	G	A	G	T	G	G	G	G	C	G	G	A	A	A	G	A	G	G	G	C	G	G	C	A	G	G	T	T
366	WTCHG_81370_261	Scotland	C	A	C	G	T	A	A	C	A	A	T	G	G	G	C	G	G	G	G	G	A	G	T	G	G	G	G	C	G	G	A	A	A	G	A	G	G	G	C	G	G	C	A	G	G	T	T
367	WTCHG_81370_262	Scotland	C	A	C	G	T	A	A	C	A	A	T	G	G	G	C	G	G	G	G	G	A	G	C	G	G	G	G	C	G	G	A	A	A	G	A	G	G	G	C	G	G	C	A	G	G	T	T
368	WTCHG_81370_263	Scotland	C	A	C	G	T	A	A	C	A	A	T	G	G	G	C	G	G	G	G	G	A	G	T	G	G	G	G	C	G	G	A	A	A	G	A	G	G	G	C	G	G	C	A	G	G	T	T
369	WTCHG_81370_264	Scotland	C	A	C	G	T	A	A	C	A	A	T	G	G	G	C	G	G	G	G	G	A	G	C	A	G	G	G	C	G	G	A	A	A	G	A	G	G	G	C	G	G	C	A	G	G	T	T
370	WTCHG_81370_265	Scotland	C	A	C	G	T	A	A	C	A	A	T	G	G	G	C	G	G	G	G	G	A	G	C	A	G	G	G	C	G	G	A	A	A	G	A	G	G	G	C	G	G	C	A	G	G	T	T
371	WTCHG_81370_266	Scotland	C	A	C	G	T	A	A	C	A	A	T	G	G	G	C	G	G	G	G	G	A	G	T	G	G	G	G	C	G	G	A	A	A	G	A	G	G	G	C	G	G	C	A	G	G	T	T
372	WTCHG_81370_267	Scotland	C	A	C	G	T	A	A	C	A	A	T	G	G	G	C	G	G	G	G	G	A	G	C	G	G	G	G	C	G	G	A	A	A	G	A	G	G	G	C	G	G	C	A	G	G	T	T
373	WTCHG_81370_268	Scotland	C	A	C	G	T	A	A	C	A	A	T	G	G	G	C	G	G	G	G	G	A	G	T	G	G	G	G	C	G	G	A	A	A	G	A	G	G	G	C	G	G	C	A	G	G	T	T
374	WTCHG_81370_269	Scotland	C	A	C	G	T	A	A	C	A	A	T	G	G	G	C	G	G	G	G	G	A	G	C	G	G	G	G	C	G	G	A	A	A	G	A	G	G	G	C	G	G	C	A	G	G	T	T
375	WTCHG_81370_270	Scotland	C	A	C	G	T	A	A	C	A	A	T	G	G	G	C	G	G	G	G	G	A	G	C	G	G	G	G	C	G	G	A	A	A	G	A	G	G	G	C	G	G	C	A	G	G	T	T
376	WTCHG_81370_271	Scotland	C	A	C	G	T	A	A	C	A	A	T	G	G	G	C	G	G	G	G	G	A	G	T	G	G	G	G	C	G	G	A	A	A	G	A	G	G	G	C	G	G	C	A	G	G	T	T
377	WTCHG_81370_272	Scotland	C	A	C	G	T	A	A	C	A	A	T	G	G	G	C	G	G	G	G	G	A	G	T	G	G	G	G	C	G	G	A	A	A	G	A	G	G	G	C	G	G	C	A	G	G	T	T
378	WTCHG_81370_273	Scotland	C	A	C	G	T	A	A	C	A	A	T	G	G	G	C	G	G	G	G	G	A	G	T	G	G	G	G	C	G	G	A	A	A	G	A	G	G	G	C	G	G	C	A	G	G	T	T
379	WTCHG_81370_274	Scotland	C	A	C	G	T	A	T	C	A	A	T	G	G	G	C	G	G	G	G	G	A	G	T	G	G	G	G	C	G	G	A	A	A	G	A	G	G	G	C	G	G	C	A	G	G	T	T
380	WTCHG_81370_275	Scotland	C	A	C	G	T	A	A	C	A	A	T	G	G	G	C	G	G	G	G	G	A	G	C	G	G	G	G	C	G	G	A	A	A	G	A	G	G	G	C	G	G	C	A	G	G	T	T
381	WTCHG_81370_276	Scotland	C	A	C	G	T	A	A	C	A	A	T	G	G	G	C	G	G	G	G	G	A	G	T	G	G	G	G	C	G	G	A	A	A	G	A	G	G	G	C	G	G	C	A	G	G	T	T
382	WTCHG_81370_277	Scotland	C	A	C	G	T	A	A	C	A	A	T	G	G	G	C	G	G	G	G	G	A	G	T	G	G	G	G	C	G	G	A	A	A	G	A	G	G	G	C	G	G	C	A	G	G	T	T
383	WTCHG_81370_278	Scotland	C	A	C	G	T	A	A	C	A	A	T	G	G	G	C	G	G	G	G	G	A	G	T	G	G	G	G	C	G	G	A	A	A	G	A	G	G	G	C	G	G	C	A	G	G	T	T
384	WTCHG_81370_279	Scotland	C	A	C	G	T	A	A	C	A	A	T	G	G	G	C	G	G	G	G	G	A	G	T	G	G	G	G	C	G	G	A	A	A	G	A	G	G	G	C	G	G	C	A	G	G	T	T
385	WTCHG_81370_280	Scotland	C	A	C	G	T	A	A	C	A	A	T	G	G	G	C	G	G	G	G	G	A	G	C	G	G	G	G	C	G	G	A	A	A	G	A	G	G	G	C	G	G	C	A	G	G	T	T
386	WTCHG_81370_281	Scotland	C	A	C	G	T	A	A	C	A	A	T	G	G	G	C	G	G	G	G	G	A	G	T	G	G	G	G	C	G	G	A	A	A	G	A	G	G	G	C	G	G	C	A	G	G	T	T
387	WTCHG_81370_282	Scotland	C	A	C	G	T	A	A	C	A	A	T	G	G	G	C	G	G	G	G	G	A	G	C	G	G	G	G	C	G	G	A	A	A	G	A	G	G	G	C	G	G	C	A	G	G	T	T
388	WTCHG_81370_285	Scotland	C	A	C	G	T	A	A	C	A	A	T	G	G	G	C	G	G	G	G	G	A	G	C	G	G	G	G	C	G	G	A	A	A	G	A	G	G	G	C	G	G	C	A	G	G	T	T
389	WTCHG_81370_287	Scotland	C	A	C	G	T	A	A	C	A	A	T	G	G	G	C	G	G	G	G	G	A	G	C	G	G	G	G	C	G	G	A	A	A	G	A	G	G	G	C	G	G	C	A	G	G	T	T
390	WTCHG_81370_288	Scotland	C	A	C	G	T	A	A	C	A	A	T	G	G	G	C	G	G	G	G	G	A	G	T	G	G	G	G	C	G	G	A	A	A	G	A	G	G	G	C	G	G	C	A	G	G	T	T
391	WTCHG_81370_289	Scotland	C	A	C	G	T	A	A	C	A	A	T	G	G	G	C	G	G	G	G	G	A	G	C	G	G	G	G	C	G	G	A	G	A	G	A	G	G	G	C	G	G	C	A	G	G	T	T
392	WTCHG_81370_290	Scotland	C	A	C	G	T	A	A	C	A	A	T	G	G	G	C	G	G	G	G	G	A	G	T	G	G	G	G	C	G	G	A	A	A	G	A	G	G	G	C	G	G	C	A	G	G	T	T
393	WTCHG_81370_291	Scotland	C	A	C	G	T	A	A	C	A	A	T	G	G	G	C	G	G	G	G	G	A	G	C	G	G	G	G	C	G	G	A	A	A	G	A	G	G	G	C	G	G	C	A	G	G	T	T
394	WTCHG_81370_292	Scotland	C	A	C	G	T	A	A	C	A	A	T	G	G	G	C	G	G	G	G	G	A	G	C	G	G	G	G	C	G	G	A	A	A	G	A	G	G	G	C	G	G	C	A	G	G	T	T
395	WTCHG_81370_293	Scotland	C	A	C	G	T	A	A	C	A	A	T	G	G	G	C	G	G	G	G	G	A	G	T	G	G	G	G	C	G	G	A	A	A	G	A	G	G	G	C	G	G	C	A	G	G	T	T
396	WTCHG_81370_294	Scotland	C	A	C	G	T	A	A	C	A	A	T	G	G	G	C	G	G	G	G	G	A	G	C	G	G	G	G	C	G	G	A	G	A	G	A	G	G	G	C	G	G	C	A	G	G	T	T
397	WTCHG_81370_295	Scotland	C	A	C	G	T	A	A	C	A	A	T	G	G	G	C	G	G	G	G	G	A	G	T	G	G	G	G	C	G	G	A	A	A	G	A	G	G	G	C	G	G	C	A	G	G	T	T
398	WTCHG_81370_296	Scotland	C	A	C	G	T	A	A	C	A	A	T	G	G	G	C	G	G	G	G	G	A	G	T	G	G	G	G	C	G	G	A	A	A	G	A	G	G	G	C	G	G	C	A	G	G	T	T
399	WTCHG_82520_201	Scotland	C	A	C	G	T	A	A	C	A	A	T	G	G	G	C	G	G	G	G	G	A	G	C	G	G	G	G	C	G	G	A	A	A	G	A	G	G	G	C	G	G	C	A	G	G	T	T
400	WTCHG_82520_202	Scotland	C	A	C	G	T	A	A	C	A	A	T	G	G	G	C	G	G	G	G	G	A	G	T	G	G	G	G	C	G	G	A	A	A	G	A	G	G	G	C	G	G	C	A	G	G	T	T
401	WTCHG_82520_203	Scotland	C	A	C	G	T	A	A	C	A	A	T	G	G	G	C	G	G	G	G	G	A	G	T	G	G	G	G	C	G	G	A	A	A	G	A	G	G	G	C	G	G	C	A	G	G	T	T
402	WTCHG_82520_204	Scotland	C	A	C	G	T	A	A	C	A	A	T	G	G	G	C	G	G	G	G	G	A	G	T	G	G	G	G	C	G	G	A	A	A	G	A	G	G	G	C	G	G	C	A	G	G	T	T
403	WTCHG_82520_205	Scotland	C	A	C	G	T	A	A	C	A	A	T	G	G	G	C	G	G	G	G	G	A	G	T	G	G	G	G	C	G	G	A	A	A	G	A	G	G	G	C	G	G	C	A	G	G	T	T
404	WTCHG_82520_206	Scotland	C	A	C	G	T	A	A	C	A	A	T	G	G	G	C	G	G	G	G	G	A	G	C	G	G	G	G	C	G	G	A	A	A	G	A	G	G	G	C	G	G	C	A	G	G	T	T
405	WTCHG_82520_207	Scotland	C	A	C	G	T	A	A	C	A	A	T	G	G	G	C	G	G	G	G	G	A	G	T	G	G	G	G	C	G	G	A	A	A	G	A	G	G	G	C	G	G	C	A	G	G	T	T
406	WTCHG_82520_208	Scotland	C	A	C	G	T	A	A	C	A	A	T	G	G	G	C	G	G	G	G	G	A	G	C	G	G	G	G	C	G	G	A	A	A	G	A	G	G	G	C	G	G	C	A	G	G	T	T
407	WTCHG_82520_209	Scotland	C	A	C	G	T	A	A	C	A	A	T	G	A	G	C	G	G	G	G	G	A	G	C	G	G	G	G	C	G	G	A	A	A	G	A	G	G	G	C	G	G	C	A	G	G	T	T
408	WTCHG_82520_210	Scotland	C	A	C	G	T	A	A	C	A	A	T	G	G	G	C	G	G	G	G	G	A	G	T	G	G	G	G	C	G	G	A	A	A	G	A	G	G	G	C	G	G	C	A	G	G	T	T
409	WTCHG_82520_211	Scotland	C	A	C	G	T	A	A	C	A	A	T	G	G	G	C	G	G	G	G	G	A	G	T	G	G	G	G	C	G	G	A	A	A	G	A	G	G	G	C	G	G	C	A	G	G	T	T
410	WTCHG_82520_212	Scotland	C	A	C	G	T	A	A	C	A	A	T	G	A	G	C	G	G	G	G	G	A	G	C	G	G	G	G	C	G	G	A	A	A	G	A	G	G	G	C	G	G	C	A	G	G	T	T
411	WTCHG_82520_213	Scotland	C	A	C	G	T	A	A	C	A	A	T	G	G	G	C	G	G	G	G	G	A	G	T	G	G	G	G	C	G	G	A	A	A	G	A	G	G	G	C	G	G	C	A	G	G	T	T
412	WTCHG_82520_216	Scotland	C	A	C	G	T	A	A	C	A	A	T	G	G	G	C	G	G	G	G	A	A	G	C	G	G	G	G	C	G	G	A	A	A	G	A	G	G	G	C	G	G	C	A	G	G	T	T
413	WTCHG_82520_217	Scotland	C	A	C	G	T	A	A	C	A	A	T	G	G	G	C	G	G	G	G	G	A	G	T	G	G	G	G	C	G	G	A	A	A	G	A	G	G	G	C	G	G	C	A	G	G	T	T
414	WTCHG_82520_221	Scotland	C	A	C	G	T	A	A	C	A	A	T	G	G	G	C	G	G	G	G	G	A	G	T	G	G	G	G	C	G	G	A	A	A	G	A	G	G	G	C	G	G	C	A	G	G	T	T
415	WTCHG_82520_222	Scotland	C	A	C	G	T	A	A	C	A	A	T	G	G	G	C	G	G	G	G	G	A	G	C	G	G	G	G	C	G	G	A	A	A	G	A	G	G	G	C	G	G	C	A	G	G	T	T
416	WTCHG_82520_223	Scotland	C	A	C	G	T	A	A	C	A	A	T	G	G	G	C	G	G	G	G	G	A	G	T	G	G	G	G	C	G	G	A	A	A	G	A	G	G	G	C	G	G	C	A	G	G	T	T
417	WTCHG_82520_224	Scotland	C	A	C	G	T	A	A	C	A	A	T	G	G	G	C	G	G	G	G	G	A	G	T	G	G	G	G	C	G	G	A	A	A	G	A	G	G	G	C	G	G	C	A	G	G	T	T
418	WTCHG_82520_225	Scotland	C	A	C	G	T	A	A	C	A	A	T	G	G	G	C	G	G	G	G	G	A	G	T	G	G	G	G	C	G	G	A	A	A	G	A	G	G	G	C	G	G	C	A	G	G	T	T
419	WTCHG_82520_226	Scotland	C	A	C	G	T	A	A	C	A	A	T	G	G	G	C	G	G	G	G	G	A	G	T	G	G	G	G	C	G	G	A	A	A	G	A	G	G	G	C	G	G	C	A	G	G	T	T
420	WTCHG_82520_227	Scotland	C	A	C	G	T	A	A	C	A	A	T	G	G	G	C	G	G	G	G	G	A	G	C	G	G	G	G	C	G	G	A	A	A	G	C	G	G	G	C	G	G	C	A	G	G	T	T
421	WTCHG_82520_228	Scotland	C	A	C	G	T	A	A	C	A	A	T	G	G	G	C	G	G	G	G	G	A	G	C	G	G	G	G	C	G	G	A	A	A	G	A	G	G	G	C	G	G	C	A	G	G	T	T
422	WTCHG_82520_229	Scotland	C	A	C	G	T	A	A	C	A	A	T	G	G	G	C	G	G	G	G	G	A	G	C	G	G	G	G	C	G	G	A	A	A	G	A	G	G	G	C	G	G	C	A	G	G	T	T
423	WTCHG_82520_230	Scotland	C	A	C	G	T	A	A	C	A	A	T	G	G	G	C	G	G	G	G	G	A	G	T	G	G	G	G	C	G	G	A	A	A	G	A	G	G	G	C	G	G	C	A	G	G	T	T
424	WTCHG_82520_231	Scotland	C	A	C	G	T	A	A	C	A	A	T	G	G	G	C	G	G	G	G	G	A	G	C	G	G	A	G	C	G	G	A	A	A	G	A	G	G	G	C	G	G	C	A	G	G	T	T
425	WTCHG_82520_232	Scotland	C	A	C	G	T	A	A	C	A	A	T	G	G	G	C	G	G	G	G	G	A	G	C	G	G	G	G	C	G	G	A	A	A	G	A	G	G	G	C	G	G	C	A	G	G	T	T
426	WTCHG_82520_233	Scotland	C	A	C	G	T	A	A	C	A	A	T	G	G	G	C	G	G	G	G	G	A	G	C	G	G	G	G	C	G	G	A	A	A	G	A	G	G	G	C	G	G	C	A	G	G	T	T
427	EcCa635a	NewZealand	C	A	C	G	T	A	A	C	A	A	T	G	G	G	C	G	G	G	G	G	A	G	C	G	G	G	G	C	G	G	A	A	A	G	A	G	G	G	C	G	G	C	A	G	G	T	T
428	EcCa63b	NewZealand	C	A	C	G	T	A	A	C	A	A	T	G	G	G	C	G	G	G	G	G	A	G	C	G	G	G	G	C	G	G	A	A	A	G	A	G	G	G	C	G	G	C	A	T	G	T	T
429	EcCa32a	NewZealand	C	A	C	G	T	A	A	C	A	A	T	G	G	G	C	G	G	G	G	G	A	G	C	G	G	G	G	C	G	G	A	G	A	G	A	G	G	G	C	G	G	C	A	G	G	T	T
[truncated: 153 more columns]

## Sheet: Core_SNPs401-600
No	ID	Country	401	402	403	404	405	406	407	408	409	410	411	412	413	414	415	416	417	418	419	420	421	422	423	424	425	426	427	428	429	430	431	432	433	434	435	436	437	438	439	440	441	442	443	444	445	446	447
1	1304	Unk	C	C	T	G	T	G	G	C	T	A	A	C	G	A	T	C	C	C	G	C	G	T	A	T	T	C	C	G	A	C	G	C	G	C	G	T	G	T	A	G	G	G	C	G	G	T	T
2	10_A40_contigs	Netherlands	C	C	T	G	T	G	G	C	T	T	A	C	G	A	C	C	C	C	G	C	G	T	A	T	G	C	C	G	A	C	G	C	G	G	G	T	G	T	A	G	G	G	C	G	G	T	T
3	1125	Unk	C	C	T	G	T	G	G	C	T	T	A	C	G	A	C	C	C	C	G	C	G	T	A	T	G	C	C	G	A	C	G	C	G	G	G	T	G	T	A	G	G	G	C	G	G	T	T
4	11_A42_contigs	Netherlands	C	C	T	G	T	G	G	C	T	A	A	C	G	A	T	C	C	C	G	C	G	T	A	T	T	C	C	G	A	C	G	C	G	G	G	T	G	T	A	G	G	G	C	G	G	T	T
5	12_A45_contigs	Netherlands	C	C	T	G	T	G	G	C	T	A	A	C	G	A	T	C	C	C	G	C	G	T	A	T	G	C	C	G	A	C	G	C	G	G	G	T	G	T	A	G	G	G	C	G	G	T	T
6	13_A48_contigs	Netherlands	C	C	T	G	T	G	G	C	T	A	A	C	G	A	T	C	C	C	G	C	G	T	A	T	G	C	C	G	A	C	G	C	G	G	G	T	G	T	A	G	G	G	C	G	G	T	T
7	14_A51_contigs	Netherlands	C	C	T	G	T	G	G	C	T	A	A	C	G	A	T	C	C	C	G	C	G	T	A	T	G	C	C	G	A	C	G	C	G	G	G	T	G	T	A	G	G	G	C	G	G	T	T
8	15_A60_contigs	Netherlands	C	C	T	G	T	G	G	C	T	A	A	C	G	A	T	C	C	C	G	C	G	T	A	T	G	C	C	G	A	C	G	C	G	G	G	T	G	T	A	G	G	G	C	G	G	T	T
9	16_A62_contigs	Netherlands	C	C	T	G	T	G	G	C	T	A	A	C	G	A	T	C	C	C	G	C	G	T	A	T	G	C	C	G	A	C	G	C	G	G	G	T	G	T	A	G	G	G	C	G	G	T	T
10	17_A63_contigs	Netherlands	C	C	T	G	T	G	G	C	T	A	A	C	G	A	T	C	C	C	G	C	G	T	A	T	G	C	C	G	A	C	G	C	G	G	G	T	G	T	A	G	G	G	C	G	G	T	T
11	18_A69_contigs	Netherlands	C	C	T	G	C	G	G	C	T	A	A	C	G	A	T	C	C	C	G	C	G	T	A	T	G	C	C	G	A	C	G	C	G	G	G	T	G	T	A	G	G	G	C	G	G	T	T
12	19_A72_contigs	Netherlands	C	C	T	G	C	G	G	C	T	A	A	C	G	A	T	C	C	C	G	C	G	T	A	T	G	C	C	G	A	C	G	C	G	G	G	T	G	T	A	G	G	G	C	G	G	T	T
13	1_A12_contigs	Netherlands	C	C	T	G	T	G	G	C	T	A	A	C	G	A	T	C	C	C	G	T	G	T	A	T	G	C	C	G	A	C	G	C	G	G	G	T	G	T	A	G	G	G	C	G	G	C	T
14	20_A76_contigs	Netherlands	C	C	T	G	T	G	G	C	T	A	A	C	G	A	T	C	C	C	G	C	G	T	A	T	G	C	C	G	A	C	G	C	G	G	G	T	G	T	A	G	G	G	C	G	G	T	T
15	2_A13_contigs	Netherlands	C	C	T	G	T	G	G	C	T	A	A	C	G	A	T	C	C	C	G	C	G	T	A	T	G	C	C	G	A	C	G	C	G	G	G	T	G	T	A	G	G	G	C	G	G	T	T
16	3_A16_contigs	Netherlands	C	C	T	G	T	G	G	C	T	A	A	C	G	A	T	C	C	C	G	C	G	T	A	T	G	C	C	G	A	C	G	C	G	G	G	T	G	T	A	G	G	G	C	G	G	T	T
17	493_89	Unk	C	C	T	G	T	G	G	C	T	A	G	C	G	A	T	C	C	C	G	C	G	T	A	T	G	C	C	G	A	C	G	C	G	G	G	T	G	T	A	G	G	G	C	G	G	T	T
18	4_A25_contigs	Netherlands	C	C	T	G	T	G	G	C	T	A	A	C	G	A	T	T	T	C	G	C	G	T	A	T	G	C	C	G	A	C	G	C	G	G	G	T	G	T	A	G	G	G	C	G	G	T	T
19	5412	Unk	C	C	T	G	T	G	G	C	T	A	G	C	G	A	T	C	C	C	G	C	G	T	A	T	G	C	C	G	A	C	G	C	G	G	G	T	G	T	A	G	G	G	C	G	G	T	T
20	5_A29_contigs	Netherlands	C	C	T	G	T	G	G	C	T	A	A	C	G	A	T	C	C	C	G	C	G	T	A	T	G	C	C	G	A	C	G	C	G	G	G	T	G	T	A	G	G	G	C	G	G	T	T
21	6_A30_contigs	Netherlands	C	C	T	G	T	G	G	C	T	A	A	C	G	A	T	C	C	C	G	T	G	T	A	T	G	C	C	G	A	C	G	C	G	G	G	T	G	T	A	G	G	G	C	G	G	C	T
22	7_A32_contigs	Netherlands	C	C	T	G	T	G	G	C	T	A	A	C	G	A	T	C	C	C	G	C	G	T	A	T	G	C	C	G	A	C	G	C	G	G	G	T	G	T	A	G	G	G	C	G	G	T	T
23	80416	Unk	C	C	T	G	T	G	G	C	T	A	A	C	G	A	T	C	C	C	G	C	G	T	A	T	G	C	C	G	A	C	G	C	G	G	G	T	G	T	A	G	G	G	C	G	G	T	T
24	88.0221	Argentina	C	C	T	G	T	G	G	C	T	T	A	C	G	A	C	C	C	C	G	C	G	T	A	T	G	C	C	G	A	C	G	C	G	G	G	T	G	T	A	G	G	G	C	G	G	T	T
25	8_A34_contigs	Netherlands	C	C	T	G	T	G	G	C	T	A	A	C	G	A	T	C	C	C	G	C	G	T	A	T	G	C	C	G	C	C	G	C	G	G	G	T	G	T	A	G	G	G	C	G	G	T	T
26	90.2281	Brazil	C	C	T	G	T	G	G	C	T	A	A	C	G	A	T	C	C	C	G	C	G	T	A	T	T	C	C	G	A	C	G	C	G	G	G	T	G	T	A	G	G	G	C	G	G	T	T
27	97.0003	Japan	C	C	T	G	T	G	G	C	T	A	A	C	G	A	T	C	C	C	G	C	G	T	A	T	T	C	C	G	A	C	G	C	G	G	G	T	G	T	A	G	G	G	C	G	G	T	T
28	9_A37_contigs	Netherlands	C	C	T	G	T	G	G	C	T	A	A	C	G	A	T	C	C	C	G	C	G	T	A	T	G	C	C	G	A	C	G	C	G	G	G	T	G	T	A	G	G	G	C	G	G	T	T
29	DEC3A	USA, WA	C	C	T	G	T	G	G	C	T	A	A	C	G	A	T	C	C	C	G	C	G	T	A	T	T	C	C	G	A	C	G	C	G	G	G	T	G	T	A	G	G	G	C	G	G	T	T
30	DEC3B	USA,WA	C	C	T	G	T	G	G	C	T	A	A	C	G	A	T	C	C	C	G	C	G	T	A	T	T	C	C	G	A	C	G	C	G	G	G	T	G	T	A	G	G	G	C	G	G	T	T
31	DEC3F	Germany	C	C	T	G	T	G	G	C	T	A	G	C	G	A	T	C	C	C	G	C	G	T	A	T	G	C	C	G	A	C	G	C	G	G	G	T	G	T	A	G	G	G	C	G	G	T	T
32	DEC4B	Denmark	C	C	T	G	T	G	G	C	T	T	A	C	G	A	C	C	C	C	G	C	G	T	A	T	G	C	C	G	A	C	G	C	G	G	G	T	G	T	A	G	G	G	C	G	G	T	T
33	DEC4C	Egypt	C	C	T	G	T	G	G	C	T	A	A	C	G	A	T	C	C	C	G	C	G	T	A	T	G	C	C	G	A	C	G	C	G	G	G	T	G	T	A	G	G	G	C	G	G	T	T
34	DEC4D	Japan	C	C	T	G	T	G	G	C	T	A	A	C	G	A	T	C	C	C	G	C	G	T	A	T	G	C	C	G	A	C	G	C	G	G	G	T	G	T	A	G	G	G	C	G	G	T	T
35	DEC4E	Unk	C	C	T	G	T	G	G	C	T	A	A	C	G	A	T	C	C	C	G	C	G	T	A	T	G	C	C	G	A	C	G	C	G	G	G	T	G	T	A	G	G	G	C	G	G	T	T
36	EcCa461b	NewZealand	C	C	T	G	T	G	G	C	T	A	A	C	G	A	T	C	C	C	G	C	G	T	A	T	T	C	C	G	A	C	G	C	G	G	G	T	G	T	A	G	G	G	C	G	G	T	T
37	EC1212	Unk	C	C	T	G	T	G	G	C	T	A	A	C	G	A	T	C	C	C	G	C	G	T	A	T	G	C	C	G	A	C	G	C	G	G	G	T	G	T	A	G	G	G	C	G	G	T	T
38	EC1735	Unk	C	C	T	G	T	G	G	C	T	T	A	C	G	A	C	C	C	C	G	C	G	T	A	T	G	C	C	G	A	C	G	C	G	G	G	T	G	T	A	G	G	G	C	G	G	T	T
39	EC1846	Unk	C	C	T	G	T	G	G	C	T	T	A	C	G	A	C	C	C	C	G	C	G	T	A	T	G	C	C	G	A	C	G	C	G	G	G	T	G	T	A	G	G	G	C	G	G	T	T
40	EC1848	Unk	C	C	T	G	T	G	G	C	T	T	A	C	G	A	C	C	C	C	G	C	G	T	A	T	G	C	C	G	A	C	G	C	G	G	G	T	G	T	A	G	G	G	C	G	G	T	T
41	EC1850	Unk	C	C	T	G	T	G	G	C	T	T	A	C	G	A	C	C	C	C	G	C	G	T	A	T	G	C	C	G	A	C	G	C	G	G	G	T	G	T	A	G	G	G	C	G	G	T	T
42	EC1864	Unk	C	T	T	G	T	G	G	C	T	T	A	C	G	A	C	C	C	C	G	C	G	T	A	T	G	C	C	A	A	C	G	C	G	G	G	T	G	T	A	G	G	G	C	G	G	T	T
43	EC4009	Unk	C	C	T	G	T	G	G	C	T	T	A	C	G	A	C	C	C	C	G	C	G	T	A	T	G	C	C	G	A	C	G	C	G	G	G	T	G	T	A	G	G	G	C	G	G	T	T
44	EC4042	Unk	C	C	T	G	T	G	G	C	T	T	A	C	G	A	C	C	C	C	G	C	G	T	A	T	G	C	C	G	A	C	G	C	G	G	G	T	G	T	A	G	G	G	C	G	G	T	T
45	EC4045	Unk	C	C	T	G	T	G	G	C	T	T	A	C	G	A	C	C	C	C	G	C	G	T	A	T	G	C	C	G	A	C	G	C	G	G	G	T	G	T	A	G	G	G	C	G	G	T	T
46	EC4115	Unk	C	C	T	G	T	G	G	C	T	T	A	C	G	A	C	C	C	C	G	C	G	T	A	T	G	C	C	G	A	C	G	C	G	G	G	T	G	T	A	G	G	G	C	G	G	T	T
47	EC4191	Unk	C	C	T	G	T	G	G	C	T	T	A	C	G	A	C	C	C	C	G	C	G	T	A	T	G	C	C	G	A	C	G	C	G	G	G	T	G	T	A	G	G	G	C	G	G	T	T
48	EC4192	USA, California	C	C	T	G	T	G	G	C	T	T	A	C	G	A	C	C	C	C	G	C	G	T	A	T	G	C	C	G	A	C	G	C	G	G	G	T	G	T	A	G	G	G	C	G	G	T	T
49	EC4196	Unk	C	C	T	G	T	G	G	C	T	T	A	C	G	A	C	C	C	C	G	C	G	T	A	T	G	C	C	G	A	C	G	C	G	G	G	T	G	T	A	G	G	G	C	G	G	T	T
50	EC4205	USA, California	C	C	T	G	T	G	G	C	T	T	A	C	G	A	C	C	C	C	G	C	G	T	A	T	G	C	C	G	A	C	G	C	G	G	G	T	G	T	A	G	G	G	C	G	G	T	T
51	EC4401	Unk	C	C	T	G	T	G	G	C	T	T	A	C	G	A	C	C	C	C	G	C	G	T	A	T	G	C	C	G	A	C	G	C	G	G	G	T	G	T	A	G	G	G	C	G	G	T	T
52	EC4402	Unk	C	C	T	G	T	G	G	C	T	T	A	C	G	A	C	C	C	C	G	C	G	T	A	T	G	C	C	G	A	C	G	C	G	G	G	T	G	T	A	G	G	G	C	G	G	T	T
53	EC4437	Unk	C	C	T	G	T	G	G	C	T	T	A	C	G	A	C	C	C	C	G	C	G	T	A	T	G	C	C	G	A	C	G	C	G	G	G	T	G	T	A	G	G	G	C	G	G	T	T
54	EC508	Unk	C	C	T	G	T	G	G	C	T	T	A	C	G	A	C	C	C	C	G	C	G	T	A	T	G	C	C	G	A	C	G	C	G	G	G	T	G	T	A	G	G	G	C	G	G	T	T
55	EC536	Unk	C	C	T	G	T	G	G	C	T	A	A	C	G	A	T	C	C	C	G	C	G	T	A	T	G	C	C	G	A	C	G	C	G	G	G	T	G	T	A	G	G	G	C	G	G	T	T
56	EC869	Unk	C	C	T	G	T	G	G	C	T	A	A	C	G	A	T	C	C	C	G	C	G	T	A	T	G	C	C	G	A	C	G	C	G	G	G	T	G	T	A	G	G	G	C	G	G	T	T
57	ECI_1049	Canada	C	C	T	G	T	G	G	C	T	A	A	C	G	A	T	C	C	C	G	C	G	T	A	T	T	C	C	G	A	C	G	C	G	G	G	T	G	T	A	G	G	G	C	G	G	T	T
58	ECI_1130	Canada	C	C	T	G	T	G	G	C	T	A	A	C	G	A	T	C	C	C	G	C	G	T	A	T	G	C	C	G	A	C	G	C	G	G	G	T	G	T	A	G	G	G	C	G	G	T	T
59	ECI_1134	Canada	C	C	T	G	T	G	G	C	T	A	A	C	G	A	T	C	C	C	G	C	G	T	A	T	T	C	C	G	A	C	G	C	G	G	G	T	G	T	A	G	G	G	C	G	G	T	T
60	ECI_1146	Canada	C	C	T	G	T	G	G	C	T	A	A	C	G	A	T	C	C	C	G	C	G	T	A	T	T	C	C	G	A	C	G	C	G	G	G	T	G	T	A	G	G	G	C	G	G	T	T
61	ECI_1156	Canada	C	C	T	G	T	G	G	C	T	A	A	C	G	A	T	C	C	C	G	C	G	T	A	T	T	C	C	G	A	C	G	C	G	G	G	T	G	T	A	G	G	G	C	G	G	T	T
62	ECI_1159	Canada	C	C	T	G	T	G	G	C	T	A	A	C	G	A	T	C	C	C	G	C	G	T	A	T	T	C	C	G	A	C	G	C	G	G	G	T	G	T	A	G	G	G	C	G	G	T	T
63	ECI_1171	Canada	C	C	T	G	T	G	G	C	T	A	A	C	G	A	T	C	C	C	G	C	G	T	A	T	T	C	C	G	A	C	G	C	G	G	G	T	G	T	A	G	G	G	C	G	G	T	T
64	ECI_1203	Canada	C	C	T	G	T	G	G	C	T	A	A	C	G	A	T	C	C	C	G	C	G	T	A	T	T	C	C	G	A	C	G	C	G	G	G	T	G	T	A	G	G	G	C	G	G	T	T
65	ECI_1330	Canada	C	C	T	G	T	G	G	C	T	A	A	C	G	A	T	C	C	C	G	C	G	T	A	T	T	C	C	G	A	C	G	C	G	G	G	T	G	T	A	G	G	G	C	G	G	T	T
66	ECI_1433	Canada	C	C	T	G	T	G	G	C	T	A	A	C	G	A	T	C	C	C	G	C	G	T	A	T	G	C	C	G	A	C	G	C	G	G	G	T	G	T	A	G	G	G	C	G	G	T	T
67	ECI_1437	Canada	C	C	T	G	T	G	G	C	T	A	A	C	G	A	T	C	C	C	G	C	G	T	A	T	T	C	C	G	A	C	G	C	G	G	G	T	G	T	A	G	G	G	C	G	G	T	T
68	ECI_1484	Canada	C	C	T	G	T	G	G	C	T	A	A	C	G	A	T	C	C	C	G	C	G	T	A	T	T	C	C	G	A	C	G	C	G	G	G	T	G	T	A	G	G	G	C	G	G	T	T
69	ECI_1618	Canada	C	C	T	G	T	G	G	C	T	A	A	C	G	A	T	C	C	C	G	C	G	T	A	T	T	C	C	G	A	C	G	C	G	G	G	T	G	T	A	G	G	G	C	G	G	T	T
70	ECI_1624	Canada	C	C	T	G	T	G	G	C	T	A	A	T	G	A	T	C	C	C	G	C	G	T	A	T	G	C	C	G	A	C	G	C	G	G	G	T	G	T	A	G	G	G	C	G	G	T	T
71	ECI_1629	Canada	C	C	T	G	T	G	G	C	T	A	A	C	G	A	T	C	C	C	G	C	G	T	A	T	T	C	C	G	A	C	G	C	G	G	G	T	G	T	A	G	G	G	C	G	G	T	T
72	ECI_1639	Canada	C	C	T	G	T	G	G	C	T	A	A	C	G	A	T	C	C	C	G	C	G	T	A	T	G	C	C	G	A	C	G	C	G	G	G	T	G	T	A	G	G	G	C	G	G	T	T
73	ECI_1655	Canada	C	C	T	G	T	G	G	C	T	A	A	C	G	A	T	C	C	C	G	C	G	T	A	T	G	C	C	G	A	C	G	C	G	G	G	T	G	T	A	G	G	G	C	G	G	T	T
74	ECI_1677	Canada	C	C	T	G	T	G	G	C	T	A	A	C	G	A	T	C	C	C	G	C	G	T	A	T	T	C	C	G	A	C	G	C	G	G	G	T	G	T	A	G	G	G	C	G	G	T	T
75	ECI_1691	Canada	C	C	T	G	T	G	G	C	T	A	A	C	G	A	T	C	C	C	G	C	G	T	A	T	T	C	C	G	A	C	G	C	G	G	G	T	G	T	A	G	G	G	C	G	G	T	T
76	ECI_1695	Canada	C	C	T	G	T	G	G	C	T	A	A	C	G	A	T	C	C	C	G	C	G	T	A	T	T	C	C	G	A	C	G	C	G	G	G	T	G	T	A	G	G	G	C	G	G	T	T
77	ECI_1711	Canada	C	C	T	G	T	G	G	C	T	A	A	C	G	A	T	C	C	C	G	C	G	T	A	T	T	C	C	G	A	C	G	C	G	G	G	T	G	T	A	G	G	G	C	G	G	T	T
78	ECI_1718	Canada	C	C	T	G	T	G	G	C	T	A	A	C	G	A	T	C	C	C	G	C	G	T	A	T	T	C	C	G	A	C	G	C	G	G	G	T	G	T	A	G	G	G	C	G	G	T	T
79	ECI_1745	Canada	C	C	T	G	T	G	G	C	T	A	A	C	G	A	T	C	C	C	G	C	G	T	A	T	G	C	C	G	A	C	G	C	G	G	G	T	G	T	A	G	G	G	C	G	G	T	T
80	ECI_1746	Canada	C	C	T	G	T	G	G	C	T	A	A	C	G	A	T	C	C	C	G	C	G	T	A	T	G	C	C	G	A	C	G	C	G	G	G	T	G	T	A	G	G	G	C	G	G	T	T
81	ECI_1747	Canada	C	C	T	G	T	G	G	C	T	A	A	C	G	A	T	C	C	C	G	C	G	T	A	T	G	C	C	G	A	C	G	C	G	G	G	T	G	T	A	G	G	G	C	G	G	T	T
82	ECI_1748	Canada	C	C	T	G	T	G	G	C	T	A	A	C	G	A	T	C	C	C	G	C	G	T	A	T	G	C	C	G	A	C	G	C	G	G	G	T	G	T	A	G	G	G	C	G	G	T	T
83	ECI_1749	Canada	C	C	T	G	T	G	G	C	T	A	A	C	G	A	T	C	C	C	G	C	G	T	A	T	G	C	C	G	A	C	G	C	G	G	G	T	G	T	A	G	G	G	C	G	G	T	T
84	ECI_1763	Canada	C	C	T	G	T	G	G	C	T	A	A	C	G	A	T	C	C	C	G	C	G	T	A	T	T	C	C	G	A	C	G	C	G	G	G	T	G	T	A	G	G	G	C	G	G	T	T
85	ECI_1785	Canada	C	C	T	G	T	G	G	C	T	A	A	C	G	A	T	C	C	C	G	C	G	T	A	T	T	C	C	G	A	C	G	C	G	G	G	T	G	T	A	G	G	G	C	G	G	T	T
86	ECI_1791	Canada	C	C	T	G	T	G	G	C	T	A	A	C	G	A	T	C	C	C	G	C	G	T	A	T	T	C	C	G	A	C	G	C	G	G	G	T	G	T	A	G	G	G	C	G	G	T	T
87	ECI_1864	USA	C	T	T	G	T	G	G	C	T	T	A	C	G	A	C	C	C	C	G	C	G	T	A	T	G	C	C	A	A	C	G	C	G	G	G	T	G	T	A	G	G	G	C	G	G	T	T
88	ECI_1889	Canada	C	C	T	G	T	G	G	C	T	A	A	C	G	A	T	C	C	C	G	C	G	T	A	T	G	C	C	G	A	C	G	C	G	G	G	T	G	T	A	G	G	G	C	G	G	T	T
89	ECI_1907	Canada	C	C	T	G	T	G	G	C	T	T	A	C	G	A	C	C	C	C	G	C	G	T	A	T	G	C	C	G	A	C	G	C	G	G	G	T	G	T	A	G	G	G	C	G	G	T	T
90	ECI_1908	Canada	C	C	T	G	T	G	G	C	T	T	A	C	G	A	C	C	C	C	G	C	G	T	A	T	G	C	C	G	A	C	G	C	G	G	G	T	G	T	A	G	G	G	C	G	G	T	T
91	ECI_1909	Canada	C	C	T	G	T	G	G	C	T	T	A	C	G	A	C	C	C	C	G	C	G	T	A	T	G	C	C	G	A	C	G	C	G	G	G	T	G	T	A	G	G	G	C	G	G	T	T
92	ECI_1910	Canada	C	C	T	G	T	G	G	C	T	T	A	C	G	A	C	C	C	C	G	C	G	T	A	T	G	C	C	G	A	C	G	C	G	G	G	T	G	T	A	G	G	G	C	G	G	T	T
93	ECI_1912	Canada	C	C	T	G	T	G	G	C	T	T	A	C	G	A	C	C	C	C	G	C	G	T	A	T	G	C	C	G	A	C	G	C	G	G	G	T	G	T	A	G	G	G	C	G	G	T	T
94	ECI_1914	Canada	C	C	T	G	T	G	G	C	T	A	G	C	G	A	T	C	C	C	G	C	G	T	A	T	G	C	C	G	A	C	G	C	G	G	G	T	G	T	A	G	G	G	C	G	G	T	T
95	ECI_2113	Canada	C	C	T	G	T	G	G	C	T	A	A	C	G	A	T	C	C	C	G	C	G	T	A	T	T	C	C	G	A	C	G	C	G	G	G	T	G	T	A	G	G	G	C	G	G	T	T
96	ECI_2121	Canada	C	C	T	G	T	G	G	C	T	A	A	C	G	A	T	C	C	C	G	C	G	T	A	T	T	C	C	G	A	C	G	C	G	G	G	T	G	T	A	G	G	G	C	G	G	T	T
97	ECI_2142	Canada	C	C	T	G	T	G	G	C	T	A	A	C	G	A	T	C	C	C	G	C	G	T	A	T	T	C	C	G	A	C	G	C	G	G	G	T	G	T	A	G	G	G	C	G	G	T	T
98	ECI_216	Canada	C	C	T	G	T	G	G	C	T	A	A	C	G	A	T	C	C	C	G	C	G	T	A	T	T	C	C	G	A	C	G	C	G	G	G	T	G	T	A	G	G	G	C	G	G	T	T
99	ECI_217	Canada	C	C	T	G	T	G	G	C	T	A	A	C	G	A	T	C	C	C	G	C	G	T	A	T	T	C	C	G	A	C	G	C	G	G	G	T	G	T	A	G	G	G	C	G	G	T	T
100	ECI_2199	Canada	C	C	T	G	T	G	G	C	T	A	A	C	G	A	T	C	C	C	G	C	G	T	A	T	T	C	C	G	A	C	G	C	G	G	G	T	G	T	A	G	G	G	C	G	G	T	T
101	ECI_2200	Canada	C	C	T	G	T	G	G	C	T	A	A	C	G	A	T	C	C	C	G	C	G	T	A	T	T	C	C	G	A	C	G	C	G	G	G	T	G	T	A	G	G	G	C	G	G	T	T
102	ECI_221	Canada	C	C	T	G	T	G	G	C	T	A	A	C	G	A	T	C	C	C	G	C	G	T	A	T	T	C	C	G	A	C	G	C	G	G	G	T	G	T	A	G	G	G	C	G	G	T	T
103	ECI_2211	Canada	C	C	T	G	T	G	G	C	T	A	A	C	G	A	T	C	C	C	G	C	G	T	A	T	T	C	C	G	A	C	G	C	G	G	G	T	G	T	A	G	G	G	C	G	G	T	T
104	ECI_2214	Canada	C	C	T	G	T	G	G	C	T	A	A	C	G	A	T	C	C	C	G	C	G	T	A	T	T	C	C	G	A	C	G	C	G	G	G	T	G	T	A	G	G	G	C	G	G	T	T
105	ECI_2223	Canada	C	C	T	G	T	G	G	C	T	A	A	C	G	A	T	C	C	C	G	C	G	T	A	T	T	C	C	G	A	C	G	C	G	G	G	T	G	T	A	G	G	G	C	G	G	T	T
106	ECI_2227	Canada	C	C	T	G	T	G	G	C	T	A	A	C	G	A	T	C	C	C	G	C	G	T	A	T	T	C	C	G	A	C	G	C	G	G	G	T	G	T	A	G	G	G	C	G	G	T	T
107	ECI_2287	Canada	C	C	T	G	T	G	G	C	T	A	A	C	G	A	T	C	C	C	G	C	G	T	A	T	T	C	C	G	A	C	G	C	G	G	G	T	G	T	A	G	G	G	C	G	G	T	T
108	ECI_2288	Canada	C	C	T	G	T	G	G	C	T	A	A	C	G	A	T	C	C	C	G	C	G	T	A	T	T	C	C	G	A	C	G	C	G	G	G	T	G	T	A	G	G	G	C	G	G	T	T
109	ECI_2291	Canada	C	C	T	G	T	G	G	C	T	A	A	C	G	A	T	C	C	C	G	C	G	T	A	T	T	C	C	G	A	C	G	C	G	G	G	T	G	T	A	G	G	G	C	G	G	T	T
110	ECI_2324	Canada	C	C	T	G	T	G	G	C	T	A	A	C	G	A	T	C	C	C	G	C	G	T	A	T	T	C	C	G	A	C	G	C	G	G	G	T	G	T	A	G	G	G	C	G	G	T	T
111	ECI_2350	Canada	C	C	T	G	T	G	G	C	T	A	A	C	G	A	T	C	C	C	G	C	G	T	A	T	T	C	C	G	A	C	G	C	G	G	G	T	G	T	A	G	G	G	C	G	G	T	T
112	ECI_2355	Canada	C	C	T	G	T	G	G	C	T	A	A	C	G	A	T	C	C	C	G	C	G	T	A	T	T	C	C	G	A	C	G	C	G	G	G	T	G	T	A	G	G	G	C	G	G	T	T
113	ECI_2358	Canada	C	C	T	G	T	G	G	C	T	A	A	C	G	A	T	C	C	C	G	C	G	T	A	T	T	C	C	G	A	C	G	C	G	G	G	T	G	T	A	G	G	G	C	G	G	T	T
114	ECI_2359	Canada	C	C	T	G	T	G	G	C	T	A	A	C	G	A	T	C	C	C	G	C	G	T	A	T	T	C	C	G	A	C	G	C	G	G	G	T	G	T	A	G	G	G	C	G	G	T	T
115	ECI_2376	Canada	C	C	T	G	T	G	G	C	T	A	A	C	G	A	T	C	C	C	G	C	G	T	A	T	T	C	C	G	A	C	G	C	G	G	G	T	G	T	A	G	G	G	C	G	G	T	T
116	ECI_2377	Canada	C	C	T	G	T	G	G	C	T	A	A	C	G	A	T	C	C	C	G	C	G	T	A	T	T	C	C	G	A	C	G	C	G	G	G	T	G	T	A	G	G	G	C	G	G	T	T
117	ECI_2378	Canada	C	C	T	G	T	G	G	C	T	A	A	C	G	A	T	C	C	C	G	C	G	T	A	T	T	C	C	G	A	C	G	C	G	G	G	T	G	T	A	G	G	G	C	G	G	T	T
118	ECI_2379	Canada	C	C	T	G	T	G	G	C	T	A	A	C	G	A	T	C	C	C	G	C	G	T	A	T	T	C	C	G	A	C	G	C	G	G	G	T	G	T	A	G	G	G	C	G	G	T	T
119	ECI_2380	Canada	C	C	T	G	T	G	G	C	T	A	A	C	G	A	T	C	C	C	G	C	G	T	A	T	T	C	C	G	A	C	G	C	G	G	G	T	G	T	A	G	G	G	C	G	G	T	T
120	ECI_2381	Canada	C	C	T	G	T	G	G	C	T	A	A	C	G	A	T	C	C	C	G	C	G	T	A	T	T	C	C	G	A	C	G	C	G	G	G	T	G	T	A	G	G	G	C	G	G	T	T
121	ECI_2382	Canada	C	C	T	G	T	G	G	C	T	A	A	C	G	A	T	C	C	C	G	C	G	T	A	T	T	C	C	G	A	C	G	C	G	G	G	T	G	T	A	G	G	G	C	G	G	T	T
122	ECI_2383	Canada	C	C	T	G	T	G	G	C	T	A	A	C	G	A	T	C	C	C	G	C	G	T	A	T	T	C	C	G	A	C	G	C	G	G	G	T	G	T	A	G	G	G	C	G	G	T	T
123	ECI_2384	Canada	C	C	T	G	T	G	G	C	T	A	A	C	G	A	T	C	C	C	G	C	G	T	A	T	T	C	C	G	A	C	G	C	G	G	G	T	G	T	A	G	G	G	C	G	G	T	T
124	ECI_2385	Canada	C	C	T	G	T	G	A	C	T	A	A	C	G	A	T	C	C	C	G	C	G	T	A	T	T	C	C	G	A	C	G	C	G	G	G	T	G	T	A	G	G	G	C	G	G	T	T
125	ECI_2386	Canada	C	C	T	G	T	G	G	C	T	A	A	C	G	A	T	C	C	C	G	C	G	T	A	T	T	C	C	G	A	C	G	C	G	G	G	T	G	T	A	G	G	G	C	G	G	T	T
126	ECI_2387	Canada	C	C	T	G	T	G	G	C	T	A	A	C	G	A	T	C	C	C	G	C	G	T	A	T	T	C	C	G	A	C	G	C	G	G	G	T	G	T	A	G	G	G	C	G	G	T	T
127	ECI_2388	Canada	C	C	T	G	T	G	G	C	T	A	A	C	G	A	T	C	C	C	G	C	G	T	A	T	T	C	C	G	A	C	G	C	G	G	G	T	G	T	A	G	G	G	C	G	G	T	T
128	ECI_2389	Canada	C	C	T	G	T	G	G	C	T	A	A	C	G	A	T	C	C	C	G	C	G	T	A	T	T	C	C	G	A	C	G	C	G	G	G	T	G	T	A	G	G	G	C	G	G	T	T
129	ECI_2390	Canada	C	C	T	G	T	G	G	C	T	A	A	C	G	A	T	C	C	C	A	C	G	T	A	T	T	C	C	G	A	C	G	C	G	G	G	T	G	T	A	G	G	G	C	G	G	T	T
130	ECI_2391	Canada	C	C	T	G	T	G	G	C	T	A	A	C	G	A	T	C	C	C	G	C	G	T	A	T	T	C	C	G	A	C	G	C	G	G	G	T	G	T	A	G	G	G	C	G	G	T	T
131	ECI_2392	Canada	C	C	T	G	T	G	G	C	T	A	A	C	G	A	T	C	C	C	G	C	G	T	A	T	T	C	C	G	A	C	G	C	G	G	G	T	G	T	A	G	G	G	C	G	G	T	T
132	ECI_2393	Canada	C	C	T	G	T	G	G	C	T	A	A	C	G	A	T	C	C	C	G	C	G	T	A	T	T	C	C	G	A	C	G	C	G	G	G	T	G	T	A	G	G	G	C	G	G	T	T
133	ECI_2394	Canada	C	C	T	G	T	G	G	C	T	A	A	C	G	A	T	C	C	C	G	C	G	T	A	T	T	C	C	G	A	C	G	C	G	G	G	T	G	T	A	G	G	G	C	G	G	T	T
134	ECI_2395	Canada	C	C	T	G	T	G	G	C	T	A	A	C	G	A	T	C	C	C	G	C	G	T	A	T	T	C	C	G	A	C	G	C	G	G	G	T	G	T	A	G	G	G	C	G	G	T	T
135	ECI_2396	Canada	C	C	T	G	T	G	G	C	T	A	A	C	G	A	T	C	C	C	G	C	G	T	A	T	T	C	C	G	A	C	G	C	G	G	G	T	G	T	A	G	G	G	C	G	G	T	T
136	ECI_2397	Canada	C	C	T	G	T	G	G	C	T	A	A	C	G	A	T	C	C	C	G	C	G	T	A	T	T	C	C	G	A	C	G	C	G	G	G	T	G	T	A	G	G	G	C	G	G	T	T
137	ECI_2398	Canada	C	C	T	G	T	G	G	C	T	A	A	C	G	A	T	C	C	C	G	C	G	T	A	T	T	C	C	G	A	C	G	C	G	G	G	T	G	T	A	G	G	G	C	G	G	T	T
138	ECI_2399	Canada	C	C	T	G	T	G	G	C	T	A	A	C	G	A	T	C	C	C	G	C	G	T	A	T	T	C	C	G	A	C	G	C	G	G	G	T	G	T	A	G	G	G	C	G	G	T	T
139	ECI_240	Canada	C	C	T	G	T	G	G	C	T	A	A	C	G	A	T	C	C	C	G	C	G	T	A	T	G	C	C	G	A	C	G	C	G	G	G	T	G	T	A	G	G	G	C	G	G	T	T
140	ECI_2400	Canada	C	C	T	G	T	G	G	C	T	A	A	C	G	A	T	C	C	C	G	C	G	T	A	T	T	C	C	G	A	C	G	C	G	G	G	T	G	T	A	G	G	G	C	G	G	T	T
141	ECI_2401	Canada	C	C	T	G	T	G	G	C	T	A	A	C	G	A	T	C	C	C	G	C	G	T	A	T	T	C	C	G	A	C	G	C	G	G	G	T	G	T	A	G	G	G	C	G	G	T	T
142	ECI_2402	Canada	C	C	T	G	T	G	G	C	T	A	A	C	G	A	T	C	C	C	G	C	G	T	A	T	T	C	C	G	A	C	G	C	G	G	G	T	G	T	A	G	G	G	C	G	G	T	T
143	ECI_2403	Canada	C	C	T	G	T	G	G	C	T	A	A	C	G	A	T	C	C	C	G	C	G	T	A	T	T	C	C	G	A	C	G	C	G	G	G	T	G	T	A	G	G	G	C	G	G	T	T
144	ECI_2404	Canada	C	C	T	G	T	G	G	C	T	A	A	C	G	A	T	C	C	C	G	C	G	T	A	T	T	C	C	G	A	C	G	C	G	G	G	T	G	T	A	G	G	G	C	G	G	T	T
145	ECI_2405	Canada	C	C	T	G	T	G	G	C	T	A	A	C	G	A	T	C	C	C	G	C	G	T	A	T	T	C	C	G	A	C	G	C	G	G	G	T	G	T	A	G	G	G	C	G	G	T	T
146	ECI_2406	Canada	C	C	T	G	T	G	G	C	T	A	A	C	G	A	T	C	C	C	G	C	G	T	A	T	T	C	C	G	A	C	G	C	G	G	G	T	G	T	A	G	G	G	C	G	G	T	T
147	ECI_2407	Canada	C	C	T	G	T	G	G	C	T	A	A	C	G	A	T	C	C	C	G	C	G	T	A	T	T	C	C	G	A	C	G	C	G	G	G	T	G	T	A	G	G	G	C	G	G	T	T
148	ECI_2408	Canada	C	C	T	G	T	G	G	C	T	A	A	C	G	A	T	C	C	C	G	C	G	T	A	T	T	C	C	G	A	C	G	C	G	G	G	T	G	T	A	G	G	G	C	G	G	T	T
149	ECI_2409	Canada	C	C	T	G	T	G	G	C	T	A	A	C	G	A	T	C	C	C	G	C	G	T	A	T	T	C	C	G	A	C	G	C	G	G	G	T	G	T	A	G	G	G	C	G	G	T	T
150	ECI_241	Canada	C	C	T	G	T	G	G	C	T	A	A	C	G	A	T	C	C	C	G	C	G	T	A	T	G	C	C	G	A	C	G	C	G	G	G	T	G	T	A	G	G	G	C	G	G	T	T
151	ECI_2410	Canada	C	C	T	G	T	G	G	C	T	A	A	C	G	A	T	C	C	C	G	C	G	T	A	T	T	C	C	G	A	C	G	C	G	G	G	T	G	T	A	G	G	G	C	G	G	T	T
152	ECI_2411	Canada	C	C	T	G	T	G	G	C	T	A	A	C	G	A	T	C	C	C	G	C	G	T	A	T	T	C	C	G	A	C	G	C	G	G	G	T	G	T	A	G	G	G	C	G	G	T	T
153	ECI_246	Canada	C	C	T	G	T	G	G	C	T	A	A	C	G	A	T	C	C	C	G	C	G	T	A	T	T	C	C	G	A	C	G	C	G	G	G	T	G	T	A	G	G	G	C	G	G	T	T
154	ECI_247	Canada	C	C	T	G	T	G	G	C	T	A	A	C	G	A	T	C	C	C	G	C	G	T	A	T	T	C	C	G	A	C	G	C	G	G	G	T	G	T	A	G	G	G	C	G	G	T	T
155	ECI_249	Canada	C	C	T	G	T	G	G	C	T	A	A	C	G	A	T	C	C	C	G	C	G	T	A	T	T	C	C	G	A	C	G	C	G	G	G	T	G	T	A	G	G	G	C	G	G	T	T
156	ECI_2503	Canada	C	C	T	G	T	G	G	C	T	A	A	C	G	A	T	C	C	C	G	C	G	T	A	T	T	C	C	G	A	C	G	C	G	G	G	T	G	T	A	G	G	G	C	G	G	T	T
157	ECI_2504	Canada	C	C	T	G	T	G	G	C	T	A	A	C	G	A	T	C	C	C	G	C	G	T	A	T	T	C	C	G	A	C	G	C	G	G	G	T	G	T	A	G	G	G	C	G	G	T	T
158	ECI_2505	Canada	C	C	T	G	T	G	G	C	T	A	A	C	G	A	T	C	C	C	G	C	G	T	A	T	T	C	C	G	A	C	G	C	G	G	G	T	G	T	A	G	G	G	C	G	G	T	T
159	ECI_2506	Canada	C	C	T	G	T	G	G	C	T	A	A	C	G	A	T	C	C	C	G	C	G	T	A	T	T	C	C	G	A	C	G	C	G	G	G	T	G	T	A	G	G	G	C	G	G	T	T
160	ECI_2507	Canada	C	C	T	G	T	G	G	C	T	A	A	C	G	A	T	C	C	C	G	C	G	T	A	T	T	C	C	G	A	C	G	C	G	G	G	T	G	T	A	G	G	G	C	G	G	T	T
161	ECI_2508	Canada	C	C	T	G	T	G	G	C	T	T	A	C	G	A	C	C	C	C	G	C	G	T	A	T	G	C	C	G	A	C	G	C	G	G	G	T	G	T	A	G	G	G	C	G	G	T	T
162	ECI_2509	Canada	C	C	T	G	T	G	G	C	T	T	A	C	G	A	C	C	C	C	G	C	G	T	A	T	G	C	C	G	A	C	G	C	G	G	G	T	G	T	A	G	G	G	C	G	G	T	T
163	ECI_2510	Canada	C	C	T	G	T	G	G	C	T	T	A	C	G	A	C	C	C	C	G	C	G	T	A	T	G	C	C	G	A	C	G	C	G	G	G	T	G	T	A	G	G	G	C	G	G	T	T
164	ECI_2511	Canada	C	C	T	G	T	G	G	C	T	T	A	C	G	A	C	C	C	C	G	C	G	T	A	T	G	C	C	G	A	C	G	C	G	G	G	T	G	T	A	G	G	G	C	G	G	T	T
165	ECI_2512	Canada	C	C	T	G	T	G	G	C	T	T	A	C	G	A	C	C	C	C	G	C	G	T	A	T	G	C	C	G	A	C	G	C	G	G	G	T	G	T	A	G	G	G	C	G	G	T	T
166	ECI_2513	Canada	C	C	T	G	T	G	G	C	T	T	A	C	G	A	C	C	C	C	G	C	G	T	A	T	G	C	C	G	A	C	G	C	G	G	G	T	G	T	A	G	G	G	C	G	G	T	T
167	ECI_2514	Canada	C	C	T	G	T	G	G	C	T	T	A	C	G	A	C	C	C	C	G	C	G	T	A	T	G	C	C	G	A	C	G	C	G	G	G	T	G	T	A	G	G	G	C	G	G	T	T
168	ECI_2515	Canada	C	C	T	G	T	G	G	C	T	T	A	C	G	A	C	C	C	C	G	C	G	T	A	T	G	C	C	G	A	C	G	C	G	G	G	T	G	T	A	G	G	G	C	G	G	T	T
169	ECI_2516	Canada	C	C	T	G	T	G	G	C	T	A	A	C	G	A	T	C	C	C	G	C	G	T	A	T	T	C	C	G	A	C	G	C	G	G	G	T	G	T	A	G	G	G	C	G	G	T	T
170	ECI_2517	Canada	C	C	T	G	T	G	G	C	T	A	A	C	G	A	T	C	C	C	G	C	G	T	A	T	T	C	C	G	A	C	G	C	G	G	G	T	G	T	A	G	G	G	C	G	G	T	T
171	ECI_2518	Canada	C	C	T	G	T	G	G	C	T	A	A	C	G	A	T	C	C	C	G	C	G	T	A	T	T	C	C	G	A	C	G	C	G	G	G	T	G	T	A	G	G	G	C	G	G	T	T
172	ECI_2519	Canada	C	C	T	G	T	G	G	C	T	A	A	C	G	A	T	C	C	C	G	C	G	T	A	T	T	C	C	G	A	C	G	C	G	G	G	T	G	T	A	G	G	G	C	G	G	T	T
173	ECI_252	Canada	C	C	T	G	T	G	G	C	T	A	A	C	G	A	T	C	C	C	G	C	G	T	A	T	T	C	C	G	A	C	G	C	G	G	G	T	G	T	A	G	G	G	C	G	G	T	T
174	ECI_2520	Canada	C	C	T	G	T	G	G	C	T	A	A	C	G	A	T	C	C	C	G	C	G	T	A	T	T	C	C	G	A	C	G	C	G	G	G	T	G	T	A	G	G	G	C	G	G	T	T
175	ECI_2521	Canada	C	C	T	G	T	G	G	C	T	A	A	C	G	A	T	C	C	C	G	C	G	T	A	T	T	C	C	G	A	C	G	C	G	G	G	T	G	T	A	G	G	G	C	G	G	T	T
176	ECI_2522	Canada	C	C	T	G	T	G	G	C	T	A	A	C	G	A	T	C	C	C	G	C	G	T	A	T	T	C	C	G	A	C	G	C	G	G	G	T	G	T	A	G	G	G	C	G	G	T	T
177	ECI_2523	Canada	C	C	T	G	T	G	G	C	T	A	A	C	G	A	T	C	C	C	G	C	G	T	A	T	T	C	C	G	A	C	G	C	G	G	G	T	G	T	A	G	G	G	C	G	G	T	T
178	ECI_2524	Canada	C	C	T	G	T	G	G	C	T	A	A	C	G	A	T	C	C	C	G	C	G	T	A	T	T	C	C	G	A	C	G	C	G	G	G	T	G	T	A	G	G	G	C	G	G	T	T
179	ECI_2525	Canada	C	C	T	G	T	G	G	C	T	A	A	C	G	A	T	C	C	C	G	C	G	T	A	T	T	C	C	G	A	C	G	C	G	G	G	T	G	T	A	G	G	G	C	G	G	T	T
180	ECI_2526	Canada	C	C	T	G	T	G	G	C	T	A	A	C	G	A	T	C	C	C	G	C	G	T	A	T	T	C	C	G	A	C	G	C	G	G	G	T	G	T	A	G	G	G	C	G	G	T	T
181	ECI_2527	Canada	C	C	T	G	T	G	G	C	T	A	A	C	G	A	T	C	C	C	G	C	G	T	A	T	T	C	C	G	A	C	G	C	G	G	G	T	G	T	A	G	G	G	C	G	G	T	T
182	ECI_258	Canada	C	C	T	G	T	G	G	C	T	T	A	C	G	A	C	C	C	C	G	C	G	T	A	T	G	C	C	G	A	C	G	C	G	G	G	T	G	T	A	G	G	G	C	G	G	T	T
183	ECI_264	Canada	C	C	T	G	T	G	G	C	T	A	A	C	G	A	T	C	C	C	G	C	G	T	A	T	T	C	C	G	A	C	G	C	G	G	G	T	G	T	A	G	G	G	C	G	G	T	T
184	ECI_270	Canada	C	C	T	G	T	G	G	C	T	A	A	C	G	A	T	C	C	C	G	C	G	T	A	T	T	C	C	G	A	C	G	C	G	G	G	T	G	T	A	G	G	G	C	G	G	T	T
185	ECI_272	Canada	C	C	T	G	T	G	G	C	T	T	A	C	G	A	C	C	C	C	G	C	G	T	A	T	G	C	C	G	A	C	G	C	G	G	G	T	G	T	A	G	G	G	C	G	G	T	T
186	ECI_2978	Canada	C	C	T	G	T	G	G	C	T	A	A	C	G	A	T	C	C	C	G	C	G	T	A	T	T	C	C	G	A	C	G	C	G	G	G	T	G	T	A	G	G	G	C	G	G	T	T
187	ECI_2979	Canada	C	C	T	G	T	G	G	C	T	T	A	C	G	A	C	C	C	C	G	C	G	T	A	T	G	C	C	G	A	C	G	C	G	G	G	T	G	T	A	G	G	G	C	G	G	T	T
188	ECI_2980	Canada	C	C	T	G	T	G	G	C	T	A	A	C	G	A	T	C	C	C	G	C	G	T	A	T	T	C	C	G	A	C	G	C	G	G	G	T	G	T	A	G	G	G	C	G	G	T	T
189	ECI_3004	Canada	C	C	T	G	T	G	G	C	T	T	A	C	G	A	C	C	C	C	G	C	G	T	A	T	G	C	C	G	A	C	G	C	G	G	G	T	G	T	A	G	G	G	C	G	G	T	T
190	ECI_3005	Canada	C	C	T	G	T	G	G	C	T	T	A	C	G	A	C	C	C	C	G	C	G	T	A	T	G	C	C	G	A	C	G	C	G	G	G	T	G	T	A	G	G	G	C	G	G	T	T
191	ECI_3006	Canada	C	C	T	G	T	G	G	C	T	A	A	C	G	A	T	C	C	C	G	C	G	T	A	T	G	C	C	G	A	C	G	C	G	G	G	T	G	T	A	G	G	G	C	G	G	T	T
192	ECI_3033	Canada	C	C	T	G	T	G	G	C	T	A	A	C	G	A	T	C	C	C	G	C	G	T	A	T	T	C	C	G	A	C	G	C	G	G	G	T	G	T	A	G	G	G	C	G	G	T	T
193	ECI_3034	Canada	C	C	T	G	T	G	G	C	T	A	A	C	G	A	T	C	C	C	G	C	G	T	A	T	T	C	C	G	A	C	G	C	G	G	G	T	G	T	A	G	G	G	C	G	G	T	T
194	ECI_3035	Canada	C	C	T	G	T	G	G	C	T	T	A	C	G	A	C	C	C	C	G	C	G	T	A	T	G	C	C	G	A	C	G	C	G	G	G	T	G	T	A	G	G	G	C	G	G	T	T
195	ECI_306	Canada	C	C	T	G	T	G	G	C	T	A	A	C	G	A	T	C	C	C	G	C	G	T	A	T	G	C	C	G	A	C	G	C	G	G	G	T	G	T	A	G	G	G	C	G	G	T	T
196	ECI_331	Canada	C	C	T	G	T	G	G	C	T	A	A	C	G	A	T	C	C	C	G	C	G	T	A	T	G	C	C	G	A	C	G	C	G	G	G	T	G	T	A	G	G	G	C	G	G	T	T
197	ECI_351	Canada	C	C	T	G	T	G	G	C	T	A	A	C	G	A	T	C	C	C	G	C	G	T	A	T	T	C	C	G	A	C	G	C	G	G	G	T	G	T	A	G	G	G	C	G	G	T	T
198	ECI_357	Canada	C	C	T	G	T	G	G	C	T	A	A	C	G	A	T	C	C	C	G	C	G	T	A	T	T	C	C	G	A	C	G	C	G	G	G	T	G	T	A	G	G	G	C	G	G	T	T
199	ECI_363	Canada	C	C	T	G	T	G	G	C	T	A	A	C	G	A	T	C	C	C	G	C	G	T	A	T	T	C	C	G	A	C	G	C	G	G	G	T	G	T	A	G	G	G	C	G	G	T	T
200	ECI_366	Canada	C	C	T	G	T	G	G	C	T	A	A	C	G	A	T	C	C	C	G	C	G	T	A	T	T	C	C	G	A	C	G	C	G	G	G	T	G	T	A	G	G	G	C	G	G	T	T
201	ECI_497	Canada	C	C	T	G	T	G	G	C	T	T	A	C	G	A	C	C	C	C	G	C	G	T	A	T	G	C	C	G	A	C	G	C	G	G	G	T	G	T	A	G	G	G	C	G	G	T	T
202	ECI_504	Canada	C	C	T	G	T	G	G	C	T	T	A	C	G	A	C	C	C	C	G	C	G	T	A	T	G	C	C	G	A	C	G	C	G	G	G	T	G	T	A	G	G	G	C	G	G	T	T
203	ECI_508	Canada	C	C	T	G	T	G	G	C	T	A	A	C	G	A	T	C	C	C	G	C	G	T	A	T	T	C	T	G	A	C	G	C	G	G	G	T	G	T	A	G	G	G	C	G	G	T	T
204	ECI_562	Canada	C	C	T	G	T	G	G	C	T	A	A	C	G	A	T	C	C	C	G	C	G	T	A	T	T	C	C	G	A	C	G	C	G	G	G	T	G	T	A	G	G	G	C	G	G	T	T
205	ECI_564	Canada	C	C	T	G	T	G	G	C	T	A	A	C	G	A	T	C	C	C	G	C	G	T	A	T	G	C	C	G	A	C	G	C	G	G	G	T	G	T	A	G	G	G	C	G	G	T	T
206	ECI_576	Canada	C	C	T	G	T	G	G	C	T	A	A	C	G	A	T	C	C	C	G	C	G	T	A	T	T	C	C	G	A	C	G	C	G	G	G	T	G	T	A	G	G	G	C	G	G	T	T
207	ECI_586	Canada	C	C	T	G	T	G	G	C	T	A	A	C	G	A	T	C	C	C	G	C	G	T	A	T	G	C	C	G	A	C	G	C	G	G	G	T	G	T	A	G	G	G	C	G	G	T	T
208	ECI_587	Canada	C	C	T	G	T	G	G	C	T	A	A	C	G	A	T	C	C	C	G	C	G	T	A	T	T	C	C	G	A	C	G	C	G	G	G	T	G	T	A	G	G	G	C	G	G	T	T
209	ECI_588	Canada	C	C	T	G	T	G	G	C	T	A	A	C	G	A	T	C	C	C	G	C	G	T	A	T	T	C	C	G	A	C	G	C	G	G	G	T	G	T	A	G	G	G	C	G	G	T	T
210	ECI_633	Canada	C	C	T	G	T	G	G	C	T	A	A	C	G	A	T	C	C	C	G	C	G	T	A	T	G	C	C	G	A	C	G	C	G	G	G	T	G	T	A	G	G	G	C	G	G	T	T
211	ECI_660	Canada	C	C	T	G	T	G	G	C	T	A	A	C	G	A	T	C	C	C	G	C	G	T	A	T	T	C	C	G	A	C	G	C	G	G	G	T	G	T	A	G	G	G	C	G	G	T	T
212	ECI_684	Canada	C	C	T	G	T	G	G	C	T	A	A	C	G	A	T	C	C	C	G	C	G	T	A	T	G	C	C	G	A	C	G	C	G	G	G	T	G	T	A	G	G	G	C	G	G	T	T
213	ECI_793	Canada	C	C	T	G	T	G	G	C	T	A	A	C	G	A	T	C	C	C	G	C	G	T	A	T	T	C	C	G	A	C	G	C	G	G	G	T	G	T	A	G	G	G	C	G	G	T	T
214	ECI_822	Canada	C	C	T	G	T	G	G	C	T	A	A	C	G	A	T	C	C	C	G	C	G	T	A	T	T	C	C	G	A	C	G	C	G	G	G	T	G	T	A	G	G	G	C	G	G	T	T
215	ECI_826	Canada	C	C	T	G	T	G	G	C	T	A	A	C	G	A	T	C	C	C	G	C	G	T	A	T	T	C	C	G	A	C	G	C	G	G	G	T	G	T	A	G	G	G	C	G	G	T	T
216	ECI_855	Canada	C	C	T	G	T	G	G	C	T	A	A	C	G	A	T	C	C	C	G	C	G	T	A	T	T	C	C	G	A	C	G	C	G	G	G	T	G	T	A	G	G	G	C	G	G	T	T
217	ECI_857	Canada	C	C	T	G	T	G	G	C	T	T	A	C	G	A	C	C	C	C	G	C	G	T	A	T	G	C	C	G	A	C	G	C	G	G	G	T	G	T	A	G	G	G	C	G	G	T	T
218	ECI_881	Canada	C	C	T	G	T	G	G	C	T	A	A	C	G	A	T	C	C	C	G	C	G	T	A	T	T	C	C	G	A	C	G	C	G	G	G	T	G	T	A	G	G	G	C	G	G	T	T
219	ECI_882	Canada	C	C	T	G	T	G	G	C	T	T	A	C	G	A	C	C	C	C	G	C	G	T	A	T	G	C	C	G	A	C	G	C	G	G	G	T	G	T	A	G	G	G	C	G	G	T	T
220	ECI_886	Canada	C	C	T	G	T	G	G	C	T	A	A	C	G	A	T	C	C	C	G	C	G	T	A	T	G	C	C	G	A	C	G	C	G	G	G	T	G	T	A	G	G	G	C	G	G	T	T
221	ECI_887	Canada	C	C	T	G	T	G	G	C	T	A	A	C	G	A	T	C	C	C	G	C	G	T	A	T	T	C	C	G	A	C	G	C	G	G	G	T	G	T	A	G	G	G	C	G	G	T	T
222	ECI_888	Canada	C	C	T	G	T	G	G	C	T	A	A	C	G	A	T	C	C	C	G	C	G	T	A	T	T	C	C	G	A	C	G	C	G	G	G	T	G	T	A	G	G	G	C	G	G	T	T
223	ECI_889	Canada	C	C	T	G	T	G	G	C	T	A	A	C	G	A	T	C	C	C	G	C	G	T	A	T	T	C	C	G	A	C	G	C	G	G	G	T	G	T	A	G	G	G	C	G	G	T	T
224	ECI_891	Canada	C	C	T	G	T	G	G	C	T	A	A	C	G	A	T	C	C	C	G	C	G	T	A	T	T	C	C	G	A	C	G	C	G	G	G	T	G	T	A	G	G	G	C	G	G	T	T
225	ECI_892	Canada	C	C	T	G	T	G	G	C	T	A	A	C	G	A	T	C	C	C	G	C	G	T	A	T	T	C	C	G	A	C	G	C	G	G	G	T	G	T	A	G	G	G	C	G	G	T	T
226	ECI_900	Canada	C	C	T	G	T	G	G	C	T	A	A	C	G	A	T	C	C	C	G	C	G	T	A	T	T	C	C	G	A	C	G	C	G	G	G	T	G	T	A	G	G	G	C	G	G	T	T
227	ECI_902	Canada	C	C	T	G	T	G	G	C	T	A	A	C	G	A	T	C	C	C	G	C	G	T	A	T	T	C	C	G	A	C	G	C	G	G	G	T	G	T	A	G	G	G	C	G	G	T	T
228	ECI_907	Canada	C	C	T	G	T	G	G	C	T	A	A	C	G	A	T	C	C	C	G	C	G	T	A	T	T	C	C	G	A	C	G	C	G	G	G	T	G	T	A	G	G	G	C	G	G	T	T
229	EDL933	Canada	C	C	T	G	T	G	G	C	T	A	A	C	G	A	T	C	C	C	G	C	G	T	A	T	T	C	C	G	A	C	G	C	G	G	G	T	G	T	A	G	G	G	C	G	G	T	T
230	EcHu44a	NewZealand	C	C	T	G	T	G	G	C	T	T	A	C	G	A	C	C	C	C	G	C	G	T	A	T	G	C	C	G	A	A	G	C	G	G	G	T	G	T	A	G	G	G	C	G	G	T	T
231	EcHu56a	NewZealand	C	C	T	G	T	G	G	C	T	A	A	C	G	A	T	C	C	C	G	C	G	T	A	T	T	C	C	G	A	C	G	C	G	G	G	T	G	T	A	G	G	G	C	G	G	T	T
232	EcHu68a	NewZealand	C	C	T	G	T	G	G	C	T	A	A	C	G	A	T	C	C	C	G	C	G	T	A	T	G	C	C	G	A	C	G	C	G	G	G	T	G	T	A	G	G	G	C	G	G	T	T
233	EcHu76a	NewZealand	C	C	T	G	T	G	G	C	T	A	A	C	G	A	T	C	C	C	G	C	G	T	A	T	T	C	C	G	A	C	G	C	G	G	G	T	G	T	A	G	G	G	C	G	G	T	T
234	EcHu93a	NewZealand	C	C	T	G	T	G	G	C	T	A	A	C	G	A	T	C	C	C	G	C	G	T	A	T	G	C	C	G	A	C	G	C	G	G	G	T	G	T	A	G	G	G	C	G	G	T	T
235	EcHu114a	NewZealand	C	C	T	G	T	G	G	C	T	A	A	C	G	A	T	C	C	C	G	C	G	T	A	T	G	C	C	G	A	C	G	C	G	G	G	T	G	T	A	G	G	G	C	G	G	T	T
236	FDA506	Unk	C	C	T	G	T	G	G	C	T	A	A	C	G	A	T	C	C	C	G	C	G	T	A	T	T	C	C	G	A	C	G	C	G	G	G	T	G	T	A	G	G	G	C	G	G	T	T
237	FDA517	Unk	C	C	T	G	T	G	G	C	T	A	A	C	G	A	T	C	C	C	G	C	G	T	A	T	G	C	C	G	A	C	G	C	G	G	G	T	G	T	A	G	G	G	C	G	G	T	T
238	FRIK1990	USA,MN	C	C	T	G	T	G	G	C	T	A	A	C	G	A	T	C	C	C	G	C	G	T	A	T	G	C	C	G	A	C	G	C	G	G	G	T	G	T	A	G	G	G	C	G	G	T	T
239	FRIK1996	USA,MD	C	C	T	G	T	G	G	C	T	A	A	C	G	A	T	C	C	C	G	C	G	T	A	T	G	C	C	G	A	C	G	C	G	G	G	T	G	T	A	G	G	G	C	G	G	T	T
240	FRIK1999	USA,NE	C	C	T	G	T	G	G	C	T	A	A	C	G	A	T	C	C	C	G	C	G	T	A	T	G	C	C	G	A	C	G	C	G	G	G	T	G	T	A	G	G	G	C	G	G	T	T
241	FRIK2001	Unk	C	C	T	G	T	G	G	C	T	A	A	C	G	A	T	C	C	C	G	C	G	T	A	T	G	C	C	G	A	C	G	C	G	G	G	T	G	T	A	G	G	G	C	G	G	T	T
242	G5101	USA	C	C	C	G	T	G	G	C	T	A	A	C	G	A	T	C	C	C	G	C	G	T	A	T	G	C	C	G	A	C	G	C	G	G	G	T	G	T	A	G	G	G	C	G	G	T	T
243	H02_contigs	Netherlands	C	C	T	G	T	G	G	C	T	A	G	C	G	A	T	C	C	C	G	C	G	T	A	T	G	C	C	G	A	C	G	C	G	G	G	T	G	T	A	G	G	G	C	G	G	T	T
244	H06_contigs	Netherlands	C	C	T	G	T	G	G	C	T	A	A	C	G	A	T	C	C	C	G	C	G	T	A	T	T	C	C	G	A	C	G	C	G	G	G	T	G	T	A	G	G	A	C	G	G	T	T
245	H07_contigs	Netherlands	C	C	T	G	T	G	G	C	T	A	A	C	G	A	T	C	C	C	G	C	G	T	A	T	T	C	C	G	A	C	G	C	G	G	G	T	G	T	A	G	G	G	C	G	G	T	T
246	H09_contigs	Netherlands	C	C	T	G	T	G	G	C	T	A	A	C	G	A	T	C	C	C	G	C	G	T	A	T	T	C	C	G	A	C	G	C	G	G	G	T	G	T	A	G	G	G	C	G	G	T	T
247	H13_contigs	Netherlands	C	C	T	G	T	G	G	C	T	A	A	C	G	A	T	C	C	C	G	C	G	T	A	T	T	C	C	G	A	C	G	C	G	G	G	G	G	T	A	A	G	G	C	G	G	T	T
248	H15_contigs	Netherlands	C	C	T	G	T	G	G	C	T	A	A	C	G	A	T	C	C	C	G	C	G	T	A	T	T	C	C	G	A	C	G	C	G	G	G	T	G	T	A	A	G	G	C	G	G	T	T
249	H17_contigs	Netherlands	C	C	T	G	T	G	G	C	T	A	A	C	G	A	T	C	C	C	G	C	G	T	A	T	G	C	C	G	A	C	G	C	G	G	G	T	G	T	A	G	G	G	C	G	G	T	T
250	H19_contigs	Netherlands	C	C	T	G	T	G	G	C	T	A	A	C	G	A	T	C	C	C	G	C	G	T	A	T	G	C	C	G	A	C	G	C	G	G	G	T	G	T	A	G	G	G	C	G	G	T	T
251	H24_contigs	Netherlands	C	C	T	G	T	G	G	C	T	A	A	C	G	A	T	C	C	C	G	C	G	T	A	T	G	C	C	G	A	C	G	C	G	G	G	T	G	T	A	G	G	G	C	G	G	T	T
252	H25_2nd_contigs	Netherlands	C	C	T	G	T	G	G	C	T	A	A	C	G	A	T	C	C	C	G	C	G	T	A	T	G	C	C	G	A	C	G	C	G	G	G	T	G	T	A	G	G	G	C	G	G	T	T
253	H25_contigs	Netherlands	C	C	T	G	T	G	G	C	T	A	A	C	G	A	T	C	C	C	G	C	G	T	A	T	G	C	C	G	A	C	G	C	G	G	G	T	G	T	A	G	G	G	C	G	G	T	T
254	H27_contigs	Netherlands	C	C	T	G	T	G	G	C	T	T	A	C	G	A	C	C	C	C	G	C	G	T	A	T	G	C	C	G	A	C	G	C	G	G	G	T	G	T	A	G	G	G	C	G	G	T	T
255	EcCa491a	NewZealand	C	C	T	G	T	G	G	C	T	T	A	C	G	A	C	C	C	C	G	C	G	T	A	T	G	C	C	G	A	C	G	C	G	G	G	T	G	T	A	G	G	G	C	G	G	T	T
256	H30	Unk	C	T	T	G	T	G	G	C	T	T	A	C	G	A	C	C	C	C	G	C	G	T	A	T	G	C	C	A	A	C	G	C	G	G	G	T	G	T	A	G	G	G	C	G	G	T	T
257	H32_contigs	Netherlands	C	C	T	G	T	G	G	C	T	A	A	C	G	A	T	C	C	C	G	C	G	T	A	T	G	C	C	G	A	C	G	C	G	G	G	T	G	T	A	G	G	G	C	G	G	T	T
258	H42_contigs	Netherlands	C	C	T	G	T	G	G	C	T	T	A	C	G	A	C	C	C	C	G	C	T	T	A	T	G	C	C	G	A	C	G	C	G	G	G	T	G	T	A	G	G	G	C	G	G	T	C
259	H44_contigs	Netherlands	C	C	T	G	T	G	G	C	T	A	A	C	G	A	T	C	C	C	G	C	G	T	A	T	G	C	C	G	A	C	G	C	G	G	G	T	G	T	A	G	G	A	C	G	G	T	T
260	H48_contigs	Netherlands	C	C	T	G	T	G	G	C	T	A	A	C	G	A	T	C	C	C	G	C	G	T	A	T	G	C	C	G	A	C	G	C	G	G	G	T	G	T	A	G	G	G	C	G	G	T	T
261	H49_contigs	Netherlands	C	C	T	G	T	G	G	C	T	A	A	C	G	A	T	C	C	C	G	C	G	T	A	T	G	C	C	G	A	C	G	C	G	G	G	T	G	T	A	G	G	G	C	G	G	T	T
262	H51_contigs	Netherlands	C	C	T	G	T	G	G	C	T	A	A	C	G	A	T	C	C	C	G	C	G	T	A	T	G	C	C	G	A	C	G	C	G	G	G	T	G	T	A	G	G	G	C	G	G	T	T
263	H83_contigs	Netherlands	C	C	T	G	T	G	G	C	T	A	A	C	G	A	T	C	C	C	G	C	G	T	A	T	G	C	C	G	A	C	G	C	G	G	G	T	G	T	A	G	G	G	C	G	G	T	T
264	H_2687	Unk	C	C	T	G	T	G	G	C	T	A	G	C	G	A	T	C	C	C	G	C	G	T	A	T	G	C	C	G	A	C	G	C	G	G	G	T	G	T	A	G	G	G	C	G	G	T	T
265	LSU_61	Unk	C	C	T	T	T	G	G	C	T	A	G	C	G	A	T	C	C	C	G	C	G	T	A	T	G	C	C	G	A	C	G	C	G	G	G	T	G	T	A	G	T	G	C	G	A	T	T
266	MA6	Malaysia	C	C	T	G	T	G	G	C	T	A	A	C	G	A	T	C	C	C	G	C	G	T	A	T	G	C	C	G	A	C	G	C	G	G	G	T	G	T	A	G	G	G	C	G	G	T	T
267	NCCP15658	South Korea	C	C	T	G	T	G	G	C	T	A	A	C	G	A	T	C	C	C	G	C	G	T	A	T	G	C	C	G	A	C	G	C	G	G	G	T	G	T	A	G	G	G	C	G	G	T	T
268	NCCP15739	South Korea	C	C	T	G	T	G	G	C	T	A	A	C	G	A	T	C	C	C	G	C	G	T	A	T	T	C	C	G	A	C	G	C	G	G	G	T	G	T	A	G	G	G	C	G	G	T	T
269	NE1487	USA	C	C	T	G	T	G	G	C	T	A	A	C	G	A	T	C	C	C	G	C	G	T	A	T	G	C	C	G	A	C	G	C	G	G	G	T	G	T	A	G	G	G	C	G	G	T	T
270	PA14	USA	C	C	T	G	T	G	G	C	T	A	A	C	G	A	T	C	C	C	G	C	G	T	A	T	T	C	C	G	A	C	G	C	G	G	G	T	G	T	A	G	G	G	C	G	G	T	T
271	PA32	USA	C	C	T	G	T	G	G	C	T	A	A	C	G	A	T	C	C	C	G	C	G	T	A	T	T	C	C	G	A	C	G	C	G	G	G	T	G	T	A	G	G	G	C	G	G	T	T
272	PA40	USA	C	C	T	G	T	G	G	C	T	A	A	C	G	A	T	C	C	C	G	C	G	T	A	T	G	C	C	G	A	C	G	C	G	G	G	T	G	T	A	G	G	G	C	G	G	T	T
273	PA7	USA	C	C	T	G	T	G	G	C	T	A	A	C	G	A	T	C	C	C	G	C	G	T	A	T	T	C	C	G	A	C	G	C	G	G	G	T	G	T	A	G	G	G	C	G	G	T	T
274	Sakai	Japan	C	C	T	G	T	G	G	C	T	A	A	C	G	A	T	C	C	C	G	C	G	T	A	T	T	C	C	G	A	C	G	C	G	G	G	T	G	T	A	G	G	G	C	G	G	T	T
275	EcCa452a	NewZealand	C	C	T	G	T	G	G	C	T	A	A	C	G	A	T	C	C	C	G	C	G	T	A	T	G	C	C	G	A	C	G	C	G	G	G	T	G	T	A	G	G	G	C	G	G	T	T
276	TW06591	Germany	C	C	T	G	T	G	G	C	T	A	G	C	G	A	T	C	C	C	G	C	G	T	A	T	G	C	C	G	A	C	G	C	G	G	G	T	G	T	A	G	G	G	C	G	G	T	T
277	TW09195	USA	C	C	T	G	T	G	G	C	T	A	A	C	G	A	T	C	C	C	G	C	G	T	A	T	G	C	C	G	A	C	G	C	G	G	G	T	G	T	A	G	G	G	C	G	G	T	T
278	TW10119	USA	C	C	T	G	T	G	G	C	T	A	A	C	G	A	T	C	C	C	G	C	G	T	A	T	G	C	C	G	A	C	A	C	G	G	G	T	G	T	A	G	G	G	C	G	G	T	T
279	TW11039	USA	C	C	T	G	T	G	G	C	T	A	A	C	G	A	T	C	C	C	G	C	G	T	A	T	T	C	C	G	A	C	G	C	G	G	G	T	G	T	A	G	G	G	C	G	G	T	T
280	TW14301	USA	C	C	T	G	T	G	G	C	T	A	A	C	G	A	T	C	C	C	G	T	G	T	A	T	G	C	C	G	A	C	G	C	G	G	G	T	G	T	A	G	G	G	C	G	G	C	T
281	TW14313	USA	C	C	T	G	T	G	G	C	T	T	A	C	G	A	C	C	C	C	G	C	G	T	A	T	G	C	C	G	A	C	G	C	G	G	G	T	G	T	A	G	G	G	C	G	G	T	T
282	TW14359	USA	C	C	T	G	T	G	G	C	T	T	A	C	G	A	C	C	C	C	G	C	G	T	A	T	G	C	C	G	A	C	G	C	G	G	G	T	G	T	A	G	G	G	C	G	G	T	T
283	TW14588	Unk	C	C	T	G	T	G	G	C	T	A	A	C	G	A	T	C	C	C	G	C	G	T	A	T	T	C	C	G	A	C	G	C	G	G	G	T	G	T	A	G	G	G	C	G	G	T	T
284	WTCHG_51924_201	Scotland	C	C	T	G	T	G	G	C	T	A	A	C	G	A	T	C	C	C	G	C	G	T	A	T	G	C	C	G	A	C	G	C	G	G	G	T	G	T	A	G	G	G	C	G	G	T	T
285	WTCHG_51924_202	Scotland	C	C	T	G	T	G	G	C	T	A	A	C	G	C	T	C	C	C	G	C	G	T	A	T	G	C	C	G	A	C	G	C	G	G	G	T	G	T	A	G	G	G	C	G	G	T	T
286	WTCHG_51924_204	Scotland	C	C	T	G	T	G	G	C	T	A	A	C	G	A	T	C	C	C	G	C	G	T	A	T	G	C	C	G	A	C	G	C	G	G	G	T	G	T	A	G	G	G	C	G	G	T	T
287	WTCHG_51924_208	Scotland	C	C	T	G	T	G	G	C	T	A	A	C	G	A	T	C	C	C	G	C	G	T	A	T	G	C	C	G	A	C	G	C	G	G	G	T	G	T	A	G	G	G	C	G	G	T	T
288	WTCHG_51924_210	Scotland	C	C	T	G	T	G	G	C	T	A	A	C	G	A	T	C	C	C	G	C	G	T	A	T	G	C	C	G	A	C	G	C	G	G	G	T	G	T	A	G	G	G	C	G	G	T	T
289	WTCHG_51924_211	Scotland	C	C	T	G	T	G	G	C	T	A	A	C	G	A	T	C	C	C	G	C	G	T	A	T	G	C	C	G	A	C	G	C	G	G	G	T	G	T	A	G	G	G	C	G	G	T	T
290	WTCHG_51924_213	Scotland	C	C	T	G	T	G	G	C	T	A	A	C	G	A	T	C	C	C	G	C	G	T	A	T	G	C	C	G	A	C	G	C	G	G	G	T	G	T	A	G	G	G	C	G	G	T	T
291	WTCHG_51924_214	Scotland	C	C	T	G	T	G	G	C	T	A	A	C	G	A	T	C	C	C	G	C	G	T	A	T	G	C	C	G	A	C	G	C	G	G	G	T	G	T	A	G	G	G	C	G	G	T	T
292	WTCHG_51924_215	Scotland	C	C	T	G	T	G	G	C	T	T	A	C	G	A	C	C	C	C	G	C	G	T	A	T	G	C	C	G	A	C	G	C	G	G	G	T	G	T	A	G	G	G	C	G	G	T	T
293	WTCHG_51924_216	Scotland	C	C	T	G	T	G	G	C	T	A	A	C	G	A	T	C	C	C	G	C	G	T	A	T	G	C	C	G	A	C	G	C	G	G	G	T	G	T	A	G	G	G	C	G	G	T	T
294	WTCHG_51924_217	Scotland	C	C	T	G	T	G	G	C	T	A	A	C	G	A	T	C	C	C	G	C	G	T	A	T	G	C	C	G	A	C	G	C	G	G	G	T	G	T	A	G	G	G	C	G	G	T	T
295	WTCHG_51924_218	Scotland	C	C	T	G	T	G	G	C	T	A	A	C	G	A	T	C	C	C	G	C	G	T	A	T	G	C	C	G	A	C	G	C	G	G	G	T	G	T	A	G	G	G	C	G	G	T	T
296	WTCHG_51924_219	Scotland	C	C	T	G	T	G	G	C	T	T	A	C	G	A	C	C	C	C	G	C	G	T	A	T	G	C	C	G	A	C	G	C	G	G	G	T	G	T	A	G	G	G	C	G	G	T	T
297	WTCHG_51924_220	Scotland	C	C	T	G	T	G	G	C	T	A	A	C	G	A	T	C	C	C	G	C	G	T	A	T	G	C	C	G	A	C	G	C	G	G	G	T	G	T	A	G	G	G	C	G	G	T	T
298	WTCHG_51924_221	Scotland	C	C	T	G	T	G	G	C	T	A	A	C	G	A	T	C	C	C	G	C	G	T	A	T	G	C	C	G	A	C	G	C	G	G	G	T	G	T	A	G	G	G	C	G	G	T	T
299	WTCHG_51924_222	Scotland	C	C	T	G	T	G	G	C	T	A	A	C	G	A	T	C	C	C	G	C	G	T	A	T	G	C	C	G	A	C	G	C	G	G	G	T	G	T	A	G	G	G	C	G	G	T	T
300	WTCHG_51924_223	Scotland	C	C	T	G	T	G	G	C	T	A	A	C	G	A	T	C	C	C	G	C	G	T	A	T	G	C	C	G	A	C	G	C	G	G	G	T	G	T	A	G	G	G	C	G	G	T	T
301	WTCHG_51924_224	Scotland	C	C	T	G	T	G	G	C	T	A	A	C	G	A	T	C	C	C	G	C	G	T	A	T	G	C	C	G	A	C	G	C	G	G	G	T	G	T	A	G	G	G	C	G	G	T	T
302	WTCHG_51924_225	Scotland	C	C	T	G	T	G	G	C	T	A	A	C	G	A	T	C	C	C	G	C	G	T	A	T	G	C	C	G	A	C	G	C	G	G	G	T	G	T	A	G	G	G	C	G	G	T	T
303	WTCHG_51924_226	Scotland	C	C	T	G	T	G	G	C	T	A	A	C	G	A	T	C	C	C	G	C	G	T	A	T	G	C	C	G	A	C	G	C	G	G	G	T	G	T	A	G	G	G	C	G	G	T	T
304	WTCHG_51924_227	Scotland	C	C	T	G	T	G	G	C	T	A	A	C	G	A	T	C	C	C	G	C	G	T	A	T	G	C	C	G	A	C	G	C	G	G	G	T	G	T	A	G	G	G	C	G	G	T	T
305	WTCHG_51924_228	Scotland	C	C	T	G	T	G	G	C	T	A	A	C	G	A	T	C	C	C	G	C	G	T	A	T	G	C	C	G	A	C	G	C	G	G	G	T	G	T	A	G	G	G	C	G	G	T	T
306	WTCHG_51924_229	Scotland	C	C	T	G	T	G	G	C	T	A	A	C	G	A	T	C	C	C	G	C	G	T	A	T	G	C	C	G	A	C	G	C	G	G	A	T	G	T	A	G	G	G	C	G	G	T	T
307	WTCHG_51924_230	Scotland	C	C	T	G	T	G	G	C	T	A	A	C	G	A	T	C	C	C	G	C	G	T	A	T	G	C	C	G	A	C	G	C	G	G	G	T	G	T	A	G	G	G	C	G	G	T	T
308	WTCHG_51924_231	Scotland	C	C	T	G	T	G	G	C	T	A	A	C	G	A	T	C	C	C	G	C	G	T	A	T	G	C	C	G	A	C	G	C	G	G	G	T	G	T	A	G	G	G	C	G	G	T	T
309	WTCHG_51924_232	Scotland	C	C	T	G	T	G	G	C	T	A	A	C	G	A	T	C	C	C	G	C	G	T	A	T	G	C	C	G	A	C	G	C	G	G	G	T	G	T	A	G	G	G	C	A	G	T	T
310	WTCHG_51924_233	Scotland	C	C	T	G	T	G	G	C	T	A	A	C	G	A	T	C	C	C	G	C	G	T	A	T	G	C	C	G	A	C	G	C	G	G	G	T	G	T	A	G	G	G	C	G	G	T	T
311	WTCHG_51924_234	Scotland	C	C	T	G	T	G	G	C	T	A	A	C	G	A	T	C	C	C	G	C	G	T	A	T	G	C	C	G	A	C	G	C	G	G	G	T	G	T	A	G	G	G	C	G	G	T	T
312	WTCHG_51924_235	Scotland	C	C	T	G	T	G	G	C	T	A	A	C	G	A	T	C	C	C	G	C	G	T	A	T	G	C	C	G	A	C	G	C	G	G	G	T	G	T	A	G	G	G	C	G	G	T	T
313	WTCHG_51924_236	Scotland	C	C	T	G	T	G	G	C	T	A	A	C	G	A	T	C	C	C	G	C	G	T	A	G	G	C	C	G	A	C	G	C	G	G	G	T	G	T	A	G	G	G	C	G	G	T	T
314	WTCHG_51924_237	Scotland	C	C	T	G	T	G	G	C	T	A	A	C	G	A	T	C	C	C	G	C	G	T	A	T	G	C	C	G	A	C	G	C	G	G	G	T	G	T	A	G	G	G	C	G	G	T	T
315	WTCHG_81370_202	Scotland	C	C	T	G	T	G	G	C	T	A	A	C	G	A	T	C	C	C	G	C	G	T	A	T	G	C	C	G	A	C	G	C	G	G	G	T	G	T	A	G	G	G	C	G	G	T	T
316	WTCHG_81370_203	Scotland	C	C	T	G	T	G	G	C	T	A	A	C	G	A	T	C	C	C	G	C	G	T	A	T	G	C	C	G	A	C	G	C	G	G	G	T	G	T	A	G	G	G	C	G	G	T	T
317	WTCHG_81370_204	Scotland	C	C	T	G	T	G	G	C	T	A	A	C	G	A	T	C	C	C	G	C	G	T	A	T	G	C	C	G	A	C	G	C	G	G	G	T	G	T	A	G	G	G	C	G	G	T	T
318	WTCHG_81370_205	Scotland	C	C	T	G	T	G	G	C	T	A	A	C	G	A	T	C	C	C	G	C	G	T	A	T	G	C	C	G	A	C	G	C	G	G	G	T	G	T	A	G	G	G	C	G	G	T	T
319	WTCHG_81370_206	Scotland	C	C	T	G	T	G	G	C	T	A	A	C	G	A	T	C	C	C	G	C	G	T	A	T	G	C	C	G	A	C	G	C	G	G	G	T	G	T	A	G	G	G	C	G	G	T	T
320	WTCHG_81370_207	Scotland	C	C	T	G	T	G	G	C	T	A	A	C	G	A	T	C	C	C	G	C	G	T	A	T	G	C	C	G	A	C	G	C	G	G	G	T	G	T	A	G	G	G	C	G	G	T	T
321	WTCHG_81370_208	Scotland	C	C	T	G	T	G	G	C	T	A	A	C	G	A	T	C	C	C	G	C	G	T	A	T	G	C	C	G	A	C	G	C	G	G	G	T	G	T	A	G	G	G	C	G	G	T	T
322	WTCHG_81370_209	Scotland	C	C	T	G	T	G	G	C	T	A	A	C	G	A	T	C	C	C	G	C	G	T	A	T	G	T	C	G	A	C	G	C	G	G	G	T	G	T	A	G	G	G	C	G	G	T	T
323	WTCHG_81370_210	Scotland	C	C	T	G	T	G	G	C	T	A	A	C	G	A	T	C	C	C	G	C	G	T	A	T	G	C	C	G	A	C	G	C	G	G	G	T	G	T	A	G	G	G	C	G	G	T	T
324	WTCHG_81370_211	Scotland	C	C	T	G	T	G	G	C	T	A	A	C	G	A	T	C	C	C	G	C	G	T	A	T	G	C	C	G	A	C	G	C	G	G	G	T	G	T	A	G	G	G	C	G	G	T	T
325	WTCHG_81370_212	Scotland	C	C	T	G	T	G	G	C	T	A	A	C	G	A	T	C	C	C	G	C	G	T	A	T	G	C	C	G	A	C	G	C	G	G	G	T	G	T	A	G	G	G	C	G	G	T	T
326	WTCHG_81370_213	Scotland	C	C	T	G	T	G	G	C	T	A	A	C	G	A	T	C	C	C	G	C	G	T	A	T	G	C	C	G	A	C	G	C	G	G	G	T	G	T	A	G	G	G	C	G	G	T	T
327	WTCHG_81370_214	Scotland	C	C	T	G	T	G	G	C	T	A	A	C	G	A	T	C	C	C	G	C	G	T	A	T	G	C	C	G	A	C	G	C	G	G	G	T	G	T	A	G	G	G	C	G	G	T	T
328	WTCHG_81370_215	Scotland	C	C	T	G	T	G	G	C	T	A	A	C	G	A	T	C	C	C	G	C	G	T	A	T	G	C	C	G	A	C	G	C	G	G	G	T	G	T	A	G	G	G	C	G	G	T	T
329	WTCHG_81370_216	Scotland	C	C	T	G	T	G	G	C	T	A	A	C	G	A	T	C	C	C	G	C	G	T	A	T	G	C	C	G	A	C	G	C	G	G	G	T	G	T	A	G	G	G	C	A	G	T	T
330	WTCHG_81370_217	Scotland	C	C	T	G	T	G	G	C	T	A	A	C	G	A	T	C	C	C	G	C	G	T	A	T	G	C	C	G	A	C	G	C	G	G	G	T	G	T	A	G	G	G	C	A	G	T	T
331	WTCHG_81370_218	Scotland	C	C	T	G	T	G	G	C	T	T	A	C	G	A	C	C	C	C	G	C	G	T	A	T	G	C	C	G	A	C	G	C	G	G	G	T	G	T	A	G	G	G	C	G	G	T	T
332	WTCHG_81370_219	Scotland	C	C	T	G	T	G	G	C	T	A	A	C	G	A	T	C	C	C	G	C	G	T	A	T	G	C	C	G	A	C	G	C	G	G	G	T	G	T	A	G	G	G	C	G	G	T	T
333	WTCHG_81370_220	Scotland	C	C	T	G	T	G	G	C	T	A	A	C	G	A	T	C	C	C	G	C	G	T	A	T	G	C	C	G	A	C	G	C	G	G	G	T	G	T	A	G	G	G	C	G	G	T	T
334	WTCHG_81370_221	Scotland	C	C	T	G	T	G	G	C	T	A	A	C	G	A	T	C	C	C	G	C	G	T	A	T	G	C	C	G	A	C	G	C	G	G	G	T	G	T	A	G	G	G	C	G	G	T	T
335	WTCHG_81370_222	Scotland	C	C	T	G	T	G	G	C	T	A	A	C	G	A	T	C	C	C	G	C	G	T	A	T	G	C	C	G	A	C	G	C	G	G	G	T	G	T	A	G	G	G	C	G	G	T	T
336	WTCHG_81370_223	Scotland	C	C	T	G	T	G	G	C	T	A	A	C	G	A	T	C	C	C	G	C	G	T	A	T	G	C	C	G	A	C	G	C	G	G	G	T	G	T	A	G	G	G	C	G	G	T	T
337	WTCHG_81370_224	Scotland	C	C	T	G	T	G	G	C	T	A	A	C	G	A	T	C	C	C	G	C	G	T	A	T	G	C	C	G	A	C	G	C	G	G	G	T	G	T	A	G	G	G	C	G	G	T	T
338	WTCHG_81370_225	Scotland	C	C	T	G	T	G	G	C	T	A	A	C	G	A	T	C	C	C	G	C	G	T	A	T	G	C	C	G	A	C	G	C	G	G	G	T	G	T	A	G	G	G	C	G	G	T	T
339	WTCHG_81370_226	Scotland	C	C	T	G	T	G	G	C	T	A	A	C	G	A	T	C	C	C	G	C	G	T	A	T	G	C	C	G	A	C	G	C	G	G	G	T	G	T	A	G	G	G	C	G	G	T	T
340	WTCHG_81370_227	Scotland	C	C	T	G	T	G	G	C	T	A	A	C	G	A	T	C	C	C	G	C	G	T	A	T	G	C	C	G	A	C	G	C	G	G	G	T	G	T	A	G	G	G	C	G	G	T	T
341	WTCHG_81370_228	Scotland	C	C	T	G	T	G	G	C	T	A	A	C	G	A	T	C	C	C	G	C	G	T	A	T	G	C	C	G	A	C	G	C	G	G	G	T	G	T	A	G	G	G	C	G	G	T	T
342	WTCHG_81370_229	Scotland	C	C	T	G	T	G	G	C	T	A	A	C	G	A	T	C	C	C	G	C	G	T	A	T	G	C	C	G	A	C	G	C	G	G	G	T	G	T	A	G	G	G	C	G	G	T	T
343	WTCHG_81370_230	Scotland	C	C	T	G	T	G	G	C	T	T	A	C	G	A	C	C	C	C	G	C	G	T	A	T	G	C	C	G	A	C	G	C	G	G	G	T	G	T	A	G	G	G	C	G	G	T	T
344	WTCHG_81370_231	Scotland	C	C	T	G	T	G	G	C	T	A	A	C	G	A	T	C	C	C	G	C	G	T	A	T	G	C	C	G	A	C	G	C	G	G	G	T	G	T	A	G	G	G	C	G	G	T	T
345	WTCHG_81370_232	Scotland	C	C	T	G	T	G	G	C	T	A	A	C	G	A	T	C	C	C	G	C	G	T	A	T	G	C	C	G	A	C	G	C	G	G	G	T	G	T	A	G	G	G	C	G	G	T	T
346	WTCHG_81370_234	Scotland	C	C	T	G	T	G	G	C	T	A	A	C	G	A	T	C	C	C	G	C	G	T	A	T	G	C	C	G	A	C	G	C	G	G	G	T	G	T	A	G	G	G	C	G	G	T	T
347	WTCHG_81370_235	Scotland	C	C	T	G	T	G	G	C	T	A	A	C	G	A	T	C	C	C	G	C	G	T	A	T	G	C	C	G	A	C	G	C	G	G	G	T	G	T	A	G	G	G	C	G	G	T	T
348	WTCHG_81370_236	Scotland	C	C	T	G	T	G	G	C	T	A	A	C	G	A	T	C	C	C	G	C	G	T	A	T	G	C	C	G	A	C	G	C	G	G	G	T	G	T	A	G	G	G	C	G	G	T	T
349	WTCHG_81370_237	Scotland	C	C	T	G	T	G	G	C	T	A	A	C	G	A	T	C	C	C	G	C	G	T	A	T	G	C	C	G	A	C	G	C	G	G	G	T	G	T	A	G	G	G	C	G	G	T	T
350	WTCHG_81370_238	Scotland	C	C	T	G	T	G	G	C	T	A	A	C	G	A	T	C	C	C	G	C	G	T	A	T	G	C	C	G	A	C	G	C	G	G	G	T	G	T	A	G	G	G	C	G	G	T	T
351	WTCHG_81370_239	Scotland	C	C	T	G	T	G	G	C	T	A	A	C	G	A	T	C	C	C	G	C	G	T	A	T	G	C	C	G	A	C	G	C	G	G	G	T	G	T	A	G	G	G	C	G	G	T	T
352	WTCHG_81370_240	Scotland	C	C	T	G	T	G	G	C	T	T	A	C	G	A	C	C	C	C	G	C	G	T	A	T	G	C	C	G	A	C	G	C	G	G	G	T	G	T	A	G	G	G	C	G	G	T	T
353	WTCHG_81370_241	Scotland	C	C	T	G	T	G	G	C	T	A	A	C	G	A	T	C	C	C	G	C	G	T	A	T	G	C	C	G	A	C	G	C	G	G	G	T	G	T	A	G	G	G	C	G	G	T	T
354	WTCHG_81370_242	Scotland	C	C	T	G	T	G	G	C	T	A	A	C	G	A	T	C	C	C	G	C	G	T	A	T	G	C	C	G	A	C	G	C	G	G	G	T	G	T	A	G	G	G	C	G	G	T	T
355	WTCHG_81370_243	Scotland	C	C	T	G	T	G	G	C	T	A	A	C	G	A	T	C	C	C	G	C	G	T	A	T	G	C	C	G	A	C	G	C	G	G	G	T	G	T	A	G	G	G	C	G	G	T	T
356	WTCHG_81370_244	Scotland	C	C	T	G	T	G	G	C	T	A	A	C	G	A	T	C	C	C	G	C	G	T	A	T	G	C	C	G	A	C	G	C	G	G	G	T	G	T	A	G	G	G	C	G	G	T	T
357	WTCHG_81370_245	Scotland	C	C	T	G	T	G	G	C	T	A	A	C	G	A	T	C	C	C	G	C	G	T	A	T	G	C	C	G	A	C	G	C	G	G	G	T	G	T	A	G	G	G	C	G	G	T	T
358	WTCHG_81370_246	Scotland	T	C	T	G	T	G	G	C	T	T	A	C	G	A	C	C	C	C	G	C	G	T	A	T	G	C	C	G	A	C	G	C	G	G	G	T	G	T	A	G	G	G	T	G	G	T	T
359	WTCHG_81370_247	Scotland	C	C	T	G	T	G	G	C	T	A	A	C	G	A	T	C	C	C	G	C	G	T	A	T	G	C	C	G	A	C	G	C	G	G	G	T	G	T	A	G	G	G	C	G	G	T	T
360	WTCHG_81370_248	Scotland	C	C	T	G	T	G	G	C	T	T	A	C	G	A	C	C	C	C	G	C	G	T	A	T	G	C	C	G	A	C	G	C	G	G	G	T	G	T	A	G	G	G	T	G	G	T	T
361	WTCHG_81370_249	Scotland	C	C	T	G	T	G	G	C	T	A	A	C	G	A	T	C	C	C	G	C	G	T	A	T	G	C	C	G	A	C	G	C	G	G	G	T	G	T	A	G	G	G	C	G	G	T	T
362	WTCHG_81370_250	Scotland	C	C	T	G	T	G	G	C	T	A	A	C	G	A	T	C	C	C	G	C	G	T	A	T	G	C	C	G	A	C	G	C	G	G	G	T	G	T	A	G	G	G	C	G	G	T	T
363	WTCHG_81370_251	Scotland	C	C	T	G	T	G	G	C	T	A	A	C	G	A	T	C	C	C	G	C	G	T	A	T	G	C	C	G	A	C	G	C	G	G	G	T	G	T	A	G	G	G	C	G	G	T	T
364	WTCHG_81370_259	Scotland	C	C	T	G	T	G	G	C	T	A	A	C	G	A	T	C	C	C	G	C	G	T	A	T	G	C	C	G	A	C	G	C	G	G	G	T	G	T	A	G	G	G	C	G	G	T	T
365	WTCHG_81370_260	Scotland	C	C	T	G	T	G	G	C	T	A	A	C	G	A	T	C	C	C	G	C	G	T	A	T	G	C	C	G	A	C	G	C	G	G	G	T	G	T	A	G	G	G	C	G	G	T	T
366	WTCHG_81370_261	Scotland	C	C	T	G	T	G	G	C	T	A	A	C	G	A	T	C	C	C	G	C	G	T	A	T	G	C	C	G	A	C	G	C	G	G	G	T	G	T	A	G	G	G	C	G	G	T	T
367	WTCHG_81370_262	Scotland	C	C	T	G	T	G	G	C	T	A	A	C	G	A	T	C	C	C	G	C	G	T	A	T	G	C	C	G	A	C	G	C	G	G	G	T	G	T	A	G	G	G	C	G	G	T	T
368	WTCHG_81370_263	Scotland	C	C	T	G	T	G	G	C	T	A	A	C	G	A	T	C	C	C	G	C	G	T	A	T	G	C	C	G	A	C	G	C	G	G	G	T	G	T	A	G	G	G	C	G	G	T	T
369	WTCHG_81370_264	Scotland	C	C	T	G	T	G	G	C	T	A	A	C	G	A	T	C	C	C	G	C	G	T	A	T	G	C	C	G	A	C	G	C	G	G	G	T	G	T	A	G	G	G	C	G	G	T	T
370	WTCHG_81370_265	Scotland	C	C	T	G	T	G	G	C	T	A	A	C	G	A	T	C	C	C	G	C	G	T	A	T	G	C	C	G	A	C	G	C	G	G	G	T	G	T	A	G	G	G	C	G	G	T	T
371	WTCHG_81370_266	Scotland	C	C	T	G	T	G	G	C	T	A	A	C	G	A	T	C	C	T	G	C	G	T	A	T	G	C	C	G	A	C	G	C	G	G	G	T	G	T	A	G	G	G	C	G	G	T	T
372	WTCHG_81370_267	Scotland	C	C	T	G	T	G	G	C	T	A	A	C	G	A	T	C	C	C	G	C	G	T	A	T	G	C	C	G	A	C	G	C	G	G	G	T	G	T	A	G	G	G	C	G	G	T	T
373	WTCHG_81370_268	Scotland	C	C	T	G	T	G	G	C	T	A	A	C	G	A	T	C	C	C	G	C	G	T	A	T	G	C	C	G	A	C	G	C	G	G	G	T	G	T	A	G	G	G	C	G	G	T	T
374	WTCHG_81370_269	Scotland	C	C	T	G	T	G	G	C	T	A	A	C	G	A	T	C	C	C	G	C	G	T	A	T	G	C	C	G	A	C	A	C	G	G	G	T	G	T	A	G	G	G	C	G	G	T	T
375	WTCHG_81370_270	Scotland	C	C	T	G	T	G	G	C	T	A	A	C	G	A	T	C	C	C	G	C	G	T	A	T	G	C	C	G	A	C	G	C	G	G	G	T	G	T	A	G	G	G	C	G	G	T	T
376	WTCHG_81370_271	Scotland	C	C	T	G	T	G	G	C	T	A	A	C	G	A	T	C	C	C	G	C	G	T	A	T	G	T	C	G	A	C	G	C	G	G	G	T	G	T	A	G	G	G	C	G	G	T	T
377	WTCHG_81370_272	Scotland	C	C	T	G	T	G	G	C	T	A	A	C	G	A	T	C	C	C	G	C	G	T	A	T	G	T	C	G	A	C	G	C	G	G	G	T	G	T	A	G	G	G	C	G	G	T	T
378	WTCHG_81370_273	Scotland	C	C	T	G	T	G	G	C	T	A	A	C	G	A	T	C	C	C	G	C	G	T	A	T	G	T	C	G	A	C	G	C	G	G	G	T	G	T	A	G	G	G	C	G	G	T	T
379	WTCHG_81370_274	Scotland	C	C	T	G	T	G	G	C	T	A	A	C	G	A	T	C	C	C	G	C	G	T	A	T	G	C	C	G	A	C	G	C	G	G	G	T	G	T	A	G	G	G	C	G	G	T	T
380	WTCHG_81370_275	Scotland	C	C	T	G	T	G	G	C	T	A	A	C	G	A	T	C	C	C	G	C	G	T	A	T	G	C	C	G	A	C	G	C	G	G	G	T	G	T	A	G	G	G	C	G	G	T	T
381	WTCHG_81370_276	Scotland	C	C	T	G	T	G	G	C	T	A	A	C	G	A	T	C	C	C	G	C	G	T	A	T	G	T	C	G	A	C	G	C	G	G	G	T	G	T	A	G	G	G	C	G	G	T	T
382	WTCHG_81370_277	Scotland	C	C	T	G	T	G	G	C	T	A	A	C	G	A	T	C	C	C	G	C	G	T	A	T	G	C	C	G	A	C	G	C	G	G	G	T	G	T	A	G	G	G	C	G	G	T	T
383	WTCHG_81370_278	Scotland	C	C	T	G	T	G	G	C	T	A	A	C	G	A	T	C	C	C	G	C	G	T	A	T	G	C	C	G	A	C	G	C	G	G	G	T	G	T	A	G	G	G	C	G	G	T	T
384	WTCHG_81370_279	Scotland	C	C	T	G	T	G	G	C	T	A	A	C	G	A	T	C	C	C	G	C	G	T	A	T	G	C	C	G	A	C	G	C	G	G	G	T	G	T	A	G	G	G	C	G	G	T	T
385	WTCHG_81370_280	Scotland	C	C	T	G	T	G	G	C	T	T	A	C	G	A	C	C	C	C	G	C	G	T	A	T	G	C	C	G	A	C	G	C	G	G	G	T	G	T	A	G	G	G	C	G	G	T	T
386	WTCHG_81370_281	Scotland	C	C	T	G	T	G	G	C	T	A	A	C	G	A	T	C	C	C	G	C	G	T	A	T	G	C	C	G	A	C	G	C	G	G	G	T	G	T	A	G	G	G	C	G	G	T	T
387	WTCHG_81370_282	Scotland	C	C	T	G	T	G	G	C	T	T	A	C	G	A	C	C	C	C	G	C	G	T	A	T	G	C	C	G	A	C	G	C	G	G	G	T	G	T	A	G	G	G	T	G	G	T	T
388	WTCHG_81370_285	Scotland	C	C	T	G	T	G	G	C	T	T	A	C	G	A	C	C	C	C	G	C	G	T	A	T	G	C	C	G	A	C	G	C	G	G	G	T	G	T	A	G	G	G	T	G	G	T	T
389	WTCHG_81370_287	Scotland	C	C	T	G	T	G	G	C	T	A	A	C	G	A	T	C	C	C	G	C	G	T	A	T	G	C	C	G	A	C	G	C	G	G	G	T	G	T	A	G	G	G	C	G	G	T	T
390	WTCHG_81370_288	Scotland	C	C	T	G	T	G	G	C	T	A	A	C	G	A	T	C	C	C	G	C	G	T	A	T	G	C	C	G	A	C	G	C	G	G	G	T	G	T	A	G	G	G	C	G	G	T	T
391	WTCHG_81370_289	Scotland	C	C	T	G	T	G	G	C	T	A	A	C	G	A	T	C	C	C	G	C	G	T	A	T	T	C	C	G	A	C	G	C	G	G	G	T	G	T	A	G	G	G	C	G	G	T	T
392	WTCHG_81370_290	Scotland	C	C	T	G	T	G	G	C	T	A	A	C	G	A	T	C	C	C	G	C	G	T	A	T	G	C	C	G	A	C	G	C	G	G	G	T	G	T	A	G	G	G	C	G	G	T	T
393	WTCHG_81370_291	Scotland	C	C	T	G	T	G	G	C	T	A	A	C	G	A	T	C	C	C	G	C	G	T	A	T	G	C	C	G	A	C	G	C	G	G	G	T	G	T	A	G	G	G	C	G	G	T	T
394	WTCHG_81370_292	Scotland	C	C	T	G	T	G	G	C	T	A	A	C	G	A	T	C	C	C	G	C	G	T	A	T	G	C	C	G	A	C	G	C	G	G	G	T	G	T	A	G	G	G	C	G	G	T	T
395	WTCHG_81370_293	Scotland	C	C	T	G	T	G	G	C	T	A	A	C	G	A	T	C	C	C	G	C	G	T	A	T	G	C	C	G	A	C	G	C	G	G	G	T	G	T	A	G	G	G	C	G	G	T	T
396	WTCHG_81370_294	Scotland	C	C	T	G	T	G	G	C	T	A	A	C	G	A	T	C	C	C	G	C	G	T	A	T	T	C	C	G	A	C	G	C	G	G	G	T	G	T	A	G	G	G	C	G	G	T	T
397	WTCHG_81370_295	Scotland	C	C	T	G	T	G	G	C	T	A	A	C	G	A	T	C	C	C	G	C	G	T	A	T	G	C	C	G	A	C	G	C	G	G	G	T	G	T	A	G	G	G	C	G	G	T	T
398	WTCHG_81370_296	Scotland	C	C	T	G	T	G	G	C	T	A	A	C	G	A	T	C	C	C	G	C	G	T	A	T	G	C	C	G	A	C	G	C	G	G	G	T	G	T	A	G	G	G	C	G	G	T	T
399	WTCHG_82520_201	Scotland	C	C	T	G	T	G	G	C	T	A	A	C	G	A	T	C	C	C	G	C	G	T	A	T	G	C	C	G	A	C	G	C	G	G	G	T	G	T	A	G	G	G	C	G	G	T	T
400	WTCHG_82520_202	Scotland	C	C	T	G	T	G	G	C	T	A	A	C	G	A	T	C	C	C	G	C	G	T	A	T	G	C	C	G	A	C	G	C	G	G	G	T	G	T	A	G	G	G	C	G	G	T	T
401	WTCHG_82520_203	Scotland	C	C	T	G	T	G	G	C	T	A	A	C	G	A	T	C	C	C	G	C	G	T	A	T	G	C	C	G	A	C	G	C	G	G	G	T	G	T	A	G	G	G	C	G	G	T	T
402	WTCHG_82520_204	Scotland	C	C	T	G	T	G	G	C	T	A	A	C	G	A	T	C	C	C	G	C	G	T	A	T	G	C	C	G	A	C	G	C	G	G	G	T	G	T	A	G	G	G	C	G	G	T	T
403	WTCHG_82520_205	Scotland	C	C	T	G	T	G	G	C	T	A	A	C	G	A	T	C	C	C	G	C	G	T	A	T	G	C	C	G	A	C	G	C	G	G	G	T	G	T	A	G	G	G	C	G	G	T	T
404	WTCHG_82520_206	Scotland	C	C	T	G	T	G	G	C	T	A	A	C	G	A	T	C	C	C	G	C	G	T	A	T	G	C	C	G	A	C	G	C	G	G	G	T	G	T	A	G	G	G	C	G	G	T	T
405	WTCHG_82520_207	Scotland	C	C	T	G	T	G	G	C	T	A	A	C	G	A	T	C	C	C	G	C	G	T	A	T	G	C	C	G	A	C	G	C	G	G	G	T	G	T	A	G	G	G	C	G	G	T	T
406	WTCHG_82520_208	Scotland	C	C	T	G	T	G	G	C	T	A	A	C	G	A	T	C	C	C	G	C	G	T	A	T	G	C	C	G	A	C	G	C	G	G	G	T	G	T	A	G	G	G	C	G	G	T	T
407	WTCHG_82520_209	Scotland	C	C	T	G	T	G	G	C	T	A	A	C	G	A	T	C	C	C	G	C	G	T	A	T	G	C	C	G	A	C	G	C	G	G	G	T	G	T	A	G	G	G	C	G	G	T	T
408	WTCHG_82520_210	Scotland	C	C	T	G	T	G	G	C	T	A	A	C	G	A	T	C	C	C	G	C	G	T	A	T	G	C	C	G	A	C	G	C	G	G	G	T	G	T	A	G	G	G	C	G	G	T	T
409	WTCHG_82520_211	Scotland	C	C	T	G	T	G	G	C	T	A	A	C	G	A	T	C	C	C	G	C	G	T	A	T	G	C	C	G	A	C	G	C	G	G	G	T	G	T	A	G	G	G	C	G	G	T	T
410	WTCHG_82520_212	Scotland	C	C	T	G	T	G	G	C	T	A	A	C	G	A	T	C	C	C	G	C	G	T	A	T	G	C	C	G	A	C	G	C	G	G	G	T	G	T	A	G	G	G	C	A	G	T	T
411	WTCHG_82520_213	Scotland	C	C	T	G	T	G	G	C	T	A	A	C	G	A	T	C	C	C	G	C	G	T	A	T	G	C	C	G	A	C	G	C	G	G	G	T	G	T	A	G	G	G	C	G	G	T	T
412	WTCHG_82520_216	Scotland	C	C	T	G	T	G	G	C	T	A	A	C	G	A	T	C	C	C	G	C	G	T	A	T	G	C	C	G	A	C	G	C	G	G	G	T	G	T	A	G	G	G	C	G	G	T	T
413	WTCHG_82520_217	Scotland	C	C	T	G	T	G	G	C	T	A	A	C	G	A	T	C	C	C	G	C	G	T	A	T	G	C	C	G	A	C	G	C	G	G	G	T	G	T	A	G	G	G	C	G	G	T	T
414	WTCHG_82520_221	Scotland	C	C	T	G	T	G	G	C	T	A	A	C	G	A	T	C	C	C	G	C	G	T	A	T	G	C	C	G	A	C	G	C	G	G	G	T	G	T	A	G	G	G	C	G	G	T	T
415	WTCHG_82520_222	Scotland	C	C	T	G	T	G	G	C	T	A	A	C	G	A	T	C	C	C	G	C	G	T	A	T	G	C	C	G	A	C	G	C	G	G	G	T	G	T	A	G	G	G	C	G	G	T	T
416	WTCHG_82520_223	Scotland	C	C	T	G	T	G	G	C	T	A	A	C	G	A	T	C	C	C	G	C	G	T	A	T	G	C	C	G	A	C	G	C	G	G	G	T	G	T	A	G	G	G	C	G	G	T	T
417	WTCHG_82520_224	Scotland	C	C	T	G	T	G	G	C	T	A	A	C	G	A	T	C	C	C	G	C	G	T	A	T	G	C	C	G	A	C	G	C	G	G	G	T	G	T	A	G	G	G	C	G	G	T	T
418	WTCHG_82520_225	Scotland	C	C	T	G	T	G	G	C	T	A	A	C	G	A	T	C	C	C	G	C	G	T	A	T	G	C	C	G	A	C	G	C	G	G	G	T	G	T	A	G	G	G	C	G	G	T	T
419	WTCHG_82520_226	Scotland	C	C	T	G	T	G	G	C	T	A	A	C	G	A	T	C	C	C	G	C	G	T	A	T	G	C	C	G	A	C	G	C	G	G	G	T	G	T	A	G	G	G	C	G	G	T	T
420	WTCHG_82520_227	Scotland	C	C	T	G	T	G	G	C	T	T	A	C	G	A	C	C	C	C	G	C	G	T	A	T	G	C	C	G	A	C	G	C	G	G	G	T	G	T	A	G	G	G	T	G	G	T	T
421	WTCHG_82520_228	Scotland	C	C	T	G	T	G	G	C	T	T	A	C	G	A	C	C	C	C	G	C	G	T	A	T	G	C	C	G	A	C	G	C	G	G	G	T	G	T	A	G	G	G	T	G	G	T	T
422	WTCHG_82520_229	Scotland	C	C	T	G	T	G	G	C	T	T	A	C	G	A	C	C	C	C	G	C	G	T	A	T	G	C	C	G	A	C	G	C	G	G	G	T	G	T	A	G	G	G	T	G	G	T	T
423	WTCHG_82520_230	Scotland	C	C	T	G	T	G	G	C	T	A	A	C	G	A	T	C	C	C	G	C	G	T	A	T	G	C	C	G	A	C	G	C	G	G	G	T	G	T	A	G	G	G	C	G	G	T	T
424	WTCHG_82520_231	Scotland	C	C	T	G	T	G	G	C	T	A	A	C	G	A	T	C	C	C	G	C	G	T	A	T	G	C	C	G	A	C	G	C	G	G	G	T	G	T	A	G	G	G	C	G	G	T	T
425	WTCHG_82520_232	Scotland	C	C	T	G	C	G	G	C	T	A	A	C	G	A	T	C	C	C	G	C	G	T	A	T	G	C	C	G	A	C	G	C	G	G	G	T	G	T	A	G	G	G	C	G	G	T	T
426	WTCHG_82520_233	Scotland	C	C	T	G	C	G	G	C	T	A	A	C	G	A	T	C	C	C	G	C	G	T	A	T	G	C	C	G	A	C	G	C	G	G	G	T	G	T	A	G	G	G	C	G	G	T	T
427	EcCa635a	NewZealand	C	C	T	G	T	G	G	C	T	A	A	C	G	A	T	C	C	C	G	C	G	T	A	T	G	C	C	G	A	C	G	C	G	G	G	T	G	T	A	G	G	G	C	G	G	T	T
428	EcCa63b	NewZealand	C	C	T	G	T	G	G	C	T	T	A	C	G	A	C	C	C	C	G	C	G	T	A	T	G	C	C	G	A	C	G	C	G	G	G	T	G	T	A	G	G	G	C	G	G	T	T
429	EcCa32a	NewZealand	C	C	T	G	T	G	G	C	T	A	A	C	G	A	T	C	C	C	G	C	G	T	A	T	T	C	C	G	A	C	G	C	G	G	G	T	G	T	A	G	G	G	C	G	G	T	T
[truncated: 153 more columns]

## Sheet: Core_SNPs601-813
No	ID	Country	601	602	603	604	605	606	607	608	609	610	611	612	613	614	615	616	617	618	619	620	621	622	623	624	625	626	627	628	629	630	631	632	633	634	635	636	637	638	639	640	641	642	643	644	645	646	647
1	1304	Unk	T	A	C	A	G	A	T	G	G	A	T	T	C	C	G	C	G	G	G	C	C	A	G	C	G	G	G	C	T	T	C	A	T	A	C	T	G	A	A	G	C	C	A	G	G	C	G
2	10_A40_contigs	Netherlands	T	A	C	A	G	A	T	G	G	A	T	T	C	C	G	C	G	G	G	C	C	A	G	C	G	G	G	T	T	T	C	A	T	A	C	T	G	A	A	G	C	C	A	G	G	C	G
3	1125	Unk	T	A	C	A	G	A	T	G	G	A	T	T	C	C	G	C	G	G	G	C	C	A	G	C	G	G	G	C	T	T	C	A	T	A	C	T	G	A	A	G	C	C	A	G	G	C	G
4	11_A42_contigs	Netherlands	T	A	C	A	G	A	T	G	G	A	T	T	C	C	G	C	G	G	G	C	C	A	G	C	G	G	G	C	T	T	C	A	T	A	C	T	G	A	A	G	C	C	A	G	G	C	G
5	12_A45_contigs	Netherlands	T	G	C	A	G	A	T	G	G	A	T	T	C	C	G	C	G	G	G	C	C	A	G	C	G	A	G	C	T	T	C	A	T	A	C	T	G	A	A	G	C	C	A	G	G	C	G
6	13_A48_contigs	Netherlands	T	G	C	A	G	A	T	G	G	A	T	T	C	C	G	C	G	G	G	C	C	A	G	C	G	G	G	C	T	T	C	A	T	A	C	T	G	A	A	G	C	C	A	G	G	C	G
7	14_A51_contigs	Netherlands	T	G	C	A	G	A	T	G	G	A	T	T	C	C	G	C	G	G	G	C	C	A	G	C	G	G	G	C	T	T	C	A	T	A	C	T	G	A	A	G	C	C	A	G	G	C	G
8	15_A60_contigs	Netherlands	T	A	C	A	G	A	T	G	G	A	T	T	C	C	G	C	G	G	G	C	C	A	G	C	G	G	G	C	T	T	C	A	T	G	C	T	G	A	A	G	C	C	A	G	G	C	G
9	16_A62_contigs	Netherlands	T	G	C	A	G	A	T	G	G	A	T	T	C	C	G	C	G	G	G	C	C	A	G	C	G	G	G	C	T	T	C	A	T	A	C	T	G	A	A	G	C	C	A	G	G	C	G
10	17_A63_contigs	Netherlands	T	G	C	A	G	G	T	G	G	A	T	T	C	C	G	C	G	G	G	C	C	A	G	C	G	G	G	C	T	T	C	A	T	A	C	T	G	A	A	G	C	C	A	G	G	C	G
11	18_A69_contigs	Netherlands	T	A	C	A	G	A	T	G	G	A	T	T	C	C	G	C	G	G	G	C	C	A	G	C	G	G	G	C	T	T	C	A	T	A	C	T	G	A	A	G	C	C	A	G	G	C	G
12	19_A72_contigs	Netherlands	T	A	C	A	G	A	T	G	G	A	T	T	C	C	G	C	G	G	G	C	C	A	G	C	G	G	G	C	T	T	C	A	T	A	C	T	G	A	A	G	C	C	A	G	G	C	G
13	1_A12_contigs	Netherlands	T	A	C	A	G	A	T	G	G	A	T	T	C	C	G	C	G	G	G	C	C	A	G	C	G	G	T	C	T	T	C	A	T	A	C	C	G	A	A	G	C	C	A	G	G	C	G
14	20_A76_contigs	Netherlands	T	A	C	A	G	A	T	G	G	A	T	T	C	C	G	C	G	G	G	C	C	A	G	C	G	G	G	C	T	T	C	A	T	A	C	T	G	A	A	G	C	C	A	G	G	C	G
15	2_A13_contigs	Netherlands	T	A	C	A	G	A	T	G	G	A	T	T	C	C	G	C	G	G	G	C	C	A	G	C	G	G	G	C	T	T	C	A	T	A	C	T	G	A	A	G	C	C	A	G	G	C	G
16	3_A16_contigs	Netherlands	T	A	C	A	G	A	T	G	G	A	T	T	C	C	G	C	G	G	G	C	C	A	G	C	G	G	G	C	T	T	C	A	T	A	C	T	G	A	A	G	C	C	A	G	G	C	G
17	493_89	Unk	T	A	C	A	G	A	G	G	G	T	T	T	C	C	G	C	G	G	G	C	C	A	G	C	G	G	T	C	T	T	C	G	T	A	C	C	G	A	A	G	C	C	A	G	G	C	G
18	4_A25_contigs	Netherlands	T	A	C	A	G	A	T	G	G	A	T	T	C	C	G	C	G	G	G	C	C	A	G	C	G	G	G	C	T	T	C	A	T	A	C	T	G	A	A	G	C	C	A	G	G	C	G
19	5412	Unk	T	A	C	A	G	A	G	G	G	T	T	T	C	C	G	C	G	G	G	C	C	A	G	C	G	G	T	C	T	T	C	G	T	A	C	C	G	A	A	G	C	C	A	G	G	C	G
20	5_A29_contigs	Netherlands	T	A	C	A	G	A	T	G	G	A	T	T	C	C	G	C	G	G	G	C	C	A	G	C	G	G	G	C	T	T	C	A	T	A	C	T	G	A	A	G	C	C	A	G	G	C	G
21	6_A30_contigs	Netherlands	T	A	C	A	G	A	T	G	G	A	T	T	C	C	G	C	G	G	G	C	C	A	G	C	G	G	T	C	T	T	C	A	T	A	C	C	G	A	A	G	C	C	A	G	G	C	G
22	7_A32_contigs	Netherlands	T	A	C	A	G	A	T	G	G	A	T	T	C	C	G	C	G	G	G	C	C	A	G	C	G	G	G	C	T	T	C	A	T	A	C	T	G	A	A	G	C	C	A	G	G	C	G
23	80416	Unk	T	A	C	A	G	A	T	G	G	A	T	T	C	C	G	C	G	G	G	C	C	A	G	C	G	G	G	C	T	T	C	A	T	A	C	T	G	A	A	G	C	C	A	G	G	C	G
24	88.0221	Argentina	T	A	C	A	G	A	T	G	G	A	T	T	C	C	G	C	G	G	G	C	C	A	G	C	G	G	G	C	T	T	C	A	T	A	C	T	G	A	A	G	C	C	A	G	G	C	G
25	8_A34_contigs	Netherlands	T	A	C	A	G	A	T	G	G	A	T	T	C	C	G	C	G	G	G	C	C	A	G	C	G	G	G	C	T	T	C	A	T	A	C	T	G	A	A	G	C	C	A	G	G	C	G
26	90.2281	Brazil	T	A	C	A	G	A	T	G	G	A	T	T	C	C	G	C	G	G	G	C	C	A	G	C	G	G	G	C	T	T	C	A	T	A	C	T	G	A	A	G	C	C	A	G	G	C	G
27	97.0003	Japan	T	A	C	A	G	A	T	G	G	A	T	T	C	C	G	C	G	G	G	C	C	A	G	C	G	G	G	C	T	T	C	A	T	A	C	T	G	A	A	G	C	C	A	G	G	C	G
28	9_A37_contigs	Netherlands	T	G	C	A	G	A	T	G	G	A	T	T	C	C	G	C	G	G	G	C	C	A	G	C	G	G	G	C	T	T	C	A	T	A	C	T	G	A	A	G	C	C	A	G	G	C	G
29	DEC3A	USA, WA	T	A	C	A	G	A	T	G	G	A	T	T	C	C	G	C	G	G	G	C	C	A	G	C	G	G	G	C	T	T	C	A	T	A	C	T	G	A	A	G	C	C	A	G	G	C	G
30	DEC3B	USA,WA	T	A	C	A	G	A	T	G	G	A	T	T	C	C	G	C	G	G	G	C	C	A	G	C	G	G	G	C	T	T	C	A	T	A	C	T	G	A	A	G	C	C	A	G	G	C	G
31	DEC3F	Germany	T	A	C	A	G	A	G	G	G	T	T	T	C	C	G	C	G	G	G	C	C	A	G	C	G	G	T	C	T	T	C	G	T	A	C	C	G	A	A	G	C	C	A	G	G	C	G
32	DEC4B	Denmark	T	A	C	A	G	A	T	G	G	A	T	T	C	C	G	C	G	G	G	C	C	A	G	C	G	G	G	C	T	T	C	A	T	A	C	T	G	A	A	G	C	C	A	G	G	C	G
33	DEC4C	Egypt	T	A	C	A	G	A	T	G	G	A	T	T	C	C	G	C	G	G	G	C	C	A	G	C	G	G	G	C	T	T	C	A	T	A	C	T	G	A	A	G	C	C	A	G	G	C	G
34	DEC4D	Japan	T	A	C	A	G	A	T	G	G	A	T	T	C	C	G	C	G	G	G	C	C	A	G	C	G	G	G	C	T	T	C	A	T	A	C	T	G	A	A	G	C	C	A	G	G	C	G
35	DEC4E	Unk	T	A	C	A	G	A	T	G	G	A	T	T	C	C	G	C	G	G	G	C	C	A	G	C	G	G	G	C	T	T	C	A	T	A	C	T	G	A	A	G	C	C	A	G	G	C	G
36	EcCa461b	NewZealand	T	A	C	A	G	A	T	G	G	A	T	T	C	C	G	C	G	G	G	C	C	A	A	C	G	G	G	C	T	T	C	A	T	A	C	T	G	A	A	G	C	C	A	G	G	C	G
37	EC1212	Unk	T	A	C	A	G	A	T	G	G	A	T	T	C	C	G	C	G	G	G	C	C	A	G	C	G	G	G	C	T	T	C	A	T	A	C	T	G	A	A	G	C	C	A	G	G	C	G
38	EC1735	Unk	T	A	C	A	G	A	T	G	G	A	T	T	C	C	G	C	G	G	G	C	C	A	G	C	G	G	G	C	T	T	C	A	T	A	C	T	A	A	A	G	C	C	A	G	G	C	G
39	EC1846	Unk	T	A	C	A	G	A	T	G	G	A	T	T	C	C	G	C	G	G	G	C	C	A	G	C	G	G	G	C	T	T	C	A	T	A	C	T	G	A	A	G	C	C	A	G	G	C	G
40	EC1848	Unk	T	A	C	A	G	A	T	G	G	A	T	T	C	C	G	C	G	G	G	C	C	A	G	C	G	G	G	C	T	T	C	A	T	A	C	T	G	A	A	G	C	C	A	G	G	C	G
41	EC1850	Unk	T	A	C	A	G	A	T	G	G	A	T	T	C	C	G	C	G	G	G	C	C	A	G	C	G	G	G	C	T	T	C	A	T	A	C	T	G	A	A	G	C	C	A	G	G	C	G
42	EC1864	Unk	T	A	C	A	G	A	T	G	G	A	T	T	C	C	G	C	G	G	G	C	C	A	G	C	G	G	G	C	T	T	C	A	T	A	C	T	G	A	A	G	C	C	A	G	G	C	G
43	EC4009	Unk	T	A	C	A	G	A	T	G	G	A	T	T	C	C	G	C	G	G	G	C	C	A	G	C	G	G	G	C	T	T	C	A	T	A	C	T	G	A	A	G	C	C	A	G	G	C	G
44	EC4042	Unk	T	A	C	A	G	A	T	G	G	A	T	T	C	C	G	C	G	G	G	C	C	A	G	C	G	G	G	C	T	T	C	A	T	A	C	T	G	A	A	G	C	C	A	G	G	C	G
45	EC4045	Unk	T	A	C	A	G	A	T	G	G	A	T	T	C	C	G	C	G	G	G	C	C	A	G	C	G	G	G	C	T	T	C	A	T	A	C	T	G	A	A	G	C	C	A	G	G	C	G
46	EC4115	Unk	T	A	C	A	G	A	T	G	G	A	T	T	C	C	G	C	G	G	G	C	C	A	G	C	G	G	G	C	T	T	C	A	T	A	C	T	G	A	A	G	C	C	A	G	G	C	G
47	EC4191	Unk	T	A	C	A	G	A	T	G	G	A	T	T	C	C	G	C	G	G	G	C	C	A	G	C	G	G	G	C	T	T	C	A	T	A	C	T	G	A	A	G	C	C	A	G	G	C	G
48	EC4192	USA, California	T	A	C	A	G	A	T	G	G	A	T	T	C	C	G	C	G	G	G	C	C	A	G	C	G	G	G	C	T	T	C	A	T	A	C	T	G	A	A	G	C	C	A	G	G	C	G
49	EC4196	Unk	T	A	C	A	G	A	T	G	G	A	T	T	C	C	G	C	G	G	G	C	C	A	G	C	G	G	G	C	T	T	C	A	T	A	C	T	G	A	A	G	C	C	A	G	G	C	G
50	EC4205	USA, California	T	A	C	A	G	A	T	G	G	A	T	T	C	C	G	C	G	G	G	C	C	A	G	C	G	G	G	C	T	T	C	A	T	A	C	T	G	A	A	G	C	C	A	G	G	C	G
51	EC4401	Unk	T	A	C	A	G	A	T	G	G	A	T	T	C	C	G	C	G	G	G	C	C	A	G	C	G	G	G	C	T	T	C	A	T	A	C	T	G	A	A	G	C	C	A	G	G	C	G
52	EC4402	Unk	T	A	C	A	G	A	T	G	G	A	T	T	C	C	G	C	G	G	G	C	C	A	G	C	G	G	G	C	T	T	C	A	T	A	C	T	G	A	A	G	C	C	A	G	G	C	G
53	EC4437	Unk	T	A	C	A	G	A	T	G	G	A	T	T	C	C	G	C	G	G	G	C	C	A	G	C	G	G	G	C	T	T	C	A	T	A	C	T	G	A	A	G	C	C	A	G	G	C	G
54	EC508	Unk	T	A	C	A	G	A	T	G	G	A	T	T	C	C	G	C	G	G	G	C	C	A	G	C	G	G	G	C	T	T	C	A	T	A	C	T	G	A	A	G	C	C	A	G	C	C	G
55	EC536	Unk	T	A	C	A	G	A	T	G	G	A	T	T	C	C	G	C	G	G	G	C	C	A	G	C	G	G	G	C	T	T	C	A	T	A	C	T	G	A	A	G	C	C	A	G	G	C	G
56	EC869	Unk	T	A	C	A	G	A	T	G	G	A	T	T	C	C	G	C	G	G	G	C	C	A	G	C	G	G	G	C	T	T	C	A	T	A	C	T	G	A	A	G	C	C	A	G	G	C	G
57	ECI_1049	Canada	T	A	C	A	G	A	T	G	G	A	T	T	C	C	G	C	G	G	G	C	C	A	G	C	G	G	G	C	T	T	C	A	T	A	C	T	G	A	A	G	C	C	A	G	G	C	G
58	ECI_1130	Canada	T	A	C	A	G	A	T	G	G	A	T	T	C	C	G	C	G	G	G	C	C	A	G	C	G	G	G	C	T	T	C	A	T	A	C	T	G	A	A	G	C	C	A	G	G	C	G
59	ECI_1134	Canada	T	A	C	A	G	A	T	G	G	A	T	T	C	C	G	C	G	G	G	C	C	A	G	C	G	G	G	C	T	T	C	A	T	A	C	T	G	A	A	G	C	C	A	G	G	C	G
60	ECI_1146	Canada	T	A	C	A	G	A	T	G	G	A	T	T	C	C	G	C	G	G	G	C	C	A	G	C	G	G	G	C	T	T	C	A	T	A	C	T	G	A	A	G	C	C	A	G	G	C	G
61	ECI_1156	Canada	T	A	C	A	G	A	T	G	G	A	T	T	C	C	G	C	G	G	G	C	C	A	G	C	G	G	G	C	T	T	C	A	T	A	C	T	G	A	A	G	C	C	A	G	G	C	G
62	ECI_1159	Canada	T	A	C	A	G	A	T	G	G	A	T	T	C	C	G	C	G	G	G	C	C	A	G	C	G	G	G	C	T	T	C	A	T	A	C	T	G	A	A	G	C	C	A	G	G	C	G
63	ECI_1171	Canada	T	A	C	A	G	A	T	G	G	A	T	T	C	C	G	C	G	G	G	C	C	A	G	C	G	G	G	C	T	T	C	A	T	A	C	T	G	A	A	G	C	C	A	G	G	C	G
64	ECI_1203	Canada	T	A	C	A	G	A	T	G	G	A	T	T	C	C	G	C	G	G	G	C	C	A	G	C	G	G	G	C	T	T	C	A	T	A	C	T	G	A	A	G	C	C	A	G	G	C	G
65	ECI_1330	Canada	T	A	C	A	G	A	T	G	G	A	T	T	C	C	G	C	G	G	G	C	C	A	G	C	G	G	G	C	T	T	C	A	T	A	C	T	G	A	A	A	C	C	A	G	G	C	G
66	ECI_1433	Canada	T	A	C	A	G	A	T	G	G	A	T	T	C	C	G	C	G	G	G	C	C	A	G	C	G	G	G	C	T	T	C	A	T	A	C	T	G	A	A	G	C	C	A	G	G	C	G
67	ECI_1437	Canada	T	A	C	A	G	A	T	G	G	A	T	T	C	C	G	C	G	G	G	C	C	A	G	C	G	G	G	C	T	T	C	A	T	A	C	T	G	A	A	G	C	C	A	G	G	C	G
68	ECI_1484	Canada	T	A	C	A	G	A	T	G	G	A	T	T	C	C	G	C	G	G	G	C	C	A	G	C	G	G	G	C	T	T	C	A	T	A	C	T	G	A	A	G	C	C	A	G	G	C	G
69	ECI_1618	Canada	T	A	C	A	G	A	T	G	G	A	T	T	C	C	G	C	G	G	G	C	C	A	G	C	G	G	G	C	T	T	C	A	T	A	C	T	G	A	A	G	C	C	A	G	G	C	G
70	ECI_1624	Canada	T	A	C	A	G	A	T	G	G	A	T	T	C	C	G	C	G	G	G	C	C	A	G	C	G	G	G	C	T	T	C	A	T	A	C	T	G	A	A	G	C	C	A	G	G	C	G
71	ECI_1629	Canada	T	A	C	A	G	A	T	G	G	A	T	T	C	C	G	C	G	G	G	C	C	A	G	C	G	G	G	C	T	T	C	A	T	A	C	T	G	A	A	G	C	C	A	G	G	C	G
72	ECI_1639	Canada	T	A	C	A	G	A	T	G	G	A	T	T	C	C	G	C	G	G	G	C	C	A	G	C	G	G	G	C	T	T	C	A	T	A	C	T	G	A	A	G	C	C	A	G	G	C	G
73	ECI_1655	Canada	T	A	C	A	G	A	T	G	G	A	T	T	C	C	G	C	G	G	G	C	C	A	G	C	G	G	G	C	T	T	C	A	T	A	C	T	G	A	A	G	C	C	A	G	G	C	G
74	ECI_1677	Canada	T	A	C	A	G	A	T	G	G	A	T	T	C	C	G	C	G	G	G	C	C	A	G	C	G	G	G	C	T	T	C	A	T	A	C	T	G	A	A	G	C	C	A	G	G	C	G
75	ECI_1691	Canada	T	A	C	A	G	A	T	G	G	A	T	T	C	C	G	C	G	G	G	C	C	A	G	C	G	G	G	C	T	T	C	A	T	A	C	T	G	A	A	G	C	C	A	G	G	C	G
76	ECI_1695	Canada	T	A	C	A	G	A	T	G	G	A	T	T	C	C	G	C	G	G	G	C	C	A	G	C	G	G	G	C	T	T	C	A	T	A	C	T	G	A	A	G	C	C	A	G	G	C	G
77	ECI_1711	Canada	T	A	C	A	G	A	T	G	G	A	T	T	C	C	G	C	G	G	G	C	C	A	G	C	G	G	G	C	T	T	C	A	T	A	C	T	G	A	A	G	C	C	A	G	G	C	G
78	ECI_1718	Canada	T	A	C	A	G	A	T	G	G	A	T	T	C	C	G	C	G	G	G	C	C	A	G	C	G	G	G	C	T	T	C	A	T	A	C	T	G	A	A	G	C	C	A	G	G	C	G
79	ECI_1745	Canada	T	A	C	A	G	A	T	G	G	A	T	T	C	C	G	C	G	G	G	C	C	A	G	C	G	G	G	C	T	T	C	A	T	A	C	T	G	A	A	G	C	C	A	G	G	C	G
80	ECI_1746	Canada	T	A	C	A	G	A	T	G	G	A	T	T	C	C	G	C	G	G	G	C	C	A	G	C	G	G	G	C	T	T	C	A	T	A	C	T	G	A	A	G	C	C	A	G	G	C	G
81	ECI_1747	Canada	T	A	C	A	G	A	T	G	G	A	T	T	C	C	G	C	G	G	G	C	C	A	G	C	G	G	G	C	T	T	C	A	T	A	C	T	G	A	A	G	C	C	A	G	G	C	G
82	ECI_1748	Canada	T	A	C	A	G	A	T	G	G	A	T	T	C	C	G	C	G	G	G	C	C	A	G	C	G	G	G	C	T	T	C	A	T	A	C	T	G	A	A	G	C	C	A	G	G	C	G
83	ECI_1749	Canada	T	A	C	A	G	A	T	G	G	A	T	T	C	C	G	C	G	G	G	C	C	A	G	C	G	G	G	C	T	T	C	A	T	A	C	T	G	A	A	G	C	C	A	G	G	C	G
84	ECI_1763	Canada	T	A	C	A	G	A	T	G	G	A	T	T	C	C	G	C	G	G	G	C	C	A	G	C	G	G	G	C	T	T	C	A	T	A	C	T	G	A	A	G	C	C	A	G	G	C	G
85	ECI_1785	Canada	T	A	C	A	G	A	T	G	G	A	T	T	C	C	G	C	G	G	G	C	C	A	G	C	G	G	G	C	T	T	C	A	T	A	C	T	G	A	A	G	C	C	A	G	G	C	G
86	ECI_1791	Canada	T	A	C	A	G	A	T	G	G	A	T	T	C	C	G	C	G	G	G	C	C	A	G	C	G	G	G	C	T	T	C	A	T	A	C	T	G	A	A	G	C	C	A	G	G	C	G
87	ECI_1864	USA	T	A	C	A	G	A	T	G	G	A	T	T	C	C	G	C	G	G	G	C	C	A	G	C	G	G	G	C	T	T	C	A	T	A	C	T	G	A	A	G	C	C	A	G	G	C	G
88	ECI_1889	Canada	T	A	C	A	G	A	T	G	G	A	T	T	C	C	G	C	G	G	G	C	C	A	G	C	G	G	G	C	T	T	C	A	T	A	C	T	G	A	A	G	C	C	A	G	G	C	G
89	ECI_1907	Canada	T	A	C	A	G	A	T	G	G	A	T	T	C	C	G	C	G	G	G	C	C	A	G	C	G	G	G	C	T	T	C	A	T	A	C	T	G	A	A	G	C	C	A	G	G	C	G
90	ECI_1908	Canada	T	A	C	A	G	A	T	G	G	A	T	T	C	C	G	C	G	G	G	C	C	A	G	C	G	G	G	C	T	T	C	A	T	A	C	T	G	A	A	G	C	C	A	G	G	C	G
91	ECI_1909	Canada	T	A	C	A	G	A	T	G	G	A	T	T	C	C	G	C	G	G	G	C	C	A	G	C	G	G	G	C	T	T	C	A	T	A	C	T	G	A	A	G	C	C	A	G	G	C	G
92	ECI_1910	Canada	T	A	C	A	G	A	T	G	G	A	T	T	C	C	G	C	G	G	G	C	C	A	G	C	G	G	G	C	T	T	C	A	T	A	C	T	G	A	A	G	C	C	A	G	G	C	G
93	ECI_1912	Canada	T	A	C	A	G	A	T	G	G	A	T	T	C	C	G	C	G	G	G	C	C	A	G	C	G	G	G	C	T	T	C	A	T	A	C	T	G	A	A	G	C	C	A	G	G	C	G
94	ECI_1914	Canada	T	A	C	A	G	A	G	G	G	T	T	T	C	C	G	C	G	G	G	C	C	A	G	C	G	G	T	C	T	T	C	G	T	A	C	C	G	A	A	G	C	C	A	G	G	C	G
95	ECI_2113	Canada	T	A	C	A	G	A	T	G	G	A	T	T	C	C	G	C	G	G	G	C	C	A	G	C	G	G	G	C	T	T	C	A	T	A	C	T	G	A	A	G	C	C	A	G	G	C	G
96	ECI_2121	Canada	T	A	C	A	G	A	T	G	G	A	T	T	C	C	G	C	G	G	G	C	C	A	G	C	G	G	G	C	T	T	C	A	T	A	C	T	G	A	A	G	C	C	A	G	G	C	G
97	ECI_2142	Canada	T	A	C	A	G	A	T	G	G	A	T	T	C	C	G	C	G	G	G	C	C	A	G	C	G	G	G	C	T	T	C	A	T	A	C	T	G	A	A	G	C	C	A	G	G	C	G
98	ECI_216	Canada	T	A	C	A	G	A	T	G	G	A	T	T	C	C	G	C	G	G	G	C	C	A	G	C	G	G	G	C	T	T	C	A	T	A	C	T	G	A	A	G	C	C	A	G	G	C	G
99	ECI_217	Canada	T	A	C	A	G	A	T	G	G	A	T	T	C	C	G	C	G	G	G	C	C	A	G	C	G	G	G	C	T	T	C	A	T	A	C	T	G	A	A	G	C	C	A	G	G	C	G
100	ECI_2199	Canada	T	A	C	A	G	A	T	G	G	A	T	T	C	C	G	C	G	G	G	C	C	A	G	C	G	G	G	C	T	T	C	A	T	A	C	T	G	A	A	G	C	C	A	G	G	C	G
101	ECI_2200	Canada	T	A	C	A	G	A	T	G	G	A	T	T	C	C	G	C	G	G	G	C	C	A	G	C	G	G	G	C	T	T	C	A	T	A	C	T	G	A	A	G	C	C	A	G	G	C	G
102	ECI_221	Canada	T	A	C	A	G	A	T	G	G	A	T	T	C	C	G	C	G	G	G	C	C	A	G	C	G	G	G	C	T	T	C	A	T	A	C	T	G	A	A	G	C	C	A	G	G	C	G
103	ECI_2211	Canada	T	A	C	A	G	A	T	G	G	A	T	T	C	C	G	C	G	G	G	C	C	A	G	C	G	G	G	C	T	T	C	A	T	A	C	T	G	A	A	G	C	C	A	G	G	C	G
104	ECI_2214	Canada	T	A	C	A	G	A	T	G	G	A	T	T	C	C	G	C	G	G	G	C	C	A	G	C	G	G	G	C	T	T	C	A	T	A	C	T	G	A	A	G	C	C	A	G	G	C	G
105	ECI_2223	Canada	T	A	C	A	G	A	T	G	G	A	T	T	C	C	G	C	G	G	G	C	C	A	G	C	G	G	G	C	T	T	C	A	T	A	C	T	G	A	A	G	C	C	A	G	G	C	G
106	ECI_2227	Canada	T	A	C	A	G	A	T	G	G	A	T	T	C	C	G	C	G	G	G	C	C	A	G	C	G	G	G	C	T	T	C	A	T	A	C	T	G	A	A	G	C	C	A	G	G	C	G
107	ECI_2287	Canada	T	A	C	A	G	A	T	G	G	A	T	T	C	C	G	C	G	G	G	C	C	A	G	C	G	G	G	C	T	T	C	A	T	A	C	T	G	A	A	G	C	C	A	G	G	C	G
108	ECI_2288	Canada	T	A	C	A	G	A	T	G	G	A	T	T	C	C	G	C	G	G	G	C	C	A	G	C	G	G	G	C	T	T	C	A	T	A	C	T	G	A	A	G	C	C	A	G	G	C	G
109	ECI_2291	Canada	T	A	C	A	G	A	T	G	G	A	T	T	C	C	G	C	G	G	G	C	C	A	G	C	G	G	G	C	T	T	C	A	T	A	C	T	G	A	A	G	C	C	A	G	G	C	G
110	ECI_2324	Canada	T	A	C	A	G	A	T	G	G	A	T	T	C	C	G	C	G	G	G	C	C	A	G	C	G	G	G	C	T	T	C	A	T	A	C	T	G	A	A	G	C	C	A	G	G	C	G
111	ECI_2350	Canada	T	A	C	A	G	A	T	G	G	A	T	T	C	C	G	C	G	G	G	C	C	A	G	C	G	G	G	C	T	T	C	A	T	A	C	T	G	A	A	G	C	C	A	G	G	C	G
112	ECI_2355	Canada	T	A	C	A	G	A	T	G	G	A	T	T	C	C	G	C	G	G	G	C	C	A	G	C	G	G	G	C	T	T	C	A	T	A	C	T	G	A	A	G	C	C	A	G	G	C	G
113	ECI_2358	Canada	T	A	C	A	G	A	T	G	G	A	T	T	C	C	G	C	G	G	G	C	C	A	G	C	G	G	G	C	T	T	C	A	T	A	C	T	G	A	A	G	C	C	A	G	G	C	G
114	ECI_2359	Canada	T	A	C	A	G	A	T	G	G	A	T	T	C	C	G	C	G	G	G	C	C	A	G	C	G	G	G	C	T	T	C	A	T	A	C	T	G	A	A	G	C	C	A	G	G	C	G
115	ECI_2376	Canada	T	A	C	A	G	A	T	G	G	A	T	T	C	C	G	C	G	G	G	C	C	A	G	C	G	G	G	C	T	T	C	A	T	A	C	T	G	A	A	G	C	C	A	G	G	C	G
116	ECI_2377	Canada	T	A	C	A	G	A	T	G	G	A	T	T	C	C	G	C	G	G	G	C	C	A	G	C	G	G	G	C	T	T	C	A	T	A	C	T	G	A	A	G	C	C	A	G	G	C	G
117	ECI_2378	Canada	T	A	C	A	G	A	T	G	G	A	T	T	C	C	G	C	G	G	G	C	C	A	G	C	G	G	G	C	T	T	C	A	T	A	C	T	G	A	A	G	C	C	A	G	G	C	G
118	ECI_2379	Canada	T	A	C	A	G	A	T	G	G	A	T	T	C	C	G	C	G	G	G	C	C	A	G	C	G	G	G	C	T	T	C	A	T	A	C	T	G	A	A	G	C	C	A	G	G	C	G
119	ECI_2380	Canada	T	A	C	A	G	A	T	G	G	A	T	T	C	C	G	C	G	G	G	C	C	A	G	C	G	G	G	C	T	T	C	A	T	A	C	T	G	A	A	G	C	C	A	G	G	C	G
120	ECI_2381	Canada	T	A	C	A	G	A	T	G	G	A	T	T	C	C	G	C	G	G	G	C	C	A	G	C	G	G	G	C	T	T	C	A	T	A	C	T	G	A	A	G	C	C	A	G	G	C	G
121	ECI_2382	Canada	T	A	C	A	G	A	T	G	G	A	T	T	C	C	G	C	G	G	G	C	C	A	G	C	G	G	G	C	T	T	C	A	T	A	C	T	G	A	A	G	C	C	A	G	G	C	G
122	ECI_2383	Canada	T	A	C	A	G	A	T	G	G	A	T	T	C	C	G	C	G	G	G	C	C	A	G	C	G	G	G	C	T	T	C	A	T	A	C	T	G	A	A	G	C	C	A	G	G	C	G
123	ECI_2384	Canada	T	A	C	A	G	A	T	G	G	A	T	T	C	C	G	C	G	G	G	C	C	A	G	C	G	G	G	C	T	T	C	A	T	A	C	T	G	A	A	G	C	C	A	G	G	C	G
124	ECI_2385	Canada	T	A	C	A	G	A	T	G	G	A	T	T	C	C	G	C	G	G	G	C	C	A	G	C	G	G	G	C	T	T	C	A	T	A	C	T	G	A	A	G	C	C	A	G	G	C	G
125	ECI_2386	Canada	T	A	C	A	G	A	T	G	G	A	T	T	C	C	G	C	G	G	G	C	C	A	G	C	G	G	G	C	T	T	C	A	T	A	C	T	G	A	A	G	C	C	A	G	G	C	G
126	ECI_2387	Canada	T	A	C	A	G	A	T	G	G	A	T	T	C	C	G	C	G	G	G	C	C	A	G	C	G	G	G	C	T	T	C	A	T	A	C	T	G	A	A	G	C	C	A	G	G	C	G
127	ECI_2388	Canada	T	A	C	A	G	A	T	G	G	A	T	T	C	C	G	C	G	G	G	C	C	A	G	C	G	G	G	C	T	T	C	A	T	A	C	T	G	A	A	G	C	C	A	G	G	C	G
128	ECI_2389	Canada	T	A	C	A	G	A	T	G	G	A	T	T	C	C	G	C	G	G	G	C	C	A	G	C	G	G	G	C	T	T	C	A	T	A	C	T	G	A	A	G	C	C	A	G	G	C	G
129	ECI_2390	Canada	T	A	C	A	G	A	T	G	G	A	T	T	C	C	G	C	G	G	G	C	C	A	G	C	G	G	G	C	T	T	C	A	T	A	C	T	G	A	A	G	C	C	A	G	G	C	G
130	ECI_2391	Canada	T	A	C	A	G	A	T	G	G	A	T	T	C	C	G	C	G	G	G	C	C	A	G	C	G	G	G	C	T	T	C	A	T	A	C	T	G	A	A	G	C	C	A	G	G	C	G
131	ECI_2392	Canada	T	A	C	A	G	A	T	G	G	A	T	T	C	C	G	C	G	G	G	C	C	A	G	C	G	G	G	C	T	T	C	A	T	A	C	T	G	A	A	G	C	C	A	G	G	C	G
132	ECI_2393	Canada	T	A	C	A	G	A	T	G	G	A	T	T	C	C	G	C	G	G	G	C	C	A	G	C	G	G	G	C	T	T	C	A	T	A	C	T	G	A	A	G	C	C	A	G	G	C	G
133	ECI_2394	Canada	T	A	C	A	G	A	T	G	G	A	T	T	C	C	G	C	G	G	G	C	C	A	G	C	G	G	G	C	T	T	C	A	T	A	C	T	G	A	A	G	C	C	A	G	G	C	G
134	ECI_2395	Canada	T	A	C	A	G	A	T	G	G	A	T	T	C	C	G	C	G	G	G	C	C	A	G	C	G	G	G	C	T	T	C	A	T	A	C	T	G	A	A	G	C	C	A	G	G	C	G
135	ECI_2396	Canada	T	A	C	A	G	A	T	G	G	A	T	T	C	C	G	C	G	G	G	C	C	A	G	C	G	G	G	C	T	T	C	A	T	A	C	T	G	A	A	G	C	C	A	G	G	C	G
136	ECI_2397	Canada	T	A	C	A	G	A	T	G	G	A	T	T	C	C	G	C	G	G	G	C	C	A	G	C	G	G	G	C	T	T	C	A	T	A	C	T	G	A	A	G	C	C	A	G	G	C	G
137	ECI_2398	Canada	T	A	C	A	G	A	T	G	G	A	T	T	C	C	G	C	G	G	G	C	C	A	G	C	G	G	G	C	T	T	C	A	T	A	C	T	G	A	A	G	C	C	A	G	G	C	G
138	ECI_2399	Canada	T	A	C	A	G	A	T	G	G	A	T	T	C	C	G	C	G	G	G	C	C	A	G	C	G	G	G	C	T	T	C	A	T	A	C	T	G	A	A	G	C	C	A	G	G	C	G
139	ECI_240	Canada	T	A	C	A	G	A	T	G	G	A	T	T	C	C	G	C	G	G	G	C	C	A	G	C	G	G	G	C	T	T	C	A	T	A	C	T	G	A	A	G	C	C	A	G	G	C	G
140	ECI_2400	Canada	T	A	C	A	G	A	T	G	G	A	T	T	C	C	G	C	G	G	G	C	C	A	G	C	G	G	G	C	T	T	C	A	T	A	C	T	G	A	A	G	C	C	A	G	G	C	G
141	ECI_2401	Canada	T	A	C	A	G	A	T	G	G	A	T	T	C	C	G	C	G	G	G	C	C	A	G	C	G	G	G	C	T	T	C	A	T	A	C	T	G	A	A	G	C	C	A	G	G	C	G
142	ECI_2402	Canada	T	A	C	A	G	A	T	G	G	A	T	T	C	C	G	C	G	G	G	C	C	A	G	C	G	G	G	C	T	T	C	A	T	A	C	T	G	A	A	G	C	C	A	G	G	C	G
143	ECI_2403	Canada	T	A	C	A	G	A	T	G	G	A	T	T	C	C	G	C	G	G	G	C	C	A	G	C	G	G	G	C	T	T	C	A	T	A	C	T	G	A	A	G	C	C	A	G	G	C	G
144	ECI_2404	Canada	T	A	C	A	G	A	T	G	G	A	T	T	C	C	G	C	G	G	G	C	C	A	G	C	G	G	G	C	T	T	C	A	T	A	C	T	G	A	A	G	C	C	A	G	G	C	G
145	ECI_2405	Canada	T	A	C	A	G	A	T	G	G	A	T	T	C	C	G	C	G	G	G	C	C	A	G	C	G	G	G	C	T	T	C	A	T	A	C	T	G	A	A	G	C	C	A	G	G	C	G
146	ECI_2406	Canada	T	A	C	A	G	A	T	G	G	A	T	T	C	C	G	C	G	G	G	C	C	A	G	C	G	G	G	C	T	T	C	A	T	A	C	T	G	A	A	G	C	C	A	G	G	C	G
147	ECI_2407	Canada	T	A	C	A	G	A	T	G	G	A	T	T	C	C	G	C	G	G	G	C	C	A	G	C	G	G	G	C	T	T	C	A	T	A	C	T	G	A	A	G	C	C	A	G	G	C	G
148	ECI_2408	Canada	T	A	C	A	G	A	T	G	G	A	T	T	C	C	G	C	G	G	G	C	C	A	G	C	G	G	G	C	T	T	C	A	T	A	C	T	G	A	A	G	C	C	A	G	G	C	G
149	ECI_2409	Canada	T	A	C	A	G	A	T	G	G	A	T	T	C	C	G	C	G	G	G	C	C	A	G	C	G	G	G	C	T	T	C	A	T	A	C	T	G	A	A	G	C	C	A	G	G	C	G
150	ECI_241	Canada	T	A	C	A	G	A	T	G	G	A	T	T	C	C	G	C	G	G	G	C	C	A	G	C	G	G	G	C	T	T	C	A	T	A	C	T	G	A	A	G	C	C	A	G	G	C	G
151	ECI_2410	Canada	T	A	C	A	G	A	T	G	G	A	T	T	C	C	G	C	G	G	G	C	C	A	G	C	G	G	G	C	T	T	C	A	T	A	C	T	G	A	A	G	C	C	A	G	G	C	G
152	ECI_2411	Canada	T	A	C	A	G	A	T	G	G	A	T	T	C	C	G	C	G	G	G	C	C	A	G	C	G	G	G	C	T	T	C	A	T	A	C	T	G	A	A	G	C	C	A	G	G	C	G
153	ECI_246	Canada	T	A	C	A	G	A	T	G	G	A	T	T	C	C	G	C	G	G	G	C	C	A	G	C	G	G	G	C	T	T	C	A	T	A	C	T	G	A	C	G	C	C	A	G	G	C	G
154	ECI_247	Canada	T	A	C	A	G	A	T	G	G	A	T	T	C	C	G	C	G	G	G	C	C	A	G	C	G	G	G	C	T	T	C	A	T	A	C	T	G	A	C	G	C	C	A	G	G	C	G
155	ECI_249	Canada	T	A	C	A	G	A	T	G	G	A	T	T	C	C	G	C	G	G	G	C	C	A	G	C	G	G	G	C	T	T	C	A	T	A	C	T	G	A	A	G	C	C	A	G	G	C	G
156	ECI_2503	Canada	T	A	C	A	G	A	T	G	G	A	T	T	C	C	G	C	G	G	G	C	C	A	G	C	G	G	G	C	T	T	C	A	T	A	C	T	G	A	A	G	C	C	A	G	G	C	G
157	ECI_2504	Canada	T	A	C	A	G	A	T	G	G	A	T	T	C	C	G	C	G	G	G	C	C	A	G	C	G	G	G	C	T	T	C	A	T	A	C	T	G	A	A	G	C	C	A	G	G	C	G
158	ECI_2505	Canada	T	A	C	A	G	A	T	G	G	A	T	T	C	C	G	C	G	G	G	C	C	A	G	C	G	G	G	C	T	T	C	A	T	A	C	T	G	A	A	G	C	C	A	G	G	C	G
159	ECI_2506	Canada	T	A	C	A	G	A	T	G	G	A	T	T	C	C	G	C	G	G	G	C	C	A	G	C	G	G	G	C	T	T	C	A	T	A	C	T	G	A	A	G	C	C	A	G	G	C	G
160	ECI_2507	Canada	T	A	C	A	G	A	T	G	G	A	T	T	C	C	G	C	G	G	G	C	C	A	G	C	G	G	G	C	T	T	C	A	T	A	C	T	G	A	A	G	C	C	A	G	G	C	G
161	ECI_2508	Canada	T	A	C	A	G	A	T	G	G	A	T	T	C	C	G	C	G	G	G	C	C	A	G	C	G	G	G	C	T	T	C	A	T	A	C	T	G	A	A	G	C	C	A	G	G	C	G
162	ECI_2509	Canada	T	A	C	A	G	A	T	G	G	A	T	T	C	C	G	C	G	G	G	C	C	A	G	C	G	G	G	C	T	T	C	A	T	A	C	T	G	A	A	G	C	C	A	G	G	C	G
163	ECI_2510	Canada	T	A	C	A	G	A	T	G	G	A	T	T	C	C	G	C	G	G	G	C	C	A	G	C	G	G	G	C	T	T	C	A	T	A	C	T	G	A	A	G	C	C	A	G	G	C	G
164	ECI_2511	Canada	T	A	C	A	G	A	T	G	G	A	T	T	C	C	G	C	G	G	G	C	C	A	G	C	G	G	G	C	T	T	C	A	T	A	C	T	G	A	A	G	C	C	A	G	G	C	G
165	ECI_2512	Canada	T	A	C	A	G	A	T	G	G	A	T	T	C	C	G	C	G	G	G	C	C	A	G	C	G	G	G	C	T	T	C	A	T	A	C	T	G	A	A	G	C	C	A	G	G	C	G
166	ECI_2513	Canada	T	A	C	A	G	A	T	G	G	A	T	T	C	C	G	C	G	G	G	C	C	A	G	C	G	G	G	C	T	T	C	A	T	A	C	T	G	A	A	G	C	C	A	G	G	C	G
167	ECI_2514	Canada	T	A	C	A	G	A	T	G	G	A	T	T	C	C	G	C	G	G	G	C	C	A	G	C	G	G	G	C	T	T	C	A	T	A	C	T	G	A	A	G	C	C	A	G	G	C	G
168	ECI_2515	Canada	T	A	C	A	G	A	T	G	G	A	T	T	C	C	G	C	G	G	G	C	C	A	G	C	G	G	G	C	T	T	C	A	T	A	C	T	G	A	A	G	C	C	A	G	G	C	G
169	ECI_2516	Canada	T	A	C	A	G	A	T	G	G	A	T	T	C	C	G	C	G	G	G	C	C	A	G	C	G	G	G	C	T	T	C	A	T	A	C	T	G	A	A	G	C	C	A	G	G	C	G
170	ECI_2517	Canada	T	A	C	A	G	A	T	G	G	A	T	T	C	C	G	C	G	G	G	C	C	A	G	C	G	G	G	C	T	T	C	A	T	A	C	T	G	A	A	G	C	C	A	G	G	C	G
171	ECI_2518	Canada	T	A	C	A	G	A	T	G	G	A	T	T	C	C	G	C	G	G	G	C	C	A	G	C	G	G	G	C	T	T	C	A	T	A	C	T	G	A	A	G	C	C	A	G	G	C	G
172	ECI_2519	Canada	T	A	C	A	G	A	T	G	G	A	T	T	C	C	G	C	G	G	G	C	C	A	G	C	G	G	G	C	T	T	C	A	T	A	C	T	G	A	A	G	C	C	A	G	G	C	G
173	ECI_252	Canada	T	A	C	A	G	A	T	G	G	A	T	T	C	C	G	C	G	G	G	C	C	A	G	C	G	G	G	C	T	T	C	A	T	A	C	T	G	A	A	G	C	C	A	G	G	C	G
174	ECI_2520	Canada	T	A	C	A	G	A	T	G	G	A	T	T	C	C	G	C	G	G	G	C	C	A	G	C	G	G	G	C	T	T	C	A	T	A	C	T	G	A	A	G	C	C	A	G	G	C	G
175	ECI_2521	Canada	T	A	C	A	G	A	T	G	G	A	T	T	C	C	G	C	G	G	G	C	C	A	G	C	G	G	G	C	T	T	C	A	T	A	C	T	G	A	A	G	C	C	A	G	G	C	G
176	ECI_2522	Canada	T	A	C	A	G	A	T	G	G	A	T	T	C	C	G	C	G	G	G	C	C	A	G	C	G	G	G	C	T	T	C	A	T	A	C	T	G	A	A	G	C	C	A	G	G	C	G
177	ECI_2523	Canada	T	A	C	A	G	A	T	G	G	A	T	T	C	C	G	C	G	G	G	C	C	A	G	C	G	G	G	C	T	T	C	A	T	A	C	T	G	A	A	G	C	C	A	G	G	C	G
178	ECI_2524	Canada	T	A	C	A	G	A	T	G	G	A	T	T	C	C	G	C	G	G	G	C	C	A	G	C	G	G	G	C	T	T	C	A	T	A	C	T	G	A	A	G	C	C	A	G	G	C	G
179	ECI_2525	Canada	T	A	C	A	G	A	T	G	G	A	T	T	C	C	G	C	G	G	G	C	C	A	G	C	G	G	G	C	T	T	C	A	T	A	C	T	G	A	A	G	C	C	A	G	G	C	G
180	ECI_2526	Canada	T	A	C	A	G	A	T	G	G	A	T	T	C	C	G	C	G	G	G	C	C	A	G	C	G	G	G	C	T	T	C	A	T	A	C	T	G	A	A	G	C	C	A	G	G	C	G
181	ECI_2527	Canada	T	A	C	A	G	A	T	G	G	A	T	T	C	C	G	C	G	G	G	C	C	A	G	C	G	G	G	C	T	T	C	A	T	A	C	T	G	A	A	G	C	C	A	G	G	C	G
182	ECI_258	Canada	T	A	C	A	G	A	T	G	G	A	T	T	C	C	G	C	G	G	G	C	C	A	G	C	G	G	G	C	T	T	C	A	T	A	C	T	G	A	A	G	C	C	A	G	G	C	G
183	ECI_264	Canada	T	A	C	A	G	A	T	G	G	A	T	T	C	C	G	C	G	G	G	C	C	A	G	C	G	G	G	C	T	T	C	A	T	A	C	T	G	A	A	G	C	C	A	G	G	C	G
184	ECI_270	Canada	T	A	C	A	G	A	T	G	G	A	T	T	C	C	G	C	G	G	G	C	C	A	G	C	G	G	G	C	T	T	C	A	T	A	C	T	G	A	A	G	C	C	A	G	G	C	G
185	ECI_272	Canada	T	A	C	A	G	A	T	G	G	A	T	T	C	C	G	C	G	G	G	C	C	A	G	C	G	G	G	C	T	T	C	A	T	A	C	T	G	A	A	G	C	C	A	G	G	C	G
186	ECI_2978	Canada	T	A	C	A	G	A	T	G	G	A	T	T	C	C	G	C	G	G	G	C	C	A	G	C	G	G	G	C	T	T	C	A	T	A	C	T	G	A	A	G	C	C	A	G	G	C	G
187	ECI_2979	Canada	T	A	C	A	G	A	T	G	G	A	T	T	C	C	G	C	G	G	G	C	C	A	G	C	G	G	G	C	T	T	C	A	T	A	C	T	G	A	A	G	C	C	A	G	G	C	G
188	ECI_2980	Canada	T	A	C	A	G	A	T	G	G	A	T	T	C	C	G	C	G	G	G	C	C	A	G	C	G	G	G	C	T	T	C	A	T	A	C	T	G	A	A	G	C	C	A	G	G	C	G
189	ECI_3004	Canada	T	A	C	A	G	A	T	G	G	A	T	T	C	C	G	C	G	G	G	C	C	A	G	C	G	G	G	C	T	T	C	A	T	A	C	T	G	A	A	G	C	C	A	G	G	C	G
190	ECI_3005	Canada	T	A	C	A	G	A	T	G	G	A	T	T	C	C	G	C	G	G	G	C	C	A	G	C	G	G	G	C	T	T	C	A	T	A	C	T	G	A	A	G	C	C	A	G	G	C	G
191	ECI_3006	Canada	T	A	C	A	G	A	T	G	G	A	T	T	C	C	G	C	G	G	G	C	C	A	G	C	G	G	G	C	T	T	C	A	T	A	C	T	G	A	A	G	C	C	A	G	G	C	G
192	ECI_3033	Canada	T	A	C	A	G	A	T	G	G	A	T	T	C	C	G	C	G	G	G	C	C	A	G	C	G	G	G	C	T	T	C	A	T	A	C	T	G	A	A	G	C	C	A	G	G	C	G
193	ECI_3034	Canada	T	A	C	A	G	A	T	G	G	A	T	T	C	C	G	C	G	G	G	C	C	A	G	C	G	G	G	C	T	T	C	A	T	A	C	T	G	A	A	G	C	C	A	G	G	C	G
194	ECI_3035	Canada	T	A	C	A	G	A	T	G	G	A	T	T	C	C	G	C	G	G	G	C	C	A	G	C	G	G	G	C	T	T	C	A	T	A	C	T	G	A	A	G	C	C	A	G	G	C	G
195	ECI_306	Canada	T	A	C	A	G	A	T	G	G	A	T	T	C	C	G	C	G	G	G	C	C	A	G	C	G	G	G	C	T	T	C	A	T	A	C	T	G	A	A	G	C	C	A	G	G	C	G
196	ECI_331	Canada	T	A	C	A	G	A	T	G	G	A	T	T	C	C	G	C	G	G	G	C	C	A	G	C	G	G	G	C	T	T	C	A	T	A	C	T	G	A	A	G	C	C	A	G	G	C	G
197	ECI_351	Canada	T	A	C	A	G	A	T	G	G	A	T	T	C	C	G	C	G	G	G	C	C	A	G	C	G	G	G	C	T	T	C	A	T	A	C	T	G	A	A	G	C	C	A	G	G	C	G
198	ECI_357	Canada	T	A	C	A	G	A	T	G	G	A	T	T	C	C	G	C	G	G	G	C	C	A	G	C	G	G	G	C	T	T	C	A	T	A	C	T	G	A	A	G	C	C	A	G	G	T	G
199	ECI_363	Canada	T	A	C	A	G	A	T	G	G	A	T	T	C	C	G	C	G	G	G	C	C	A	G	C	G	G	G	C	T	T	C	A	T	A	C	T	G	A	A	G	C	C	A	G	G	C	G
200	ECI_366	Canada	T	A	C	A	G	A	T	G	G	A	T	T	C	C	G	C	G	G	G	C	C	A	G	C	G	G	G	C	T	T	C	A	T	A	C	T	G	A	A	G	C	C	A	G	G	C	G
201	ECI_497	Canada	T	A	C	A	G	A	T	G	G	A	T	T	C	C	G	C	G	G	G	C	C	A	G	C	G	G	G	C	T	T	C	A	T	A	C	T	G	A	A	G	C	C	A	G	G	C	G
202	ECI_504	Canada	T	A	C	A	G	A	T	G	G	A	T	T	C	C	G	C	G	G	G	C	C	A	G	C	G	G	G	C	T	T	C	A	T	A	C	T	G	A	A	G	C	C	A	G	G	C	G
203	ECI_508	Canada	T	A	C	A	G	A	T	G	G	A	T	T	C	C	G	C	G	G	G	C	C	A	G	C	G	G	G	C	T	T	C	A	T	A	C	T	G	A	A	G	C	C	A	G	G	C	G
204	ECI_562	Canada	T	A	C	A	G	A	T	G	G	A	T	T	C	C	G	C	G	G	G	C	C	A	G	C	G	G	G	C	T	T	C	A	T	A	C	T	G	A	A	G	C	C	A	G	G	C	G
205	ECI_564	Canada	T	A	C	A	G	A	T	G	G	A	T	T	C	C	G	C	G	G	G	C	C	A	G	C	G	G	G	C	T	T	C	A	T	A	C	T	G	A	A	G	C	C	A	G	G	C	G
206	ECI_576	Canada	T	A	C	A	G	A	T	G	G	A	T	T	C	C	G	C	G	G	G	C	C	A	G	C	G	G	G	C	T	T	C	A	T	A	C	T	G	A	A	G	C	C	A	G	G	C	G
207	ECI_586	Canada	T	A	C	A	G	A	T	G	G	A	T	T	C	C	G	C	G	G	G	C	C	A	G	C	G	G	G	C	T	T	C	A	T	A	C	T	G	A	A	G	C	C	A	G	G	C	G
208	ECI_587	Canada	T	A	C	A	G	A	T	G	G	A	T	T	C	C	G	C	A	G	G	C	C	A	G	C	G	G	G	C	T	T	C	A	T	A	C	T	G	A	A	G	C	C	A	G	G	C	G
209	ECI_588	Canada	T	A	T	A	G	A	T	G	G	A	T	T	C	C	A	C	G	G	G	C	C	A	G	C	G	G	G	C	T	T	C	A	T	A	C	T	G	A	A	G	C	C	A	G	G	C	G
210	ECI_633	Canada	T	A	C	A	G	A	T	G	G	A	T	T	C	C	G	C	G	G	G	C	C	A	G	C	G	G	G	C	T	T	C	A	T	A	C	T	G	A	A	G	C	C	A	G	G	C	G
211	ECI_660	Canada	T	A	C	A	G	A	T	G	G	A	T	T	C	C	G	C	G	G	G	C	C	A	G	C	G	G	G	C	T	T	C	A	T	A	C	T	G	A	A	G	C	C	A	G	G	C	G
212	ECI_684	Canada	T	A	C	A	G	A	T	G	G	A	T	T	C	C	G	C	G	G	G	C	C	A	G	C	G	G	G	C	T	T	C	A	T	A	C	T	G	A	A	G	C	C	A	G	G	C	G
213	ECI_793	Canada	T	A	C	A	G	A	T	G	G	A	T	T	C	C	G	C	G	G	G	C	C	A	G	C	G	G	G	C	T	T	C	A	T	A	C	T	G	A	A	G	C	C	A	G	G	C	G
214	ECI_822	Canada	T	A	C	A	G	A	T	G	G	A	T	T	C	C	G	C	G	G	G	C	C	A	G	C	G	G	G	C	T	T	C	A	T	A	C	T	G	A	A	G	C	C	A	G	G	C	G
215	ECI_826	Canada	T	A	C	A	G	A	T	G	G	A	T	T	C	C	G	C	G	G	G	C	C	A	G	C	G	G	G	C	T	T	C	A	T	A	C	T	G	A	A	G	C	C	A	G	G	C	G
216	ECI_855	Canada	T	A	C	A	G	A	T	G	G	A	T	T	C	C	G	C	G	G	G	C	C	A	G	C	G	G	G	C	T	T	C	A	T	A	C	T	G	A	A	A	C	C	A	G	G	C	G
217	ECI_857	Canada	T	A	C	A	G	A	T	G	G	A	T	T	C	C	G	C	G	G	G	C	C	A	G	C	G	G	G	C	T	T	C	A	T	A	C	T	G	A	A	G	C	C	A	G	G	C	G
218	ECI_881	Canada	T	A	C	A	G	A	T	G	G	A	T	T	C	C	G	C	G	G	G	C	C	A	G	C	G	G	G	C	T	T	C	A	T	A	C	T	G	A	A	G	C	C	A	G	G	C	G
219	ECI_882	Canada	T	A	C	A	G	A	T	G	G	A	T	T	C	C	G	C	G	G	G	C	C	A	G	C	G	G	G	C	T	T	C	A	T	A	C	T	G	A	A	G	C	C	A	G	G	C	G
220	ECI_886	Canada	T	A	C	A	G	A	T	G	G	A	T	T	A	C	G	C	G	G	G	C	C	A	G	C	G	G	G	C	T	T	C	A	T	A	C	T	G	A	A	G	C	C	A	G	G	C	G
221	ECI_887	Canada	T	A	C	A	G	A	T	G	G	A	T	T	C	C	G	C	G	G	G	C	C	A	G	C	G	G	G	C	T	T	C	A	T	A	C	T	G	A	A	G	C	C	A	G	G	C	G
222	ECI_888	Canada	T	A	C	A	G	A	T	G	G	A	T	T	C	C	G	C	G	G	G	C	C	A	G	C	G	G	G	C	T	T	C	A	T	A	C	T	G	A	A	G	C	C	A	G	G	C	G
223	ECI_889	Canada	T	A	C	A	G	A	T	G	G	A	T	T	C	C	G	C	G	G	G	C	C	A	G	C	G	G	G	C	T	T	C	A	T	A	C	T	G	A	A	G	C	C	A	G	G	C	G
224	ECI_891	Canada	T	A	C	A	G	A	T	G	G	A	T	T	C	C	G	C	G	G	G	C	C	A	G	C	G	G	G	C	T	T	C	A	T	A	C	T	G	A	A	G	C	C	A	G	G	C	G
225	ECI_892	Canada	T	A	C	A	G	A	T	G	G	A	T	T	C	C	G	C	G	G	G	C	C	A	G	C	G	G	G	C	T	T	C	A	T	A	C	T	G	A	A	G	C	C	A	G	G	C	G
226	ECI_900	Canada	T	A	C	A	G	A	T	G	G	A	T	T	C	C	G	C	G	G	G	C	C	A	G	C	G	G	G	C	T	T	C	A	T	A	C	T	G	A	A	G	C	C	A	G	G	C	G
227	ECI_902	Canada	T	A	C	A	G	A	T	G	G	A	T	T	C	C	G	C	G	G	G	C	C	A	G	C	G	G	G	C	T	T	C	A	T	A	C	T	G	A	A	G	C	C	A	G	G	C	G
228	ECI_907	Canada	T	A	C	A	G	A	T	G	G	A	T	T	C	C	G	C	G	G	G	C	C	A	G	C	G	G	G	C	T	T	C	A	T	A	C	T	G	A	A	G	C	C	A	G	G	C	G
229	EDL933	Canada	T	A	C	A	G	A	T	G	G	A	T	T	C	C	G	C	G	G	G	C	C	A	G	C	G	G	G	C	T	T	C	A	T	A	C	T	G	A	A	G	C	C	A	G	G	C	G
230	EcHu44a	NewZealand	T	A	C	A	G	A	T	A	G	A	T	T	C	C	G	C	G	G	G	C	C	A	G	C	G	G	G	C	T	T	C	A	T	A	C	T	G	A	A	G	C	C	A	G	G	C	G
231	EcHu56a	NewZealand	T	A	C	A	G	A	T	G	G	A	T	T	C	C	G	C	G	G	G	C	C	A	G	C	G	G	G	C	T	T	C	A	T	A	C	T	G	A	A	G	C	C	A	G	G	C	G
232	EcHu68a	NewZealand	T	A	C	A	G	A	T	G	G	A	T	T	C	C	G	C	G	G	G	C	C	C	G	C	G	G	G	C	T	T	C	A	T	A	C	T	G	A	A	G	C	C	A	G	G	C	G
233	EcHu76a	NewZealand	T	A	C	A	G	A	T	G	G	A	T	T	C	C	G	C	G	G	G	C	C	A	G	C	G	G	G	C	T	T	C	A	T	A	C	T	G	A	A	G	C	C	A	G	G	C	G
234	EcHu93a	NewZealand	T	A	C	A	G	A	T	G	G	A	T	T	C	C	G	C	G	G	G	C	C	A	G	C	G	G	G	C	T	T	C	A	T	A	C	T	G	A	A	G	C	C	A	G	G	C	G
235	EcHu114a	NewZealand	T	A	C	A	G	A	T	G	G	A	T	T	C	C	G	C	G	G	G	C	C	C	G	C	G	G	G	C	T	T	C	A	T	A	C	T	G	A	A	G	C	C	A	G	G	C	G
236	FDA506	Unk	T	A	C	A	G	A	T	G	G	A	T	T	C	C	G	C	G	G	G	C	C	A	G	C	G	G	G	C	T	T	C	A	T	A	C	T	G	A	A	G	C	C	A	G	G	C	G
237	FDA517	Unk	T	A	C	A	G	A	T	G	G	A	T	T	C	C	G	C	G	G	G	C	C	A	G	C	G	G	G	C	T	T	C	A	T	A	C	T	G	A	A	G	C	C	A	G	G	C	G
238	FRIK1990	USA,MN	T	A	C	A	G	A	T	G	G	A	T	T	C	C	G	C	G	G	G	C	C	A	G	C	G	G	G	C	T	T	C	A	T	A	C	T	G	A	A	G	C	C	A	G	G	C	G
239	FRIK1996	USA,MD	T	A	C	A	G	A	T	G	G	A	T	T	C	C	G	C	G	G	G	C	C	A	G	C	G	G	G	C	T	T	C	A	T	A	C	T	G	A	A	G	C	C	A	G	G	C	G
240	FRIK1999	USA,NE	T	A	C	A	G	A	T	G	G	A	T	T	C	C	G	C	G	G	G	C	C	A	G	C	G	G	G	C	T	T	C	A	T	A	C	T	G	A	A	G	C	C	A	G	G	C	G
241	FRIK2001	Unk	T	A	C	A	G	A	T	G	G	A	T	T	C	C	G	C	G	G	G	C	C	A	G	C	G	G	G	C	T	T	C	A	T	A	C	T	G	A	A	G	C	C	A	G	G	C	G
242	G5101	USA	T	A	C	A	G	A	T	G	G	A	T	T	C	C	G	C	G	G	G	C	C	A	G	C	G	G	T	C	T	T	C	G	T	A	C	C	G	A	A	G	C	C	A	G	G	C	G
243	H02_contigs	Netherlands	T	A	C	A	G	A	G	G	G	T	T	T	C	C	G	C	G	G	G	C	C	A	G	C	G	G	T	C	T	T	C	G	T	A	C	C	G	A	A	G	C	C	A	G	G	C	G
244	H06_contigs	Netherlands	T	A	C	A	G	A	T	G	G	A	T	T	C	C	G	C	G	G	G	C	C	A	G	C	G	G	G	C	T	T	C	A	T	A	C	T	G	A	A	G	C	C	A	G	G	C	G
245	H07_contigs	Netherlands	T	A	C	A	G	A	T	G	G	A	T	T	C	C	G	C	G	G	G	C	C	A	G	C	G	G	G	C	T	T	C	A	T	A	C	T	G	A	A	G	C	C	A	G	G	C	G
246	H09_contigs	Netherlands	T	A	C	A	G	A	T	G	G	A	T	T	C	C	G	C	G	G	G	C	C	A	G	C	G	G	G	C	T	T	C	A	T	A	C	T	G	A	A	G	C	C	A	G	G	C	G
247	H13_contigs	Netherlands	T	A	C	A	G	A	T	G	G	A	T	T	C	C	G	C	G	G	G	C	C	A	G	C	G	G	G	C	T	T	C	A	T	A	C	T	G	A	A	G	C	C	A	G	G	C	G
248	H15_contigs	Netherlands	T	A	C	A	G	A	T	G	G	A	T	T	C	C	G	C	G	G	G	C	C	A	G	C	G	G	G	C	T	T	C	A	T	A	C	T	G	A	A	G	C	C	A	G	G	C	G
249	H17_contigs	Netherlands	T	A	C	A	G	A	T	G	G	A	T	T	C	C	G	C	G	G	G	C	C	A	G	C	G	G	G	C	T	T	C	A	T	A	C	T	G	A	A	G	C	C	A	G	G	C	G
250	H19_contigs	Netherlands	T	A	C	A	G	A	T	G	G	A	T	T	C	C	G	C	G	G	G	C	C	A	G	C	G	G	G	C	T	T	C	A	T	A	C	T	G	A	A	G	C	C	A	G	G	C	G
251	H24_contigs	Netherlands	T	A	C	G	G	A	T	G	G	A	T	T	C	C	G	C	G	G	G	C	C	A	G	C	G	G	G	C	T	T	C	A	T	A	C	T	G	A	A	G	C	C	A	G	G	C	G
252	H25_2nd_contigs	Netherlands	T	A	C	A	G	A	T	G	G	A	T	T	C	C	G	C	G	G	G	C	C	A	G	C	G	G	G	C	T	T	C	A	T	A	C	T	G	A	A	G	C	C	A	G	G	C	G
253	H25_contigs	Netherlands	T	A	C	A	G	A	T	G	G	A	T	T	C	C	G	C	G	G	G	C	C	A	G	C	G	G	G	C	T	T	C	A	T	A	C	T	G	A	A	G	C	C	A	G	G	C	G
254	H27_contigs	Netherlands	T	A	C	A	G	A	T	G	G	A	T	T	C	C	G	C	G	G	G	C	C	A	G	C	G	G	G	C	T	T	C	A	T	A	C	T	G	A	A	G	C	C	A	G	G	C	G
255	EcCa491a	NewZealand	T	A	C	A	G	A	T	G	G	A	T	T	C	C	G	C	G	G	G	C	C	A	G	C	G	G	G	C	T	T	C	A	T	A	C	T	G	A	A	G	C	C	A	G	G	C	G
256	H30	Unk	T	A	C	A	G	A	T	G	G	A	T	T	C	C	G	C	G	G	G	C	C	A	G	C	G	G	G	C	T	T	C	A	T	A	C	T	G	A	A	G	C	C	A	G	G	C	G
257	H32_contigs	Netherlands	T	A	C	A	G	A	T	G	T	A	T	T	C	C	G	C	G	G	G	C	C	A	G	C	G	G	G	C	T	T	C	A	T	A	C	T	G	A	A	G	C	C	A	G	G	C	G
258	H42_contigs	Netherlands	T	A	C	A	G	A	T	G	G	A	T	T	C	C	G	C	G	G	G	C	C	A	G	C	G	G	G	T	A	T	C	A	T	A	C	T	G	A	A	G	C	C	A	G	G	C	G
259	H44_contigs	Netherlands	T	A	C	A	G	A	T	G	G	A	T	T	C	C	G	C	G	G	G	C	C	A	G	C	G	G	G	C	T	T	C	A	T	A	C	T	G	A	A	G	C	C	A	G	G	C	G
260	H48_contigs	Netherlands	T	A	C	A	G	A	T	G	G	A	T	T	C	C	G	C	G	G	G	C	C	A	G	C	G	G	G	C	T	T	C	A	T	A	C	T	G	A	A	G	C	C	A	G	G	C	G
261	H49_contigs	Netherlands	T	G	C	A	G	A	T	G	G	A	T	T	C	C	G	C	G	G	G	C	C	A	G	C	G	G	G	C	T	T	C	A	T	A	C	T	G	A	A	G	C	C	A	G	G	C	G
262	H51_contigs	Netherlands	T	A	C	A	G	A	T	G	G	A	T	T	C	C	G	C	G	G	G	C	C	A	G	C	G	G	G	C	T	T	C	A	T	A	C	T	G	A	A	G	C	C	A	G	G	C	G
263	H83_contigs	Netherlands	T	A	C	A	G	A	T	G	G	A	T	T	C	C	G	C	G	G	G	C	C	A	G	C	G	G	G	C	T	T	C	A	T	A	C	T	G	A	A	G	C	C	A	G	G	C	G
264	H_2687	Unk	T	A	C	A	G	A	G	G	G	T	T	T	C	C	G	C	G	G	G	C	C	A	G	C	G	G	T	C	T	T	C	G	T	A	C	C	G	A	A	G	C	C	A	G	G	C	G
265	LSU_61	Unk	G	A	C	A	G	A	T	G	G	T	T	T	C	C	G	C	G	G	G	C	C	A	G	C	G	G	T	C	T	T	T	G	T	A	T	C	G	A	A	G	C	C	C	G	G	C	G
266	MA6	Malaysia	T	A	C	A	G	A	T	G	G	A	T	T	C	C	G	C	G	G	G	C	C	A	G	C	G	G	G	C	T	A	C	A	T	A	C	T	G	A	A	G	C	C	A	G	G	C	G
267	NCCP15658	South Korea	T	G	C	A	G	A	T	G	G	A	T	T	C	C	G	C	G	G	G	C	C	A	G	C	G	G	G	C	T	T	C	A	T	A	C	T	G	A	A	G	C	C	A	G	G	C	G
268	NCCP15739	South Korea	T	A	C	A	G	A	T	G	G	A	T	T	C	C	G	C	G	G	G	C	C	A	G	C	G	G	G	C	T	T	C	A	T	A	C	T	G	A	A	G	C	C	A	G	G	C	G
269	NE1487	USA	T	A	C	A	G	A	T	G	G	A	T	T	C	C	G	C	G	G	G	C	C	A	G	C	G	G	G	C	T	T	C	A	T	A	C	T	G	A	A	G	C	C	A	G	G	C	G
270	PA14	USA	T	A	C	A	G	A	T	G	G	A	T	T	C	C	G	C	G	G	G	C	C	A	G	C	G	G	G	C	T	T	C	A	T	A	C	T	G	A	A	G	C	C	A	G	G	C	G
271	PA32	USA	T	A	C	A	G	A	T	G	G	A	T	T	C	C	G	C	G	G	G	C	C	A	G	C	G	G	G	C	T	T	C	A	T	A	C	T	G	A	A	G	C	C	A	G	G	C	G
272	PA40	USA	T	A	C	A	G	A	T	G	G	A	T	T	C	C	G	C	G	G	G	C	C	A	G	C	G	G	G	C	T	T	C	A	T	A	C	T	G	A	A	G	C	C	A	G	G	C	G
273	PA7	USA	T	A	C	A	G	A	T	G	G	A	T	T	C	C	G	C	G	G	G	C	C	A	G	C	G	G	G	C	T	T	C	A	T	A	C	T	G	A	A	G	C	C	A	G	G	C	G
274	Sakai	Japan	T	A	C	A	G	A	T	G	G	A	T	T	C	C	G	C	G	G	G	C	C	A	G	C	G	G	G	C	T	T	C	A	T	A	C	T	G	A	A	G	C	C	A	G	G	C	G
275	EcCa452a	NewZealand	T	A	C	A	G	A	T	G	G	A	T	T	C	C	G	C	G	G	G	C	C	C	G	C	G	G	G	C	T	T	C	A	T	A	C	T	G	A	A	G	C	C	A	G	G	C	G
276	TW06591	Germany	T	A	C	A	G	A	G	G	G	T	T	T	C	C	G	C	G	G	G	C	C	A	G	C	G	G	T	C	T	T	C	G	T	A	C	C	G	A	A	G	C	C	A	G	G	C	G
277	TW09195	USA	T	A	C	A	G	A	T	G	G	A	T	T	C	C	G	C	G	G	G	C	C	A	G	C	G	G	G	C	T	T	C	A	T	A	C	T	G	A	A	G	C	C	A	G	G	C	G
278	TW10119	USA	T	A	C	A	G	A	T	G	G	A	T	T	C	C	G	C	G	G	G	C	C	A	G	C	G	G	G	C	T	T	C	A	T	A	C	T	G	A	A	G	C	T	A	G	G	C	G
279	TW11039	USA	T	A	C	A	G	A	T	G	G	A	T	T	C	C	G	C	G	G	G	C	C	A	G	C	G	G	G	C	T	T	C	A	T	A	C	T	G	A	A	G	C	C	A	G	G	C	G
280	TW14301	USA	T	A	C	A	G	A	T	G	G	A	T	T	C	C	G	C	G	G	G	C	C	A	G	C	G	G	T	C	T	T	C	A	T	A	C	C	G	A	A	G	C	C	A	G	G	C	G
281	TW14313	USA	T	A	C	A	G	A	T	G	G	A	T	T	C	C	G	C	G	G	G	C	C	A	G	C	G	G	G	C	T	T	C	A	T	A	C	T	G	A	A	G	C	C	A	G	G	C	G
282	TW14359	USA	T	A	C	A	G	A	T	G	G	A	T	T	C	C	G	C	G	G	G	C	C	A	G	C	G	G	G	C	T	T	C	A	T	A	C	T	G	A	A	G	C	C	A	G	G	C	G
283	TW14588	Unk	T	A	C	A	G	A	T	G	G	A	T	T	C	C	G	C	G	G	G	C	C	A	G	C	G	G	G	C	T	T	C	A	T	A	C	T	G	A	A	G	C	C	A	G	G	C	G
284	WTCHG_51924_201	Scotland	T	A	C	A	G	A	T	G	G	A	T	T	C	T	G	C	G	G	G	C	C	A	G	C	G	G	G	C	T	T	C	A	T	A	C	T	G	A	A	G	C	C	A	G	G	C	G
285	WTCHG_51924_202	Scotland	T	A	C	A	G	A	T	G	G	A	T	T	C	C	G	C	G	G	G	C	C	A	G	C	G	G	G	C	T	T	C	A	T	A	C	T	G	A	A	G	C	C	A	G	G	C	G
286	WTCHG_51924_204	Scotland	T	A	C	A	G	A	T	G	G	A	T	T	C	C	G	C	G	G	G	C	C	A	G	C	G	G	G	C	T	T	C	A	T	A	C	T	G	A	A	G	C	C	A	G	G	C	G
287	WTCHG_51924_208	Scotland	T	A	C	A	G	A	T	G	G	A	T	T	C	C	G	C	G	G	G	C	C	A	G	C	G	G	G	C	T	T	C	A	T	A	C	T	G	A	A	G	C	C	A	G	G	C	G
288	WTCHG_51924_210	Scotland	T	G	C	A	G	A	T	G	G	A	T	T	C	C	G	C	G	G	G	C	C	A	G	C	G	G	G	C	T	T	C	A	T	A	C	T	G	A	A	G	C	C	A	G	G	C	G
289	WTCHG_51924_211	Scotland	T	A	C	A	G	A	T	G	G	A	T	T	C	T	G	C	G	G	G	C	C	A	G	C	G	G	G	C	T	T	C	A	T	A	C	T	G	A	A	G	C	C	A	G	G	C	G
290	WTCHG_51924_213	Scotland	T	G	C	A	G	A	T	G	G	A	T	T	C	C	G	C	G	G	G	C	C	A	G	C	G	G	G	C	T	T	C	A	T	A	C	T	G	A	A	G	C	C	A	G	G	C	G
291	WTCHG_51924_214	Scotland	T	A	C	A	G	A	T	G	G	A	T	T	C	C	G	C	G	G	G	C	C	A	G	C	G	G	G	C	T	T	C	A	T	A	C	T	G	A	A	G	C	C	A	G	G	C	G
292	WTCHG_51924_215	Scotland	T	A	C	A	G	A	T	G	G	A	T	T	C	C	G	C	G	G	G	C	G	A	G	C	G	G	G	C	T	T	C	A	T	A	C	T	G	A	A	G	C	C	A	G	G	C	G
293	WTCHG_51924_216	Scotland	T	A	C	A	G	A	T	G	G	A	T	T	C	C	G	C	G	G	G	C	C	A	G	C	G	G	G	C	T	T	C	A	T	A	C	T	G	A	A	G	C	C	A	G	G	C	G
294	WTCHG_51924_217	Scotland	T	A	C	A	G	A	T	G	G	A	T	T	C	C	G	C	G	G	G	C	C	A	G	C	G	G	G	C	T	T	C	A	T	A	C	T	G	A	A	G	C	C	A	G	G	C	G
295	WTCHG_51924_218	Scotland	T	A	C	A	G	A	T	G	G	A	T	T	C	C	G	C	G	G	G	C	C	A	G	C	G	G	G	C	T	T	C	A	T	A	C	T	G	A	A	G	C	C	A	G	G	C	G
296	WTCHG_51924_219	Scotland	T	A	C	A	G	A	T	G	G	A	T	T	C	C	G	C	G	G	G	C	G	A	G	C	G	G	G	C	T	T	C	A	T	A	C	T	G	A	A	G	C	C	A	G	G	C	G
297	WTCHG_51924_220	Scotland	T	A	C	A	G	A	T	G	G	A	T	T	C	C	G	C	G	G	G	C	C	A	G	C	G	G	G	C	T	T	C	A	T	A	C	T	G	A	A	G	C	C	A	G	G	C	G
298	WTCHG_51924_221	Scotland	T	A	C	A	G	A	T	G	G	A	T	T	C	C	G	C	G	G	G	C	C	A	G	C	G	G	G	C	T	T	C	A	T	A	C	T	G	A	A	G	C	C	A	G	G	C	G
299	WTCHG_51924_222	Scotland	T	A	C	A	G	A	T	G	G	A	T	T	C	C	G	C	G	G	G	C	C	A	G	C	G	G	G	C	T	T	C	A	T	A	C	T	G	A	A	G	C	C	A	G	G	C	G
300	WTCHG_51924_223	Scotland	T	A	C	A	G	A	T	G	G	A	T	T	C	C	G	C	G	G	G	C	C	A	G	C	G	G	G	C	T	T	C	A	T	A	C	T	G	A	A	G	C	C	A	G	G	C	G
301	WTCHG_51924_224	Scotland	T	A	C	A	G	A	T	G	G	A	T	T	C	C	G	C	G	G	G	C	C	A	G	C	G	G	G	C	T	T	C	A	T	A	C	T	G	A	A	G	C	C	A	G	G	C	G
302	WTCHG_51924_225	Scotland	T	A	C	A	G	A	T	G	G	A	T	T	C	C	G	C	G	G	G	C	C	A	G	C	G	G	G	C	T	T	C	A	T	A	C	T	G	A	A	G	C	C	A	G	G	C	G
303	WTCHG_51924_226	Scotland	T	A	C	A	G	A	T	G	G	A	T	T	C	C	G	C	G	G	G	C	C	A	G	C	G	G	G	C	T	T	C	A	T	A	C	T	G	A	A	G	C	C	A	G	G	C	G
304	WTCHG_51924_227	Scotland	T	A	C	A	G	A	T	G	G	A	T	T	C	C	G	C	G	G	G	C	C	A	G	C	G	G	G	C	T	T	C	A	T	A	C	T	G	A	A	G	C	C	A	G	G	C	G
305	WTCHG_51924_228	Scotland	T	A	C	A	G	A	T	G	G	A	T	T	C	C	G	C	G	G	G	C	C	A	G	C	G	G	G	C	T	T	C	A	T	A	C	T	G	A	A	G	C	C	A	G	G	C	G
306	WTCHG_51924_229	Scotland	T	A	C	A	G	A	T	G	G	A	T	T	C	C	G	C	G	G	G	C	C	A	G	C	G	G	G	C	T	T	C	A	T	A	C	T	G	A	A	G	C	C	A	G	G	C	G
307	WTCHG_51924_230	Scotland	T	G	C	A	G	A	T	G	G	A	T	T	C	C	G	C	G	G	G	C	C	A	G	C	G	G	G	C	T	T	C	A	T	A	C	T	G	A	A	G	C	C	A	G	G	C	G
308	WTCHG_51924_231	Scotland	T	A	C	A	G	A	T	G	G	A	T	T	C	C	G	C	G	G	G	C	C	A	G	C	G	G	G	C	T	T	C	A	T	A	C	T	G	A	A	G	C	C	A	G	G	C	G
309	WTCHG_51924_232	Scotland	T	G	C	A	G	A	T	G	G	A	T	T	C	C	G	C	G	G	G	C	C	A	G	C	G	G	G	C	T	T	C	A	T	A	C	T	G	A	A	G	C	C	A	G	G	C	G
310	WTCHG_51924_233	Scotland	T	A	C	A	G	A	T	G	G	A	T	T	C	C	G	C	G	G	G	C	C	A	G	C	G	G	G	C	T	T	C	A	T	A	C	T	G	A	A	G	C	C	A	G	G	C	G
311	WTCHG_51924_234	Scotland	T	A	C	A	G	A	T	G	G	A	T	T	C	C	G	C	G	G	G	C	C	A	G	C	G	G	G	C	T	T	C	A	T	A	C	T	G	A	A	G	C	C	A	G	G	C	G
312	WTCHG_51924_235	Scotland	T	A	C	A	G	A	T	G	G	A	T	T	C	C	G	C	G	G	G	C	C	A	G	C	G	G	G	C	T	T	C	A	T	A	C	T	G	A	A	G	C	C	A	G	G	C	G
313	WTCHG_51924_236	Scotland	T	A	C	A	G	A	T	G	G	A	T	T	C	C	G	C	G	G	G	C	C	A	G	C	G	G	G	C	T	T	C	A	T	A	C	T	G	A	A	G	C	C	A	G	G	C	G
314	WTCHG_51924_237	Scotland	T	A	C	A	G	A	T	G	G	A	T	T	C	C	G	C	G	G	G	C	C	A	G	C	G	G	G	C	T	T	C	A	T	A	C	T	G	A	A	G	C	C	A	G	G	C	G
315	WTCHG_81370_202	Scotland	T	A	C	A	G	A	T	G	G	A	T	T	C	C	G	C	G	G	G	C	C	A	G	C	G	G	G	C	T	T	C	A	T	A	C	T	G	A	A	G	C	C	A	G	G	C	G
316	WTCHG_81370_203	Scotland	T	A	C	A	A	A	T	G	G	A	T	T	C	C	G	C	G	G	G	C	C	A	G	C	G	G	G	C	T	T	C	A	T	A	C	T	G	A	A	G	C	C	A	G	G	C	G
317	WTCHG_81370_204	Scotland	T	A	C	A	G	A	T	G	G	A	T	T	C	C	G	C	G	G	G	C	C	A	G	C	G	G	G	C	T	T	C	A	T	A	C	T	G	A	A	G	C	C	A	G	G	C	G
318	WTCHG_81370_205	Scotland	T	A	C	A	G	A	T	G	G	A	T	T	C	C	G	C	G	G	G	C	C	A	G	C	G	G	G	C	T	T	C	A	T	A	C	T	G	A	A	G	C	C	A	G	G	C	G
319	WTCHG_81370_206	Scotland	T	G	C	A	G	A	T	G	G	A	T	T	C	C	G	C	G	G	G	C	C	A	G	C	G	G	G	C	T	T	C	A	T	A	C	T	G	A	A	G	C	C	A	G	G	C	G
320	WTCHG_81370_207	Scotland	T	A	C	A	G	A	T	G	G	A	T	T	C	C	G	C	G	G	G	C	C	A	G	C	G	G	G	C	T	T	C	A	T	A	C	T	G	A	A	G	C	C	A	G	G	C	G
321	WTCHG_81370_208	Scotland	T	A	C	A	G	A	T	G	G	A	T	T	C	C	G	C	G	G	G	C	C	A	G	C	G	G	G	C	T	T	C	A	T	A	C	T	G	A	A	G	C	C	A	G	G	C	G
322	WTCHG_81370_209	Scotland	T	A	C	A	G	A	T	G	G	A	T	T	C	C	G	C	G	G	G	C	C	A	G	C	G	G	G	C	T	T	C	A	T	A	C	T	G	A	A	G	C	C	A	G	G	C	G
323	WTCHG_81370_210	Scotland	T	A	C	A	G	A	T	G	G	A	T	T	C	C	G	C	G	G	G	C	C	A	G	C	G	G	G	C	T	T	C	A	T	A	C	T	G	A	A	G	C	C	A	G	G	C	G
324	WTCHG_81370_211	Scotland	T	A	C	A	G	A	T	G	G	A	T	T	C	C	G	C	G	G	G	C	C	A	G	C	G	G	G	C	T	T	C	A	T	A	C	T	G	A	A	G	C	C	A	G	G	C	G
325	WTCHG_81370_212	Scotland	T	G	C	A	G	A	T	G	G	A	T	T	C	C	G	C	G	G	G	C	C	A	G	C	G	G	G	C	T	T	C	A	G	A	C	T	G	A	A	G	C	C	A	G	G	C	G
326	WTCHG_81370_213	Scotland	T	A	C	A	G	A	T	G	G	A	T	T	C	C	G	C	G	G	G	C	C	A	G	C	G	G	G	C	T	T	C	A	T	A	C	T	G	A	A	G	C	C	A	G	G	C	G
327	WTCHG_81370_214	Scotland	T	A	C	A	G	A	T	G	G	A	T	T	C	C	G	C	G	G	G	C	C	A	G	C	G	G	G	C	T	T	C	A	T	A	C	T	G	A	A	G	C	C	A	G	G	C	G
328	WTCHG_81370_215	Scotland	T	G	C	A	G	A	T	G	G	A	T	T	C	C	G	C	G	G	G	C	C	A	G	C	G	G	G	C	T	T	C	A	T	A	C	T	G	A	A	G	C	C	A	G	G	C	G
329	WTCHG_81370_216	Scotland	T	G	C	A	G	A	T	G	G	A	T	T	C	C	G	C	G	G	G	C	C	A	G	C	G	G	G	C	T	T	C	A	T	A	C	T	G	A	A	G	C	C	A	G	G	C	G
330	WTCHG_81370_217	Scotland	T	G	C	A	G	A	T	G	G	A	T	T	C	C	G	C	G	G	G	C	C	A	G	C	G	G	G	C	T	T	C	A	T	A	C	T	G	A	A	G	C	C	A	G	G	C	G
331	WTCHG_81370_218	Scotland	T	A	C	A	G	A	T	G	G	A	T	T	C	C	G	C	G	G	G	C	C	A	G	C	G	G	G	C	T	T	C	A	T	A	C	T	G	A	A	G	C	C	A	G	G	C	G
332	WTCHG_81370_219	Scotland	T	A	C	A	G	A	T	G	G	A	T	T	C	C	G	C	G	G	G	C	C	C	G	C	G	G	G	C	T	T	C	A	T	A	C	T	G	A	A	G	C	C	A	G	G	C	G
333	WTCHG_81370_220	Scotland	T	A	C	A	G	A	T	G	G	A	T	T	C	C	G	C	G	G	G	C	C	A	G	C	G	G	G	C	T	T	C	A	T	A	C	T	G	A	A	G	C	C	A	G	G	C	G
334	WTCHG_81370_221	Scotland	T	A	C	A	G	A	T	G	G	A	T	T	C	C	G	C	G	G	G	C	C	A	G	C	G	G	G	C	T	T	C	A	T	A	C	T	G	A	A	G	C	C	A	G	G	C	G
335	WTCHG_81370_222	Scotland	T	A	C	A	G	A	T	G	G	A	T	T	C	C	G	C	G	G	G	C	C	A	G	C	G	G	G	C	T	T	C	A	T	A	C	T	G	A	A	G	C	C	A	G	G	C	G
336	WTCHG_81370_223	Scotland	T	A	C	A	G	A	T	G	G	A	T	T	C	C	G	C	G	G	G	C	C	A	G	C	G	G	G	C	T	T	C	A	T	A	C	T	G	A	A	G	C	C	A	G	G	C	G
337	WTCHG_81370_224	Scotland	T	A	C	A	G	A	T	G	G	A	T	T	C	C	G	C	G	G	G	C	C	A	G	C	G	G	G	C	T	T	C	A	T	A	C	T	G	A	A	G	C	C	A	G	G	C	G
338	WTCHG_81370_225	Scotland	T	A	C	A	G	A	T	G	G	A	T	T	C	C	G	C	G	G	G	C	C	A	G	C	G	G	G	C	T	T	C	A	T	A	C	T	G	A	A	G	C	C	A	G	G	C	G
339	WTCHG_81370_226	Scotland	T	A	C	A	G	A	T	G	G	A	T	T	C	C	G	C	G	G	G	C	C	A	G	C	G	G	G	C	T	T	C	A	T	A	C	T	G	A	A	G	C	C	A	G	G	C	G
340	WTCHG_81370_227	Scotland	T	A	C	A	G	A	T	G	G	A	T	T	C	C	G	C	G	G	G	C	C	A	G	C	G	G	G	C	T	T	C	A	T	A	C	T	G	A	A	G	C	C	A	G	G	C	G
341	WTCHG_81370_228	Scotland	T	A	C	A	G	A	T	G	G	A	T	T	C	C	G	C	G	G	G	C	C	A	G	C	G	G	G	C	T	T	C	A	T	A	C	T	G	A	A	G	C	C	A	G	G	C	G
342	WTCHG_81370_229	Scotland	T	A	C	A	G	A	T	G	G	A	T	T	C	C	G	C	G	G	G	C	C	A	G	C	G	G	G	C	T	T	C	A	T	A	C	T	G	A	A	G	C	C	A	G	G	C	G
343	WTCHG_81370_230	Scotland	T	A	C	A	G	A	T	G	G	A	T	T	C	C	G	C	G	G	G	C	G	A	G	C	G	G	G	C	T	T	C	A	T	A	C	T	G	A	A	G	C	C	A	G	G	C	G
344	WTCHG_81370_231	Scotland	T	A	C	A	G	A	T	G	G	A	T	T	C	C	G	C	G	G	G	C	C	A	G	C	G	G	G	C	T	T	C	A	T	A	C	T	G	A	A	G	C	C	A	G	G	C	G
345	WTCHG_81370_232	Scotland	T	A	C	A	G	A	T	G	G	A	T	T	C	C	G	C	G	G	G	C	C	A	G	C	G	G	G	C	T	T	C	A	T	A	C	T	G	A	A	G	C	C	A	G	G	C	G
346	WTCHG_81370_234	Scotland	T	A	C	A	G	A	T	G	G	A	T	T	C	C	G	C	G	G	G	C	C	A	G	C	G	G	G	C	T	T	C	A	T	A	C	T	G	A	A	G	C	C	A	G	G	C	G
347	WTCHG_81370_235	Scotland	T	G	C	A	G	A	T	G	G	A	T	T	C	C	G	C	G	G	G	C	C	A	G	C	G	G	G	C	T	T	C	A	T	A	C	T	G	A	A	G	C	C	A	G	G	C	G
348	WTCHG_81370_236	Scotland	T	A	C	A	G	A	T	G	G	A	T	T	C	C	G	C	G	G	G	C	C	A	G	C	G	G	G	C	T	T	C	A	T	A	C	T	G	A	A	G	C	C	A	G	G	C	G
349	WTCHG_81370_237	Scotland	T	A	C	A	G	A	T	G	G	A	T	T	C	C	G	C	G	G	G	C	C	A	G	C	G	G	G	C	T	T	C	A	T	A	C	T	G	A	A	G	C	C	A	G	G	C	G
350	WTCHG_81370_238	Scotland	T	A	C	A	G	A	T	G	G	A	T	T	C	C	G	C	G	G	G	C	C	A	G	C	G	G	G	C	T	T	C	A	T	A	C	T	G	A	A	G	C	C	A	G	G	C	G
351	WTCHG_81370_239	Scotland	T	A	C	A	G	A	T	G	G	A	T	T	C	C	G	C	G	G	G	C	C	A	G	C	G	G	G	C	T	T	C	A	T	A	C	T	G	A	A	G	C	C	A	G	G	C	G
352	WTCHG_81370_240	Scotland	T	A	C	A	G	A	T	G	G	A	T	T	C	C	G	C	G	G	G	C	G	A	G	C	G	G	G	C	T	T	C	A	T	A	C	T	G	A	A	G	C	C	A	G	G	C	G
353	WTCHG_81370_241	Scotland	T	A	C	A	G	A	T	G	G	A	T	T	C	C	G	C	G	G	G	C	C	A	G	C	G	G	G	C	T	T	C	A	T	A	C	T	G	A	A	G	C	C	A	G	G	C	G
354	WTCHG_81370_242	Scotland	T	G	C	A	G	A	T	G	G	A	T	T	C	C	G	C	G	G	G	C	C	A	G	C	G	G	G	C	T	T	C	A	T	A	C	T	G	A	A	G	C	C	A	G	G	C	G
355	WTCHG_81370_243	Scotland	T	A	C	A	G	A	T	G	G	A	T	T	C	C	G	C	G	G	G	C	C	A	G	C	G	G	G	C	T	T	C	A	T	A	C	T	G	A	A	G	C	C	A	G	G	C	G
356	WTCHG_81370_244	Scotland	T	A	C	A	G	A	T	G	G	A	T	T	C	C	G	C	G	G	G	C	C	C	G	C	G	G	G	C	T	T	C	A	T	A	C	T	G	A	A	G	C	C	A	G	G	C	G
357	WTCHG_81370_245	Scotland	T	A	C	A	G	A	T	G	G	A	T	T	C	C	G	C	G	G	G	C	C	A	G	C	G	G	G	C	T	T	C	A	T	A	C	T	G	A	A	G	C	C	A	G	G	C	G
358	WTCHG_81370_246	Scotland	T	A	C	A	G	A	T	G	G	A	T	T	C	C	G	C	G	G	G	C	C	A	G	C	G	G	G	C	T	T	C	A	T	A	C	T	G	A	A	G	C	C	A	G	G	C	G
359	WTCHG_81370_247	Scotland	T	A	C	A	G	A	T	G	G	A	T	T	C	C	G	C	G	G	G	C	C	A	G	C	G	G	G	C	T	T	C	A	T	A	C	T	G	A	A	G	C	C	A	G	G	C	G
360	WTCHG_81370_248	Scotland	T	A	C	A	G	A	T	G	G	A	T	T	C	C	G	C	G	G	G	C	C	A	G	C	G	G	G	C	T	T	C	A	T	A	C	T	G	A	A	G	C	C	A	G	G	C	G
361	WTCHG_81370_249	Scotland	T	A	C	A	G	A	T	G	G	A	T	T	C	C	G	C	G	G	G	C	C	A	G	C	G	G	G	C	T	T	C	A	T	A	C	T	G	A	A	G	C	C	A	G	G	C	G
362	WTCHG_81370_250	Scotland	T	A	C	A	G	A	T	G	G	A	T	T	C	C	G	C	G	G	G	C	C	A	G	C	G	G	G	C	T	T	C	A	T	A	C	T	G	A	A	G	C	C	A	G	G	C	G
363	WTCHG_81370_251	Scotland	T	A	C	A	G	A	T	G	G	A	T	T	C	C	G	C	G	G	G	C	C	A	G	C	G	G	G	C	T	T	C	A	T	A	C	T	G	A	A	G	C	C	A	G	G	C	G
364	WTCHG_81370_259	Scotland	T	G	C	A	G	A	T	G	G	A	T	T	C	C	G	C	G	G	G	C	C	A	G	C	G	G	G	C	T	T	C	A	T	A	C	T	G	A	A	G	C	C	A	G	G	C	G
365	WTCHG_81370_260	Scotland	T	A	C	A	G	A	T	G	G	A	T	T	C	C	G	C	G	G	G	C	C	A	G	C	G	G	G	C	T	T	C	A	T	A	C	T	G	A	A	G	C	C	A	G	G	C	G
366	WTCHG_81370_261	Scotland	T	A	C	A	G	A	T	G	G	A	T	T	C	C	G	C	G	G	G	C	C	A	G	C	G	G	G	C	T	T	C	A	T	A	C	T	G	A	A	G	C	C	A	G	G	C	G
367	WTCHG_81370_262	Scotland	T	G	C	A	G	A	T	G	G	A	T	T	C	C	G	C	G	G	G	C	C	A	G	C	G	G	G	C	T	T	C	A	T	A	C	T	G	A	A	G	C	C	A	G	G	C	G
368	WTCHG_81370_263	Scotland	T	A	C	A	G	A	T	G	G	A	T	T	C	C	G	C	G	G	G	C	C	A	G	C	G	G	G	C	T	T	C	A	T	A	C	T	G	A	A	G	C	C	A	G	G	C	G
369	WTCHG_81370_264	Scotland	T	A	C	A	G	A	T	G	G	A	T	T	C	C	G	C	G	G	G	C	C	A	G	C	G	G	G	C	T	T	C	A	T	A	C	T	G	A	A	G	C	C	A	G	G	C	A
370	WTCHG_81370_265	Scotland	T	A	C	A	G	A	T	G	G	A	T	T	C	C	G	C	G	G	G	C	C	A	G	C	G	G	G	C	T	T	C	A	T	A	C	T	G	A	A	G	C	C	A	G	G	C	A
371	WTCHG_81370_266	Scotland	T	A	C	A	G	A	T	G	G	A	T	T	C	C	G	C	G	G	G	C	C	A	G	C	G	G	G	C	T	T	C	A	T	A	C	T	G	A	A	G	C	C	A	G	G	C	G
372	WTCHG_81370_267	Scotland	T	A	C	A	G	A	T	G	G	A	T	T	C	C	G	C	G	G	G	C	C	A	G	C	G	G	G	C	T	T	C	A	T	A	C	T	G	A	A	G	C	C	A	G	G	C	G
373	WTCHG_81370_268	Scotland	T	A	C	A	G	A	T	G	G	A	T	T	C	C	G	C	G	G	G	C	C	A	G	C	G	G	G	C	T	T	C	A	T	A	C	T	G	A	A	G	C	C	A	G	G	C	G
374	WTCHG_81370_269	Scotland	T	A	C	A	G	A	T	G	G	A	T	T	C	C	G	C	G	G	G	C	C	A	G	C	G	G	G	C	T	T	C	A	T	A	C	T	G	A	A	G	C	C	A	G	G	C	G
375	WTCHG_81370_270	Scotland	T	G	C	A	G	A	T	G	G	A	T	T	C	C	G	C	G	G	G	C	C	A	G	C	G	G	G	C	T	T	C	A	T	A	C	T	G	A	A	G	C	C	A	G	G	C	G
376	WTCHG_81370_271	Scotland	T	A	C	A	G	A	T	G	G	A	T	T	C	C	G	C	G	G	G	C	C	A	G	C	G	G	G	C	T	T	C	A	T	A	C	T	G	A	A	G	C	C	A	G	G	C	G
377	WTCHG_81370_272	Scotland	T	A	C	A	G	A	T	G	G	A	T	T	C	C	G	C	G	G	G	C	C	A	G	C	G	G	G	C	T	T	C	A	T	A	C	T	G	A	A	G	C	C	A	G	G	C	G
378	WTCHG_81370_273	Scotland	T	A	C	A	G	A	T	G	G	A	T	T	C	C	G	C	G	G	G	C	C	A	G	C	G	G	G	C	T	T	C	A	T	A	C	T	G	A	A	G	C	C	A	G	G	C	G
379	WTCHG_81370_274	Scotland	T	A	C	A	G	A	T	G	G	A	T	T	C	C	G	C	G	G	G	C	C	A	G	C	G	G	G	C	T	T	C	A	T	A	C	T	G	A	A	G	C	C	A	G	G	C	G
380	WTCHG_81370_275	Scotland	T	G	C	A	G	A	T	G	G	A	T	T	C	C	G	C	G	G	G	C	C	A	G	C	G	G	G	C	T	T	C	A	T	A	C	T	G	A	A	G	C	C	A	G	G	C	G
381	WTCHG_81370_276	Scotland	T	A	C	A	G	A	T	G	G	A	T	T	C	C	G	C	G	G	G	C	C	A	G	C	G	G	G	C	T	T	C	A	T	A	C	T	G	A	A	G	C	C	A	G	G	C	G
382	WTCHG_81370_277	Scotland	T	A	C	A	G	A	T	G	G	A	T	T	C	C	G	C	G	G	G	C	C	A	G	C	G	G	G	C	T	T	C	A	T	A	C	T	G	A	A	G	C	C	A	G	G	C	G
383	WTCHG_81370_278	Scotland	T	A	C	A	G	A	T	G	G	A	T	T	C	C	G	C	G	G	G	C	C	A	G	C	G	G	G	C	T	T	C	A	T	A	C	T	G	A	A	G	C	C	A	G	G	C	G
384	WTCHG_81370_279	Scotland	T	A	C	A	G	A	T	G	G	A	T	T	C	C	G	C	G	G	G	C	C	A	G	C	G	G	G	C	T	T	C	A	T	A	C	T	G	A	A	G	C	C	A	G	G	C	G
385	WTCHG_81370_280	Scotland	T	A	C	A	G	A	T	G	G	A	T	T	C	C	G	C	G	G	G	C	G	A	G	C	G	G	G	C	T	T	C	A	T	A	C	T	G	A	A	G	C	C	A	G	G	C	G
386	WTCHG_81370_281	Scotland	T	A	C	A	G	A	T	G	G	A	T	T	C	C	G	C	G	G	G	C	C	A	G	C	G	G	G	C	T	T	C	A	T	A	C	T	G	A	A	G	C	C	A	G	G	C	G
387	WTCHG_81370_282	Scotland	T	A	C	A	G	A	T	G	G	A	T	T	C	C	G	C	G	G	G	C	C	A	G	C	G	G	G	C	T	T	C	A	T	A	C	T	G	A	A	G	C	C	A	G	G	C	G
388	WTCHG_81370_285	Scotland	T	A	C	A	G	A	T	G	G	A	T	T	C	C	G	C	G	G	G	C	C	A	G	C	G	G	G	C	T	T	C	A	T	A	C	T	G	A	A	G	C	C	A	G	G	C	G
389	WTCHG_81370_287	Scotland	T	G	C	A	G	A	T	G	G	A	T	T	C	C	G	C	G	G	G	C	C	A	G	C	G	G	G	C	T	T	C	A	T	A	C	T	G	A	A	G	C	C	A	G	G	C	G
390	WTCHG_81370_288	Scotland	T	A	C	A	G	A	T	G	G	A	T	T	C	C	G	C	G	G	G	C	C	A	G	C	G	G	G	C	T	T	C	A	T	A	C	T	G	A	A	G	C	C	A	G	G	C	G
391	WTCHG_81370_289	Scotland	T	A	C	A	G	A	T	G	G	A	T	T	C	C	G	C	G	G	G	C	C	A	G	C	G	G	G	C	T	T	C	A	T	A	C	T	G	A	A	G	C	C	A	G	G	C	G
392	WTCHG_81370_290	Scotland	T	A	C	A	G	A	T	G	G	A	T	T	C	C	G	C	G	G	G	C	C	A	G	C	G	G	G	C	T	T	C	A	T	A	C	T	G	A	A	G	C	C	A	G	G	C	G
393	WTCHG_81370_291	Scotland	T	A	C	A	G	A	T	G	G	A	T	T	C	C	G	C	G	G	G	C	C	A	G	C	G	G	G	C	T	T	C	A	T	A	C	T	G	A	A	G	C	C	A	G	G	C	G
394	WTCHG_81370_292	Scotland	T	A	C	A	G	A	T	G	G	A	T	T	C	C	G	C	G	G	G	C	C	A	G	C	G	G	G	C	T	T	C	A	T	A	C	T	G	A	A	G	C	C	A	G	G	C	G
395	WTCHG_81370_293	Scotland	T	A	C	A	G	A	T	G	G	A	T	T	C	C	G	C	G	G	G	C	C	A	G	C	G	G	G	C	T	T	C	A	T	A	C	T	G	A	A	G	C	C	A	G	G	C	G
396	WTCHG_81370_294	Scotland	T	A	C	A	G	A	T	G	G	A	T	T	C	C	G	C	G	G	G	C	C	A	G	C	G	G	G	C	T	T	C	A	T	A	C	T	G	A	A	G	C	C	A	G	G	C	G
397	WTCHG_81370_295	Scotland	T	A	C	A	G	A	T	G	G	A	T	T	C	C	G	C	G	G	G	C	C	A	G	C	G	G	G	C	T	T	C	A	T	A	C	T	G	A	A	G	C	C	A	G	G	C	G
398	WTCHG_81370_296	Scotland	T	A	C	A	G	A	T	G	G	A	T	T	C	C	G	C	G	G	G	C	C	A	G	C	G	G	G	C	T	T	C	A	T	A	C	T	G	A	A	G	C	C	A	G	G	C	G
399	WTCHG_82520_201	Scotland	T	A	C	A	G	A	T	G	G	A	T	T	C	T	G	C	G	G	G	C	C	A	G	A	G	G	G	C	T	T	C	A	T	A	C	T	G	A	A	G	C	C	A	G	G	C	G
400	WTCHG_82520_202	Scotland	T	A	C	A	G	A	T	G	G	A	T	T	C	C	G	C	G	G	G	C	C	A	G	C	G	G	G	C	T	T	C	A	T	A	C	T	G	A	A	G	C	C	A	G	G	C	G
401	WTCHG_82520_203	Scotland	T	A	C	A	G	A	T	G	G	A	T	T	C	C	G	C	G	G	G	C	C	A	G	C	G	G	G	C	T	T	C	A	T	A	C	T	G	A	A	G	C	C	A	G	G	C	G
402	WTCHG_82520_204	Scotland	T	A	C	A	G	A	T	G	G	A	T	T	C	C	G	C	G	G	G	C	C	A	G	C	G	G	G	C	T	T	C	A	T	A	C	T	G	A	A	G	C	C	A	G	G	C	G
403	WTCHG_82520_205	Scotland	T	A	C	A	G	A	T	G	G	A	T	T	C	C	G	C	G	G	G	C	C	A	G	C	G	G	G	C	T	T	C	A	T	A	C	T	G	A	A	G	C	C	A	G	G	C	G
404	WTCHG_82520_206	Scotland	T	G	C	A	G	A	T	G	G	A	T	T	C	C	G	C	G	G	G	C	C	A	G	C	G	G	G	C	T	T	C	A	T	A	C	T	G	A	A	G	C	C	A	G	G	C	G
405	WTCHG_82520_207	Scotland	T	A	C	A	G	A	T	G	G	A	T	T	C	C	G	C	G	G	G	C	C	A	G	C	G	G	G	C	T	T	C	A	T	A	C	T	G	A	A	G	C	C	A	G	G	C	G
406	WTCHG_82520_208	Scotland	T	A	C	A	G	A	T	G	G	A	T	T	C	C	G	C	G	G	G	C	C	A	G	C	G	G	G	C	T	T	C	A	T	A	C	T	G	A	A	G	C	C	A	G	G	C	G
407	WTCHG_82520_209	Scotland	T	G	C	A	G	A	T	G	G	A	T	T	C	C	G	C	G	G	G	C	C	A	G	C	G	G	G	C	T	T	C	A	T	A	C	T	G	A	A	G	C	C	A	G	G	C	G
408	WTCHG_82520_210	Scotland	T	A	C	A	G	A	T	G	G	A	T	T	C	C	G	C	G	G	G	C	C	A	G	C	G	G	G	C	T	T	C	A	T	A	C	T	G	A	A	G	C	C	A	G	G	C	G
409	WTCHG_82520_211	Scotland	T	A	C	A	G	A	T	G	G	A	T	T	C	C	G	C	G	G	G	C	C	A	G	C	G	G	G	C	T	T	C	A	T	A	C	T	G	A	A	G	C	C	A	G	G	C	G
410	WTCHG_82520_212	Scotland	T	G	C	A	G	A	T	G	G	A	T	T	C	C	G	C	G	G	G	C	C	A	G	C	G	G	G	C	T	T	C	A	T	A	C	T	G	A	A	G	C	C	A	G	G	C	G
411	WTCHG_82520_213	Scotland	T	A	C	A	G	A	T	G	G	A	T	T	C	C	G	C	G	G	G	C	C	A	G	C	G	G	G	C	T	T	C	A	T	A	C	T	G	A	A	G	C	C	A	G	G	C	G
412	WTCHG_82520_216	Scotland	T	G	C	A	G	A	T	G	G	A	T	T	C	C	G	C	G	G	G	C	C	A	G	C	G	G	G	C	T	T	C	A	T	A	C	T	G	A	A	G	C	C	A	G	G	C	G
413	WTCHG_82520_217	Scotland	T	A	C	A	G	A	T	G	G	A	T	T	C	C	G	C	G	G	G	C	C	A	G	C	G	G	G	C	T	T	C	A	T	A	C	T	G	A	A	G	C	C	A	G	G	C	G
414	WTCHG_82520_221	Scotland	T	A	C	A	G	A	T	G	G	A	T	T	C	C	G	C	G	G	G	C	C	A	G	C	G	G	G	C	T	T	C	A	T	A	C	T	G	A	A	G	C	C	A	G	G	C	G
415	WTCHG_82520_222	Scotland	T	G	C	A	G	A	T	G	G	A	T	T	C	C	G	C	G	G	G	C	C	A	G	C	G	G	G	C	T	T	C	A	T	A	C	T	G	A	A	G	C	C	A	G	G	C	G
416	WTCHG_82520_223	Scotland	T	A	C	A	G	A	T	G	G	A	T	T	C	C	G	C	G	G	G	C	C	A	G	C	G	G	G	C	T	T	C	A	T	A	C	T	G	A	A	G	C	C	A	G	G	C	G
417	WTCHG_82520_224	Scotland	T	A	C	A	G	A	T	G	G	A	T	T	C	C	G	C	G	G	G	C	C	A	G	C	G	G	G	C	T	T	C	A	T	A	C	T	G	A	A	G	C	C	A	G	G	C	G
418	WTCHG_82520_225	Scotland	T	A	C	A	G	A	T	G	G	A	T	T	C	C	G	C	G	G	G	C	C	A	G	C	G	G	G	C	T	T	C	A	T	A	C	T	G	A	A	G	C	C	A	G	G	C	G
419	WTCHG_82520_226	Scotland	T	A	C	A	G	A	T	G	G	A	T	T	C	C	G	C	G	G	G	C	C	A	G	C	G	G	G	C	T	T	C	A	T	A	C	T	G	A	A	G	C	C	A	G	G	C	G
420	WTCHG_82520_227	Scotland	T	A	C	A	G	A	T	G	G	A	T	T	C	C	G	C	G	G	G	C	C	A	G	C	G	G	G	C	T	T	C	A	T	A	C	T	G	A	A	G	C	C	A	G	G	C	G
421	WTCHG_82520_228	Scotland	T	A	C	A	G	A	T	G	G	A	T	T	C	C	G	C	G	G	G	C	C	A	G	C	G	G	G	C	T	T	C	A	T	A	C	T	G	A	A	G	C	C	A	G	G	C	G
422	WTCHG_82520_229	Scotland	T	A	C	A	G	A	T	G	G	A	T	T	C	C	G	C	G	G	G	C	C	A	G	C	G	G	G	C	T	T	C	A	T	A	C	T	G	A	A	G	C	C	A	G	G	C	G
423	WTCHG_82520_230	Scotland	T	A	C	A	G	A	T	G	G	A	T	T	C	C	G	C	G	G	G	C	C	A	G	C	G	G	G	C	T	T	C	A	T	A	C	T	G	A	A	G	C	C	A	G	G	C	G
424	WTCHG_82520_231	Scotland	T	A	C	A	G	A	T	G	G	A	T	T	C	C	G	C	G	G	G	C	C	A	G	C	G	G	G	C	T	T	C	A	T	A	C	T	G	A	A	G	C	C	A	G	G	C	G
425	WTCHG_82520_232	Scotland	T	A	C	A	G	A	T	G	G	A	T	T	C	C	G	C	G	G	G	C	C	A	G	C	G	G	G	C	T	T	C	A	T	A	C	T	G	A	A	G	C	C	A	G	G	C	G
426	WTCHG_82520_233	Scotland	T	A	C	A	G	A	T	G	G	A	T	T	C	C	G	C	G	G	G	C	C	A	G	C	G	G	G	C	T	T	C	A	T	A	C	T	G	A	A	G	C	C	A	G	G	C	G
427	EcCa635a	NewZealand	T	A	C	A	G	A	T	G	G	A	T	T	C	C	G	C	G	G	G	C	C	C	G	C	G	G	G	C	T	T	C	A	T	A	C	T	G	A	A	G	C	C	A	G	G	C	G
428	EcCa63b	NewZealand	T	A	C	A	G	A	T	G	G	A	T	T	C	C	G	C	G	G	G	C	C	A	G	C	G	G	G	C	T	T	C	A	T	A	C	T	G	A	A	G	C	C	A	G	G	C	G
429	EcCa32a	NewZealand	T	A	C	A	G	A	T	G	G	A	T	T	C	C	G	C	G	G	G	C	C	A	G	C	G	G	G	C	T	T	C	A	T	A	C	T	G	A	A	G	C	C	A	G	G	C	G
[truncated: 166 more columns]
